# Supplementary material for: Programming rumen microbiome development in calves with the anti-methanogenic compound 3-NOP
Source: Anim Microbiome. 2024 Oct 25;6:60. doi: 10.1186/s42523-024-00343-2 (PMC11515290; doi:10.1186/s42523-024-00343-2)
Supplement: Supplementary file 1 — Supplementary Material 1 [file 42523_2024_343_MOESM1_ESM.xlsx]

## Sheet: Week 6
								Mean clr values
ASV	Kingdom	Phylum	Class	Order	Family	Genus	Species	Control	3-NOP
a3515b434b826ffe7d5a11cc82c4d8d2	Bacteria	Firmicutes	Negativicutes	Acidaminococcales	Acidaminococcaceae	Succiniclasticum	NA	-0.231703	1.1113
1a987e3e7cd9c7ba912816d3c6a3ae59	Bacteria	Firmicutes	Negativicutes	Acidaminococcales	Acidaminococcaceae	Succiniclasticum	NA	-0.254416	1.0504
67a09abc981c623d98183c7516658747	Bacteria	Bacteroidota	Bacteroidia	Bacteroidales	Rikenellaceae	Rikenellaceae_RC9_gut_group	NA	0.943895	-1.03847
19b7b945dceda92b9125bfe1a8ceeec4	Bacteria	Bacteroidota	Bacteroidia	Bacteroidales	Rikenellaceae	Rikenellaceae_RC9_gut_group	NA	0.799251	-1.05217
c58a8253a75c948da439533db6654f43	Bacteria	Bacteroidota	Bacteroidia	Bacteroidales	Rikenellaceae	Rikenellaceae_RC9_gut_group	NA	0.848973	-0.966846
9539fb0bb208322d116ba2b2e87faba8	Bacteria	Bacteroidota	Bacteroidia	Bacteroidales	Rikenellaceae	Rikenellaceae_RC9_gut_group	NA	0.600301	-0.999853
d425db5a592d26ab20b0eef815aa6027	Bacteria	Bacteroidota	Bacteroidia	Bacteroidales	Rikenellaceae	Rikenellaceae_RC9_gut_group	NA	1.26965	-0.771878
ab64748d5190a33284c7a4e52b1a38be	Bacteria	Bacteroidota	Bacteroidia	Bacteroidales	Rikenellaceae	Rikenellaceae_RC9_gut_group	NA	0.453246	-0.942521
3310b673ffae8c4c5d3896db96075e07	Bacteria	Bacteroidota	Bacteroidia	Bacteroidales	Rikenellaceae	Rikenellaceae_RC9_gut_group	NA	0.060561	-0.879793
9b3cab372916e2ac0682c4e170faf543	Bacteria	Bacteroidota	Bacteroidia	Bacteroidales	Rikenellaceae	Rikenellaceae_RC9_gut_group	NA	-0.0518324	-1.13749
80d4c418353a0bb7393ebcc18f83c2fc	Bacteria	Bacteroidota	Bacteroidia	Bacteroidales	Rikenellaceae	Rikenellaceae_RC9_gut_group	NA	0.576703	-0.869167
82f8735f899ac2bf19752fcacf106908	Bacteria	Bacteroidota	Bacteroidia	Bacteroidales	F082	NA	NA	0.491689	-0.939448
2dbbae1fafd28b9e05e72c20a540092b	Bacteria	Bacteroidota	Bacteroidia	Bacteroidales	F082	NA	NA	0.522783	-0.867825
a160377be078689f58b5e83709fb3eb0	Bacteria	Bacteroidota	Bacteroidia	Bacteroidales	F082	NA	NA	0.818518	-0.92014
d76b1dd19b287be81852d43045f6ae8c	Bacteria	Bacteroidota	Bacteroidia	Bacteroidales	F082	NA	NA	1.37603	-0.493384
ab6b855c1b70faac44e397286fe5abf0	Bacteria	Bacteroidota	Bacteroidia	Bacteroidales	F082	NA	NA	0.546619	-0.862808
84990f3dc4882bcdcf6d6d47d65ccc58	Bacteria	Bacteroidota	Bacteroidia	Bacteroidales	F082	NA	NA	0.969278	-0.659157
938d2b311cb22a76fd7d3012c730a4c3	Bacteria	Bacteroidota	Bacteroidia	Bacteroidales	F082	NA	NA	0.0892035	-1.10448
eda748104d9012ed134a489aad914b02	Bacteria	Bacteroidota	Bacteroidia	Bacteroidales	F082	NA	NA	1.24668	-0.347065
d96473e4537d04e5312aa92dbc18a111	Bacteria	Bacteroidota	Bacteroidia	Bacteroidales	F082	NA	NA	0.12076	-1.07148
2979fa0c841db615a88247ed7eb27599	Bacteria	Bacteroidota	Bacteroidia	Bacteroidales	F082	NA	NA	1.21805	-0.283131
754f11dcba97ab4d92e932e098aec2f3	Bacteria	Bacteroidota	Bacteroidia	Bacteroidales	F082	NA	NA	0.502766	-0.966846
b470b93d14dbbcac71720d5c0d98b0e9	Bacteria	Bacteroidota	Bacteroidia	Bacteroidales	F082	NA	NA	0.234258	-0.906441
0609617391a0d81a3a6a664422c9f010	Bacteria	Bacteroidota	Bacteroidia	Bacteroidales	F082	NA	NA	1.50537	-0.293731
73a3a2555aed67e8312c28a292b9830c	Bacteria	Bacteroidota	Bacteroidia	Bacteroidales	F082	NA	NA	0.300853	-0.953147
a4b492bdb9c076b33bb42117ec3510cb	Bacteria	Bacteroidota	Bacteroidia	Bacteroidales	F082	NA	NA	0.549935	-0.918196
2763abee925f5be7341338d7386710b1	Bacteria	Bacteroidota	Bacteroidia	Bacteroidales	F082	NA	NA	0.107163	-1.00546
5c29353c9785afdb5fe817fcd13e6600	Bacteria	Bacteroidota	Bacteroidia	Bacteroidales	F082	NA	NA	1.3872	-0.366864
97abc49817f798d1081a13945854d246	Bacteria	Bacteroidota	Bacteroidia	Bacteroidales	F082	NA	NA	0.126028	-1.07148
d42e184b3a8e426381c179e48e5b67db	Bacteria	Bacteroidota	Bacteroidia	Bacteroidales	F082	NA	NA	0.606684	-0.876507
59bdbfa6aa63ed73a84e69b2aa610d09	Bacteria	Bacteroidota	Bacteroidia	Bacteroidales	F082	NA	NA	0.266841	-0.999853
42060b2bbd16ddcfb0d67563422c6e0a	Bacteria	Bacteroidota	Bacteroidia	Bacteroidales	F082	NA	NA	1.41565	-0.283066
6beb97cf80cfe0a6108b0f6bcefe0eff	Bacteria	Bacteroidota	Bacteroidia	Bacteroidales	F082	NA	NA	0.661912	-0.63985
764504f00e5cf983332fa901b90fdafd	Bacteria	Bacteroidota	Bacteroidia	Bacteroidales	F082	NA	NA	0.48552	-0.625559
a8f366e9c775c8a14e7138884d46d6d4	Bacteria	Bacteroidota	Bacteroidia	Bacteroidales	F082	NA	NA	0.0938098	-1.07148
ee16ca8d91fe2b7ba3135947627b6063	Bacteria	Bacteroidota	Bacteroidia	Bacteroidales	F082	NA	NA	0.541351	-0.711472
5442e5a992a577646566761faa7b21b5	Bacteria	Bacteroidota	Bacteroidia	Bacteroidales	F082	NA	NA	0.643749	-0.758178
25d7fc0492cf8644982f3fea5d185c57	Bacteria	Bacteroidota	Bacteroidia	Bacteroidales	F082	NA	NA	0.281703	-0.890207
bdc283060dbf2b4283f02164a469b800	Bacteria	Bacteroidota	Bacteroidia	Bacteroidales	F082	NA	NA	0.0508238	-1.07148
6f34cbbbb3a66e4ae5027851dc50e618	Bacteria	Bacteroidota	Bacteroidia	Bacteroidales	F082	NA	NA	0.552017	-0.615525
08d8726d8e0f4f66a933dd444b1c2e48	Bacteria	Bacteroidota	Bacteroidia	Bacteroidales	F082	NA	NA	0.660067	-0.482905
63c04174534590cd1b314ef38c399806	Bacteria	Bacteroidota	Bacteroidia	Bacteroidales	F082	NA	NA	1.20177	-0.213535
17d66ab5c1025639c32cefe0875b92be	Bacteria	Bacteroidota	Bacteroidia	Bacteroidales	F082	NA	NA	0.195565	-0.92014
980c58653fd9bf0169eddddd219d94e5	Bacteria	Bacteroidota	Bacteroidia	Bacteroidales	F082	NA	NA	0.669567	-0.791185
e83702f48c6fc795e1cb5f9a5a8b126a	Bacteria	Bacteroidota	Bacteroidia	Bacteroidales	F082	NA	NA	0.870951	-0.747765

## Sheet: Week 18
								Mean clr values
ASV	Kingdom	Phylum	Class	Order	Family	Genus	Species	Control	3-NOP
ceba77be6c843c7b58f137fab9525431	Bacteria	Firmicutes	Clostridia	Lachnospirales	Lachnospiraceae	Syntrophococcus	NA	-0.348378	-0.389952
833ef68f0c4c1be30fcded069712f22a	Bacteria	Firmicutes	Negativicutes	Acidaminococcales	Acidaminococcaceae	Succiniclasticum	NA	-0.0986125	-0.212931
ea2d74c0b4fca4e75ab2e078328228db	Bacteria	Firmicutes	Negativicutes	Acidaminococcales	Acidaminococcaceae	Succiniclasticum	NA	0.843936	1.10201
901b147a5004c989f3f46a2b4151399a	Bacteria	Firmicutes	Clostridia	Oscillospirales	Ruminococcaceae	Ruminococcus	NA	0.283837	0.115094
01763f3efd7d44e5e151355acbe0b362	Bacteria	Bacteroidota	Bacteroidia	Bacteroidales	Rikenellaceae	Rikenellaceae_RC9_gut_group	NA	0.0260634	0.116277
cc195213e2ef03204533ff252aaf27ee	Bacteria	Bacteroidota	Bacteroidia	Bacteroidales	Rikenellaceae	Rikenellaceae_RC9_gut_group	NA	-0.472315	-0.249937
b274d40564c4ee3680a7a53a6e9d5502	Bacteria	Bacteroidota	Bacteroidia	Bacteroidales	Rikenellaceae	Rikenellaceae_RC9_gut_group	NA	-0.101094	-0.361148
ba0c994789abb99733de23d33be67d0a	Bacteria	Bacteroidota	Bacteroidia	Bacteroidales	Rikenellaceae	Rikenellaceae_RC9_gut_group	NA	-0.362669	-0.347051
0798652bbc22f90daabb77f601368b16	Bacteria	Bacteroidota	Bacteroidia	Bacteroidales	Rikenellaceae	Rikenellaceae_RC9_gut_group	NA	-0.0101527	0.0439109
e3b30d9f7ffc545cec6739c3e56a0614	Bacteria	Bacteroidota	Bacteroidia	Bacteroidales	Rikenellaceae	Rikenellaceae_RC9_gut_group	NA	-0.294711	-0.0553653
9f2b9fe05c2be2e3c8c789bc9720f133	Bacteria	Bacteroidota	Bacteroidia	Bacteroidales	Rikenellaceae	Rikenellaceae_RC9_gut_group	NA	-0.172717	-0.187784
3c69526853be3cd633463b00af0ed109	Bacteria	Bacteroidota	Bacteroidia	Bacteroidales	Rikenellaceae	Rikenellaceae_RC9_gut_group	NA	-0.353005	-0.13932
c41c2e988f80ea70bf1136a7d1e00634	Bacteria	Bacteroidota	Bacteroidia	Bacteroidales	Rikenellaceae	Rikenellaceae_RC9_gut_group	NA	0.528067	0.499532
cf5c303cdffd7b1fb4b07e1c6d195ed4	Bacteria	Bacteroidota	Bacteroidia	Bacteroidales	Rikenellaceae	Rikenellaceae_RC9_gut_group	NA	0.569784	1.06962
d79359589781334a6cc1fadc9ecfbf75	Bacteria	Bacteroidota	Bacteroidia	Bacteroidales	Rikenellaceae	Rikenellaceae_RC9_gut_group	NA	0.252579	0.949224
db05ebe7b97211e97814b20d0718403b	Bacteria	Bacteroidota	Bacteroidia	Bacteroidales	Rikenellaceae	Rikenellaceae_RC9_gut_group	NA	-0.360345	0.493441
1158669f0518f601c4b410902304ab94	Bacteria	Bacteroidota	Bacteroidia	Bacteroidales	Prevotellaceae	Prevotellaceae_UCG-003	NA	0.141563	-0.101797
4477cbe21df097c888c27352227530fc	Bacteria	Bacteroidota	Bacteroidia	Bacteroidales	Prevotellaceae	Prevotellaceae_UCG-003	NA	-0.379653	-0.414443
c5d453094e4cc26094887724363991fa	Bacteria	Bacteroidota	Bacteroidia	Bacteroidales	Prevotellaceae	Prevotellaceae_UCG-003	NA	-0.087395	-0.178625
a61b91cf634e344fa33ecab1a2136f55	Bacteria	Bacteroidota	Bacteroidia	Bacteroidales	Prevotellaceae	Prevotellaceae_UCG-003	NA	0.783995	0.823637
284d338c6eeb17f32fc72d5da36ba864	Bacteria	Bacteroidota	Bacteroidia	Bacteroidales	Prevotellaceae	Prevotella	NA	0.659738	0.62823
eb4a281aa4dcf79e282e064df7926be4	Bacteria	Bacteroidota	Bacteroidia	Bacteroidales	Prevotellaceae	Prevotella	NA	0.474918	0.37252
4b810e2110d2024127a69c9b4c8c006a	Bacteria	Bacteroidota	Bacteroidia	Bacteroidales	Prevotellaceae	Prevotella	NA	0.673169	0.68675
7f2bce4c9210e63e3a7517463f68331b	Bacteria	Bacteroidota	Bacteroidia	Bacteroidales	Prevotellaceae	Prevotella	NA	-0.129084	-0.0832017
f8d1786b52fe140ecad512268c64f24f	Bacteria	Bacteroidota	Bacteroidia	Bacteroidales	Prevotellaceae	Prevotella	NA	0.94773	0.752051
aac37d550fa80d35c373cc5995f20ced	Bacteria	Bacteroidota	Bacteroidia	Bacteroidales	Prevotellaceae	Prevotella	NA	-0.346646	-0.424796
741a5addeba10a1ffaa40ddbed412352	Bacteria	Bacteroidota	Bacteroidia	Bacteroidales	Prevotellaceae	Prevotella	NA	0.349752	0.282066
62563af43daa251f9b6ed3f2acba8925	Bacteria	Bacteroidota	Bacteroidia	Bacteroidales	Prevotellaceae	Prevotella	NA	0.436562	0.670112
2b6aa0a913efb75d97434b039ab7c16b	Bacteria	Bacteroidota	Bacteroidia	Bacteroidales	Prevotellaceae	Prevotella	NA	0.499503	1.0597
67de7a1d32925f9fb88e6014fceaa199	Bacteria	Bacteroidota	Bacteroidia	Bacteroidales	Prevotellaceae	Prevotella	NA	0.700112	0.720403
0152202e759d123d50e31dba99fc5ed5	Bacteria	Bacteroidota	Bacteroidia	Bacteroidales	Prevotellaceae	Prevotella	NA	-0.0910598	0.365597
827e3a92da907e5c9f7f3a00cf985d70	Bacteria	Bacteroidota	Bacteroidia	Bacteroidales	Prevotellaceae	Prevotella	NA	0.0921537	0.435252
63fd73ba9edf3ea05c6271fc132fd059	Bacteria	Bacteroidota	Bacteroidia	Bacteroidales	Prevotellaceae	Prevotella	NA	-0.204372	-0.128792
ea824000a9e94440fd781618e1bc3d7f	Bacteria	Bacteroidota	Bacteroidia	Bacteroidales	Prevotellaceae	Prevotella	NA	-0.258039	-0.224262
2f59c2023acda870625976fba2cf8aa1	Bacteria	Firmicutes	Bacilli	Acholeplasmatales	Acholeplasmataceae	NED5E9	NA	0.344834	-0.0114198
d7cf0da619966e91295e2b2190d4e01f	Bacteria	Bacteroidota	Bacteroidia	Bacteroidales	F082	NA	NA	1.18662	-0.156685
859a1211a637924ad31bef85ef2af18f	Bacteria	Bacteroidota	Bacteroidia	Bacteroidales	F082	NA	NA	0.356589	-0.704955
2cc673e339073ad60ae3178bfa19b255	Bacteria	Bacteroidota	Bacteroidia	Bacteroidales	F082	NA	NA	0.087516	-0.854269
08cca3fd11d86fc784f914ae24ac4f09	Bacteria	Bacteroidota	Bacteroidia	Bacteroidales	F082	NA	NA	0.731994	-0.566446
0e47dd1b0d99ecfdbe2e4fd3ccbb540f	Bacteria	Bacteroidota	Bacteroidia	Bacteroidales	F082	NA	NA	0.981827	-0.342144
90ac3f3bb615f4a0749b6c37a3307dbf	Bacteria	Bacteroidota	Bacteroidia	Bacteroidales	F082	NA	NA	0.82476	-0.392641
5edd534d7ad51f54b46fc84251121363	Bacteria	Bacteroidota	Bacteroidia	Bacteroidales	F082	NA	NA	0.741575	-0.647193
60e75ed19d268029f63a62ab6e2ebcf8	Bacteria	Bacteroidota	Bacteroidia	Bacteroidales	F082	NA	NA	0.912851	-0.377965
c1cf4078db8354739a6c35eaaf547eb5	Bacteria	Bacteroidota	Bacteroidia	Bacteroidales	F082	NA	NA	1.39437	-0.0720567
99ba66d2fb1e14a23f2c7c68acddc51b	Bacteria	Bacteroidota	Bacteroidia	Bacteroidales	F082	NA	NA	0.415251	-0.543655
56d37d5526d2508e492fb5870ecd2016	Bacteria	Bacteroidota	Bacteroidia	Bacteroidales	F082	NA	NA	-0.148392	-0.214964
17623d46ac876311f3c31920ed5ffe68	Bacteria	Bacteroidota	Bacteroidia	Bacteroidales	F082	NA	NA	-0.267683	-0.446014
881688083dc402d5f851698459df6df5	Bacteria	Bacteroidota	Bacteroidia	Bacteroidales	F082	NA	NA	0.0539174	-0.365461
604c0fe6b77dc311654fdb058431ecfb	Bacteria	Bacteroidota	Bacteroidia	Bacteroidales	F082	NA	NA	0.249118	-0.10312
c19114aa3923188cf9aae7b0d2e3f8e4	Bacteria	Bacteroidota	Bacteroidia	Bacteroidales	F082	NA	NA	0.0952468	0.101933
bfe2be3d3d3ba4e672238e042eb3cdbe	Bacteria	Bacteroidota	Bacteroidia	Bacteroidales	F082	NA	NA	-0.0651614	-0.315295
5fd3e5a68e216ad8c814616b373a736d	Bacteria	Bacteroidota	Bacteroidia	Bacteroidales	Bacteroidales_RF16_group	NA	NA	3.26187	3.21035
27b66524e3ff95257af1a4268d62927e	Bacteria	Bacteroidota	Bacteroidia	Bacteroidales	F082	NA	NA	0.296722	-0.124911
2c044493c70df4a381e8b3e70ee08a68	Bacteria	Bacteroidota	Bacteroidia	Bacteroidales	F082	NA	NA	0.972942	0.792824
13133da6f486175070890419d8113e52	Bacteria	Bacteroidota	Bacteroidia	Bacteroidales	F082	NA	NA	0.280073	0.0575819
52bdc54f23bff9293ea3476b2ab9124f	Bacteria	Bacteroidota	Bacteroidia	Bacteroidales	F082	NA	NA	-0.0974185	-0.365119
635901c14713c280e2a41df5315c36ac	Bacteria	Bacteroidota	Bacteroidia	Bacteroidales	Bacteroidales_RF16_group	NA	NA	0.209792	0.0262414
5942eceb7a23eede702096b74b924157	Bacteria	Bacteroidota	Bacteroidia	Bacteroidales	F082	NA	NA	-0.318444	-0.36376
cff731d482a39a9703264eeb68d9176d	Bacteria	Bacteroidota	Bacteroidia	Bacteroidales	F082	NA	NA	-0.304745	-0.613405
8f002836bb9c81b2a9ae12a013a834a9	Bacteria	Bacteroidota	Bacteroidia	Bacteroidales	F082	NA	NA	0.0173586	-0.440118
93b44927b09ea8bf1e4d57bcb2470840	Bacteria	Bacteroidota	Bacteroidia	Bacteroidales	Bacteroidales_BS11_gut_group	NA	NA	-0.807994	-0.0976401
2a70ff2f83b3f56a906017d05f51d3cc	Bacteria	Bacteroidota	Bacteroidia	Bacteroidales	F082	NA	NA	-0.381385	-0.527935
28ec47dfebcbd60f9927a483ef542b5e	Bacteria	Bacteroidota	Bacteroidia	Bacteroidales	F082	NA	NA	0.13249	-0.225104
bbd3aad0d61e30ffa90f5a8e62295c02	Bacteria	Bacteroidota	Bacteroidia	Bacteroidales	F082	NA	NA	-0.0614966	-0.361071
86ae7ebd1eba3b700d26e53a0177583b	Bacteria	Bacteroidota	Bacteroidia	Bacteroidales	F082	NA	NA	-0.576945	-0.59212
8894ab7e3f567a52fdd09edddd4dde0e	Bacteria	Bacteroidota	Bacteroidia	Bacteroidales	F082	NA	NA	-0.309762	-0.47508
c326aa70b858fd0d3915d80a4068765c	Bacteria	Bacteroidota	Bacteroidia	Bacteroidales	F082	NA	NA	0.891053	0.065926
cb2ca2dd14fe53d6ea69fb25e3405632	Bacteria	Patescibacteria	Gracilibacteria	Absconditabacteriales_(SR1)	NA	NA	NA	0.921918	1.08863
258c2b81aeff185a287382723392b284	Bacteria	Bacteroidota	Bacteroidia	Bacteroidales	F082	NA	NA	-0.00460859	-0.496365
e5611dfe23cc6ae306bdb1812b784c99	Bacteria	Bacteroidota	Bacteroidia	Bacteroidales	NA	NA	NA	0.0326657	0.141424
208d8e2997a084904274fdae41a72985	Bacteria	Bacteroidota	Bacteroidia	Bacteroidales	p-251-o5	NA	NA	0.604475	0.687456
7a76b5bf8e0669d8d39a3708c7467891	Bacteria	Bacteroidota	Bacteroidia	Bacteroidales	F082	NA	NA	-0.184684	-0.387263
658df718bf7692ab93f880d2d8eb0b81	Bacteria	Firmicutes	Clostridia	Oscillospirales	UCG-010	NA	NA	-0.076243	-0.305998
164afc35c35265bcb9461887f79dfeb6	Bacteria	Desulfobacterota	Desulfuromonadia	PB19	NA	NA	NA	-0.0576734	-0.320859
97ad166c72f8a1c6462f18edb7724ef3	Bacteria	Bacteroidota	Bacteroidia	Bacteroidales	Bacteroidales_RF16_group	NA	NA	0.804772	0.736513
85de5769a4b605de83ef9b8a5c0a9569	Bacteria	Firmicutes	Clostridia	Oscillospirales	Ruminococcaceae	NA	NA	-0.33602	-0.387734
5c0f4a802e83a3d3f35826e4c59dde51	Bacteria	Firmicutes	Clostridia	Lachnospirales	Lachnospiraceae	NA	NA	-0.755679	-0.394342
97bfdd73af7c979cb89c4a9f6823349d	Bacteria	Verrucomicrobiota	Kiritimatiellae	WCHB1-41	NA	NA	NA	-0.329661	-0.457012
61aecdd3179bb59c2a59a9221a9586b4	Bacteria	Bacteroidota	Bacteroidia	Bacteroidales	p-251-o5	NA	NA	-0.703364	-0.360783
5f79bc29c292ba2023943134ca17c08d	Bacteria	Verrucomicrobiota	Kiritimatiellae	WCHB1-41	NA	NA	NA	-0.231657	-0.279991
4fa5bdd20e76a2583518498e45854019	Bacteria	Bacteroidota	Bacteroidia	Bacteroidales	F082	NA	NA	0.288461	0.0366016
1ef19d76778e5d702a166d2a1c44685f	Bacteria	Bacteroidota	Bacteroidia	Bacteroidales	NA	NA	NA	-0.428683	-0.196369
d8bfbbe697ec7e60c059b7f63ab692aa	Bacteria	Bacteroidota	Bacteroidia	Bacteroidales	Bacteroidales_RF16_group	NA	NA	0.195219	0.246059
1f4fada1eed0c81a1fb810b9120665b0	Bacteria	Bacteroidota	Bacteroidia	Bacteroidales	F082	NA	NA	-0.258039	-0.445025
81120169f68d49839c87997c1d41922f	Bacteria	Bacteroidota	Bacteroidia	Bacteroidales	Bacteroidales_RF16_group	NA	NA	1.30595	1.51799
b280b7b73e8ba21158f5977c09266e43	Bacteria	Verrucomicrobiota	Kiritimatiellae	WCHB1-41	NA	NA	NA	0.468842	0.727022
cb36c39a30c48d112c5b5ebf71cfe9cf	Bacteria	Bacteroidota	Bacteroidia	Bacteroidales	F082	NA	NA	-0.398961	-0.671684
64752981a20847499352ec3bbbea2336	Bacteria	Bacteroidota	Bacteroidia	Bacteroidales	F082	NA	NA	0.117129	-0.568147
71cc9f0bc79c4d3b8cd525af2e92ab78	Bacteria	Fibrobacterota	Fibrobacteria	Fibrobacterales	Fibrobacteraceae	Fibrobacter	NA	-0.0921892	-0.14418
852cbde31812f18512b460db8dccc04e	Bacteria	Fibrobacterota	Fibrobacteria	Fibrobacterales	Fibrobacteraceae	Fibrobacter	NA	0.611363	0.0200457
b79f5ca42a206db222f3f3237807867c	Bacteria	Firmicutes	Bacilli	Acholeplasmatales	Acholeplasmataceae	EMP-G18	NA	-0.453008	-0.286414
04b9af2e2439dac57fbf3aa2d9048a6b	Bacteria	Firmicutes	Clostridia	Christensenellales	Christensenellaceae	Christensenellaceae_R-7_group	NA	-0.379653	-0.49788
7d93570799d6b42774d36c3c0325f1c0	Bacteria	Firmicutes	Clostridia	Christensenellales	Christensenellaceae	Christensenellaceae_R-7_group	NA	-0.197042	-0.286414
f075f986f1be0c91cbf0fb3d337c41b3	Bacteria	Firmicutes	Clostridia	Christensenellales	Christensenellaceae	Christensenellaceae_R-7_group	NA	0.0915711	0.0819612
15b3b210be2e0611bc2af36d40e114d0	Bacteria	Patescibacteria	Saccharimonadia	Saccharimonadales	Saccharimonadaceae	Candidatus_Saccharimonas	NA	-0.318444	-0.0308742

## Sheet: Week 23
								Mean clr values
ASV	Kingdom	Phylum	Class	Order	Family	Genus	Species	Control	3-NOP
d219def3272673989da441b8dc2b9a11	Bacteria	Bacteroidota	Bacteroidia	Bacteroidales	F082	NA	NA	0.853117	-0.77203
295b8d62182669082ac5236929f3ab0c	Bacteria	Bacteroidota	Bacteroidia	Bacteroidales	F082	NA	NA	0.477442	-0.916953
5a8bcaf4e343b96020989a1fff417856	Bacteria	Bacteroidota	Bacteroidia	Bacteroidales	F082	NA	NA	1.00601	-0.585404
1e418a12c89c1e3b6f33e9615fdfb40c	Bacteria	Bacteroidota	Bacteroidia	Bacteroidales	Bacteroidales_BS11_gut_group	NA	NA	0.994222	-0.416815
5b814eea1b0c24c1dc29600418198f60	Bacteria	Bacteroidota	Bacteroidia	Bacteroidales	F082	NA	NA	0.113422	-1.12082
75f7679dc6d496b734fa574ee3f3c2d1	Bacteria	Bacteroidota	Bacteroidia	Bacteroidales	F082	NA	NA	0.172459	-0.998875
15b3b210be2e0611bc2af36d40e114d0	Bacteria	Patescibacteria	Saccharimonadia	Saccharimonadales	Saccharimonadaceae	Candidatus_Saccharimonas	NA	-0.338881	0.899305
56db743b0efc5fb11791548ce7d2b9a9	Bacteria	Bacteroidota	Bacteroidia	Bacteroidales	F082	NA	NA	0.0651352	-1.07995
ec90db50820c1a71d61a26e244a1b159	Bacteria	Bacteroidota	Bacteroidia	Bacteroidales	F082	NA	NA	0.325852	-0.98198
6f4027f86d7106a117be7eddf1da2703	Bacteria	Bacteroidota	Bacteroidia	Bacteroidales	F082	NA	NA	0.813944	-0.633587
f156b0c39e8789b9728b1cf8d1566fd9	Bacteria	Bacteroidota	Bacteroidia	Bacteroidales	Rikenellaceae	Rikenellaceae_RC9_gut_group	NA	0.335342	-1.04617
d76b1dd19b287be81852d43045f6ae8c	Bacteria	Bacteroidota	Bacteroidia	Bacteroidales	F082	NA	NA	1.3244	-0.357736
813ae4ab474ad176c694d192541b9583	Bacteria	Bacteroidota	Bacteroidia	Bacteroidales	F082	NA	NA	0.604186	-0.794887
3ec848f32d7236e3ed18747df4512674	Bacteria	Bacteroidota	Bacteroidia	Bacteroidales	F082	NA	NA	0.19189	-0.996
298d3926d5a1ad87ee44e33537b10207	Bacteria	Bacteroidota	Bacteroidia	Bacteroidales	F082	NA	NA	1.19482	-0.418516
637dfbb31a8eb316773ab88617885082	Bacteria	Bacteroidota	Bacteroidia	Bacteroidales	F082	NA	NA	-0.515134	-0.703336
a527d1b2598ac2a7dc01734741261375	Bacteria	Bacteroidota	Bacteroidia	Bacteroidales	Prevotellaceae	Prevotella	NA	-0.0470907	-0.467498
0625ee55ecd9155b5016d0e3203411b2	Bacteria	Bacteroidota	Bacteroidia	Bacteroidales	Prevotellaceae	Prevotella	NA	-0.340435	-0.300634
cd3f484bad5fc8a68336f3862134c6fb	Bacteria	Bacteroidota	Bacteroidia	Bacteroidales	Rikenellaceae	Rikenellaceae_RC9_gut_group	NA	-0.26747	-0.432194
c62653d45595ff96e6ee9f397418cc54	Bacteria	Bacteroidota	Bacteroidia	Bacteroidales	Rikenellaceae	Rikenellaceae_RC9_gut_group	NA	-0.168859	-0.353386
92efc347d1cfafa61f047c85822ccf93	Archaea	Euryarchaeota	Methanobacteria	Methanobacteriales	Methanobacteriaceae	Methanobrevibacter	Methanobrevibacter ruminantium clade	-0.306624	-0.681653
4d7d70f3fbe2c4bbe41a7824c5330888	Bacteria	Bacteroidota	Bacteroidia	Bacteroidales	F082	NA	NA	-0.589238	-0.739814
01b60edbf9c66e744a1566d139c323bf	Bacteria	Firmicutes	Clostridia	Oscillospirales	Oscillospiraceae	UCG-002	NA	0.134269	-0.109628
eed0e3c037f2a758e548362e459ebf51	Bacteria	Bacteroidota	Bacteroidia	Bacteroidales	Prevotellaceae	Prevotella	NA	-0.199241	-0.316493
07cbb46aa0e2e5b4e6f9f871e877253b	Bacteria	Bacteroidota	Bacteroidia	Bacteroidales	Rikenellaceae	Rikenellaceae_RC9_gut_group	NA	0.672808	0.736357
9bcacc99de60522fa3f68cff8f9fa2d4	Bacteria	Bacteroidota	Bacteroidia	Bacteroidales	Rikenellaceae	Rikenellaceae_RC9_gut_group	NA	-0.0464448	-0.473921
0a01992091bcb2b9461769add7a6888d	Bacteria	Bacteroidota	Bacteroidia	Bacteroidales	F082	NA	NA	-0.200854	-0.264617
b6c19ff57ce9f5890759a1a622383fd5	Bacteria	Bacteroidota	Bacteroidia	Bacteroidales	F082	NA	NA	-0.287908	-0.544844
9e8d5eb2d1a2da0b31e79e8d7e6da40a	Bacteria	Bacteroidota	Bacteroidia	Bacteroidales	F082	NA	NA	-0.0732515	-0.453478
66f97a18c1cd80b28db81c0fc66fc0ec	Bacteria	Bacteroidota	Bacteroidia	Bacteroidales	F082	NA	NA	-0.420538	-0.687497
d4d947e5c6a09c6845bbff22dbe6ea1c	Bacteria	Bacteroidota	Bacteroidia	Bacteroidales	Rikenellaceae	Rikenellaceae_RC9_gut_group	NA	0.347749	0.202582
41a882aa890db1b2d798f348baa5bffa	Bacteria	Bacteroidota	Bacteroidia	Bacteroidales	Rikenellaceae	Rikenellaceae_RC9_gut_group	NA	-0.498361	-0.646402
a771dc76e387c44fcaf350a2ccd6239e	Bacteria	Firmicutes	Clostridia	Christensenellales	Christensenellaceae	Christensenellaceae_R-7_group	NA	-0.185601	-0.220211
bbd3aad0d61e30ffa90f5a8e62295c02	Bacteria	Bacteroidota	Bacteroidia	Bacteroidales	F082	NA	NA	-0.102622	-0.36396
628d8c3687de018c05f6d9393c3ed6dc	Bacteria	Bacteroidota	Bacteroidia	Bacteroidales	Rikenellaceae	Rikenellaceae_RC9_gut_group	NA	-0.231402	-0.418848
6e870530eb45a9de3fe917d9b8fa5cd1	Bacteria	Bacteroidota	Bacteroidia	Bacteroidales	F082	NA	NA	-0.552284	-0.395929
0e4c091def3db9d877d5c9f6a1303777	Bacteria	Bacteroidota	Bacteroidia	Bacteroidales	F082	NA	NA	-0.139374	-0.618327
2bbd1315421fb175a30ffdb27e2bd32d	Bacteria	Bacteroidota	Bacteroidia	Bacteroidales	Prevotellaceae	Prevotella	NA	-0.156565	-0.0431902
a9744c6550ccd2bdc474d238ef82407d	Bacteria	Bacteroidota	Bacteroidia	Bacteroidales	F082	NA	NA	-0.277884	-0.620545
21b35bab50995f7e4974555b040afd80	Bacteria	Bacteroidota	Bacteroidia	Bacteroidales	Prevotellaceae	Prevotella	NA	-0.375173	-0.262456
5c328b0320ddfe1a6a3f78368bb3f566	Bacteria	Bacteroidota	Bacteroidia	Bacteroidales	F082	NA	NA	0.100612	-0.226387
520ca6d06d252abe4a1b973b6a4d580f	Bacteria	Bacteroidota	Bacteroidia	Bacteroidales	Rikenellaceae	Rikenellaceae_RC9_gut_group	NA	-0.131283	0.150854
f366b89460ac076e6e7d37f354fab853	Bacteria	Bacteroidota	Bacteroidia	Bacteroidales	Prevotellaceae	Prevotella	NA	-0.405487	-0.567173
dca9649adc2bef892670073d08550511	Bacteria	Bacteroidota	Bacteroidia	Bacteroidales	Prevotellaceae	Prevotella	NA	0.163027	0.191194
1e4c01417ddc072d179721be5610c022	Bacteria	Bacteroidota	Bacteroidia	Bacteroidales	Rikenellaceae	Rikenellaceae_RC9_gut_group	NA	-0.00761693	-0.134717
6801840ebb15ca56a377ce2e34963b8b	Bacteria	Firmicutes	Clostridia	Oscillospirales	Oscillospiraceae	V9D2013_group	NA	-0.166505	-0.417333
35bf869f062329ed3df95f6eac3877a9	Bacteria	Bacteroidota	Bacteroidia	Bacteroidales	Rikenellaceae	Rikenellaceae_RC9_gut_group	NA	-0.109652	0.176515
bb18e74ecdd5defffb334ed58adc09dd	Bacteria	Bacteroidota	Bacteroidia	Bacteroidales	Rikenellaceae	Rikenellaceae_RC9_gut_group	NA	-0.157824	-0.206523
367d0a2ecb2ef7d8e690b35761312d8e	Bacteria	Bacteroidota	Bacteroidia	Bacteroidales	F082	NA	NA	-0.350848	-0.735609
64171fdc0f961a25ad59df397027d692	Bacteria	Bacteroidota	Bacteroidia	Bacteroidales	F082	NA	NA	-0.951777	-0.682697

## Sheet: Week 30
								Mean clr values
ASV	Kingdom	Phylum	Class	Order	Family	Genus	Species	Control	3-NOP
e18794dcf2bc173930e9067067817be2	Bacteria	Planctomycetota	Planctomycetes	Pirellulales	Pirellulaceae	CPla-4_termite_group	NA	0.472187	-0.330235
b43d65aac1b19f2768c8a79893e1379b	Bacteria	Bacteroidota	Bacteroidia	Bacteroidales	F082	NA	NA	0.505447	-0.221789
a11293b0c7d78c74bfd51f247208a25d	Archaea	Euryarchaeota	Methanobacteria	Methanobacteriales	Methanobacteriaceae	Methanobrevibacter	Methanobrevibacter ruminantium clade	2.91741	2.17796
46e55b1b1050b9560c6bcaef3a01a928	Bacteria	Bacteroidota	Bacteroidia	Bacteroidales	F082	NA	NA	0.487982	-0.284459
6e26bc7df83a0ec6ad867d82fc0c0871	Bacteria	Bacteroidota	Bacteroidia	Bacteroidales	F082	NA	NA	0.356778	-0.330235
acb446b6003887606fa839b7cc6fa812	Archaea	Euryarchaeota	Methanobacteria	Methanobacteriales	Methanobacteriaceae	Methanobacterium	Methanobacterium alkaliphilum	1.85493	0.935585
b6c95b636027dab5a6fac9c66c580b96	Bacteria	Bacteroidota	Bacteroidia	Bacteroidales	F082	NA	NA	0.71691	1.85182
3407db1ef988879bfe3c5834de47038a	Bacteria	Bacteroidota	Bacteroidia	Bacteroidales	F082	NA	NA	0.0503803	-0.619046
b08d7c37cbc2f6615093adaf849d12a8	Bacteria	Bacteroidota	Bacteroidia	Bacteroidales	Prevotellaceae	Prevotellaceae_NK3B31_group	NA	-0.338577	0.381037
b36ff14ced8e0fa884764f07e9851f68	Bacteria	Bacteroidota	Bacteroidia	Bacteroidales	Rikenellaceae	Rikenellaceae_RC9_gut_group	NA	1.12196	0.39623
fd070a746226aed1a139d079cc40b9aa	Bacteria	Bacteroidota	Bacteroidia	Bacteroidales	Bacteroidales_BS11_gut_group	NA	NA	1.26032	0.230541
ee48291da107c825c590b46e2a8415e4	Bacteria	Firmicutes	Clostridia	Oscillospirales	Oscillospiraceae	UCG-002	NA	0.452342	-0.176014
62413d023f8dbae83ee6c7580f30f435	Bacteria	Bacteroidota	Bacteroidia	Bacteroidales	F082	NA	NA	1.39582	0.313135
5cd9f9285ef266d017a6932bff8f19b5	Bacteria	Bacteroidota	Bacteroidia	Bacteroidales	Prevotellaceae	Prevotellaceae_YAB2003_group	NA	0.731854	1.40659
63786cace07867f337c753c02ec5e631	Bacteria	Firmicutes	Clostridia	NA	NA	NA	NA	0.148746	-0.578178
