# Supplementary material for: Programming rumen microbiome development in calves with the anti-methanogenic compound 3-NOP
Source: Anim Microbiome. 2024 Oct 25;6:60. doi: 10.1186/s42523-024-00343-2 (PMC11515290; doi:10.1186/s42523-024-00343-2)
Supplement: Supplementary file 2 — Supplementary Material 2 [file 42523_2024_343_MOESM2_ESM.xlsx]

## Sheet: Week 6
								Mean clr values
ASV	Kingdom	Phylum	Class	Order	Family	Genus	Species	Control	3-NOP
02222fa6e1b812608b54029735f074d9	Archaea	Euryarchaeota	Thermoplasmata	Methanomassiliicoccales	Methanomassiliicoccaceae	Group10	Group10 sp.	-0.454419	0.996384
3916c79a2bfeb28c025d9f2ac36c34e4	Archaea	Euryarchaeota	Thermoplasmata	Methanomassiliicoccales	Methanomassiliicoccaceae	Group9	Group9 sp. ISO4-G1	-0.507375	0.506859
2dc985d3842d33f6dbfe4d078b554145	Archaea	Euryarchaeota	Methanobacteria	Methanobacteriales	Methanobacteriaceae	Methanobrevibacter	Methanobrevibacter boviskoreani clade	0.530655	-0.840967
6f18cd35c2ba1e7977d2da7d01477035	Archaea	Euryarchaeota	Thermoplasmata	Methanomassiliicoccales	Methanomassiliicoccaceae	Group10	Group10 sp.	-0.217101	1.27175
1da11274f80f7687d6f78ebfc9a1744f	Archaea	Euryarchaeota	Thermoplasmata	Methanomassiliicoccales	Methanomassiliicoccaceae	Group10	Group10 sp.	-0.190177	1.25304
820fb19dc787c00d8598bc57d269a2ea	Archaea	Euryarchaeota	Methanobacteria	Methanobacteriales	Methanobacteriaceae	Methanobrevibacter	Methanobrevibacter boviskoreani clade	-0.0275087	-0.956492
35b8b61ec8bdec74ea5ec1483bf1ddb1	Archaea	Euryarchaeota	Methanobacteria	Methanobacteriales	Methanobacteriaceae	Methanobrevibacter	NA	-0.212469	1.04883
476ac55faa1e792ec1af17ac0d359e69	Archaea	Euryarchaeota	Thermoplasmata	Methanomassiliicoccales	Methanomassiliicoccaceae	Group10	Group10 sp.	-0.420732	1.44509
42606b7d977863799d961ba77cd2f8f4	Archaea	Euryarchaeota	Methanobacteria	Methanobacteriales	Methanobacteriaceae	Methanobrevibacter	Methanobrevibacter boviskoreani clade	0.48769	-0.856949
8ef20a5098547a95d2f8e5bd763da56a	Archaea	Euryarchaeota	Thermoplasmata	Methanomassiliicoccales	Methanomassiliicoccaceae	Group10	Group10 sp.	0.73862	2.78438
9a2fc7f41d422d0cad9cd314dfa8cc32	Archaea	Euryarchaeota	Thermoplasmata	Methanomassiliicoccales	Methanomassiliicoccaceae	Group10	Group10 sp.	-0.258064	0.685014
c19925aa491b289dda90629edb723259	Archaea	Euryarchaeota	Methanobacteria	Methanobacteriales	Methanobacteriaceae	Methanobrevibacter	Methanobrevibacter boviskoreani clade	0.406399	-0.779933
5e35d9159049ca1242e8638a65d59cfb	Archaea	Euryarchaeota	Thermoplasmata	Methanomassiliicoccales	Methanomassiliicoccaceae	Group10	Group10 sp.	-0.15344	1.27694
b29fbfc24712f16b6316e773bca28afe	Archaea	Euryarchaeota	Thermoplasmata	Methanomassiliicoccales	Methanomassiliicoccaceae	Group10	Group10 sp.	-0.296205	1.25493
91a820df7f9c4c924171307344ce0127	Archaea	Euryarchaeota	Methanobacteria	Methanobacteriales	Methanobacteriaceae	Methanobrevibacter	NA	0.366861	-0.917983
198781764f7e8e6a41369644477e1d65	Archaea	Euryarchaeota	Thermoplasmata	Methanomassiliicoccales	Methanomassiliicoccaceae	Group10	Group10 sp.	-0.420732	0.382545
f4505c0a40f3c3bdf086a94e67721580	Archaea	Euryarchaeota	Methanobacteria	Methanobacteriales	Methanobacteriaceae	Methanobrevibacter	Methanobrevibacter boviskoreani clade	0.00441785	-0.879475
325172b6d2709f994b533445d4dc929e	Archaea	Euryarchaeota	Thermoplasmata	Methanomassiliicoccales	Methanomassiliicoccaceae	Group10	Group10 sp.	0.186711	2.01656
61d3d4735859a0a437aa559684169902	Archaea	Euryarchaeota	Methanobacteria	Methanobacteriales	Methanobacteriaceae	Methanobrevibacter	NA	0.603316	-0.818441
a9863db72390fef31e1ef7d02b209e50	Archaea	Euryarchaeota	Methanobacteria	Methanobacteriales	Methanobacteriaceae	Methanobrevibacter	NA	0.147067	-0.895458
aba054103bb2174a100223afb242651d	Archaea	Euryarchaeota	Methanobacteria	Methanobacteriales	Methanobacteriaceae	Methanobacterium	Methanobacterium alkaliphilum	0.322114	-0.818441
121fcf44ef822b0de393fba6d625ca90	Archaea	Euryarchaeota	Thermoplasmata	Methanomassiliicoccales	Methanomassiliicoccaceae	Group10	Group10 sp.	0.0351668	1.86875
bbc4857da559dcd52ed0f7ad4895f1aa	Archaea	Euryarchaeota	Methanobacteria	Methanobacteriales	Methanobacteriaceae	Methanobrevibacter	NA	0.0368425	1.16714
476d38642c13ba2ac48d7eacad7a901d	Archaea	Euryarchaeota	Methanobacteria	Methanobacteriales	Methanobacteriaceae	Methanobrevibacter	Methanobrevibacter boviskoreani clade	0.224076	-0.917983
6efa9e5345fb90fbabcf37ad83eef435	Archaea	Euryarchaeota	Methanobacteria	Methanobacteriales	Methanobacteriaceae	NA	NA	1.9089	0.94936
ba094382886537feaaf38361716011d5	Archaea	Euryarchaeota	Methanobacteria	Methanobacteriales	Methanobacteriaceae	Methanobrevibacter	Methanobrevibacter boviskoreani clade	-0.00697725	-0.917983
c7e91e04c61be8e5e82019c0ff063169	Archaea	Euryarchaeota	Methanobacteria	Methanobacteriales	Methanobacteriaceae	Methanobrevibacter	NA	0.251178	-0.757407
3eb619812b5e0311a6f1249894aebfa9	Archaea	Euryarchaeota	Methanobacteria	Methanobacteriales	Methanobacteriaceae	Methanosphaera	Methanosphaera sp. ISO3-F5	0.880299	0.0143968
13f394181cbca00b85e9eaa26b2c63e4	Archaea	Euryarchaeota	Thermoplasmata	Methanomassiliicoccales	Methanomassiliicoccaceae	Group10	Group10 sp.	-0.123096	1.01124
8a3b9751c55e00f8ffc99c196ed90498	Archaea	Euryarchaeota	Methanobacteria	Methanobacteriales	Methanobacteriaceae	Methanobrevibacter	Methanobrevibacter boviskoreani clade	0.113851	-0.867078
d38262b3098c17a356070eda5725ca64	Archaea	Euryarchaeota	Methanobacteria	Methanobacteriales	Methanobacteriaceae	Methanobrevibacter	Methanobrevibacter boviskoreani clade	-0.0571624	-0.956492
b8ff914f1e8c20aab637b6c1abb88093	Archaea	Euryarchaeota	Methanobacteria	Methanobacteriales	Methanobacteriaceae	Methanobacterium	Methanobacterium alkaliphilum	-0.164835	-0.879475
2bccd72bae0910959b3c034d5413bd49	Archaea	Euryarchaeota	Methanobacteria	Methanobacteriales	Methanobacteriaceae	Methanobrevibacter	NA	-0.204123	-0.917983
2788f1ae6dd7498fd58f4244426a06c5	Archaea	Euryarchaeota	Methanobacteria	Methanobacteriales	Methanobacteriaceae	Methanobrevibacter	Methanobrevibacter boviskoreani clade	0.280746	-0.779933
6246b7cc1c8b4514715b3ee79d8271b3	Archaea	Euryarchaeota	Thermoplasmata	Methanomassiliicoccales	Methanomassiliicoccaceae	Group9	Group9 sp. ISO4-G1	0.0950949	1.4577
56fb13eab6806210252f4661ae2249e0	Archaea	Euryarchaeota	Thermoplasmata	Methanomassiliicoccales	Methanomassiliicoccaceae	NA	NA	-0.299112	0.626212
26c4be0d02b21c4ca8620554fd888a42	Archaea	Euryarchaeota	Thermoplasmata	Methanomassiliicoccales	Methanomassiliicoccaceae	Group10	Group10 sp.	-0.507375	0.108496
fb25a891762a84283dc6f344ec5c4314	Archaea	Euryarchaeota	Methanobacteria	Methanobacteriales	Methanobacteriaceae	Methanobrevibacter	Methanobrevibacter boviskoreani clade	-0.129859	-0.917983
52e396f4ab14cd4066b699bfe03723c9	Archaea	Euryarchaeota	Thermoplasmata	Methanomassiliicoccales	Methanomassiliicoccaceae	Group10	Group10 sp.	0.810519	2.26096
9fc59c9220b24cf48a39e23f42c349d6	Archaea	Euryarchaeota	Thermoplasmata	Methanomassiliicoccales	Methanomassiliicoccaceae	Group10	Group10 sp.	-0.35943	0.80282
251b07990875e77d241541a5ecafddfa	Archaea	Euryarchaeota	Methanobacteria	Methanobacteriales	Methanobacteriaceae	Methanosphaera	NA	-0.0774155	-0.802459
7300ea1d1228393286aaabb86c8aca22	Archaea	Euryarchaeota	Thermoplasmata	Methanomassiliicoccales	Methanomassiliicoccaceae	Group10	Group10 sp.	0.130071	1.26862
e6d155471b6e0fd0826b6a3a54709a14	Archaea	Euryarchaeota	Methanobacteria	Methanobacteriales	Methanobacteriaceae	Methanobrevibacter	Methanobrevibacter oralis	-0.0667968	0.85171
69d705269d37fcfabaf25a94450e740f	Archaea	Euryarchaeota	Thermoplasmata	Methanomassiliicoccales	Methanomassiliicoccaceae	Group10	Group10 sp.	-0.363464	0.493367
ed68295d43c4d99ae64c54155822b52e	Archaea	Euryarchaeota	Thermoplasmata	Methanomassiliicoccales	Methanomassiliicoccaceae	Group10	Group10 sp.	0.427477	1.62747
e4a792357ed3bc10edd2125084f50894	Archaea	Euryarchaeota	Methanobacteria	Methanobacteriales	Methanobacteriaceae	Methanobrevibacter	Methanobrevibacter oralis	-0.507375	0.412222
902a475da8f3989d530f36e232c64fda	Archaea	Euryarchaeota	Thermoplasmata	Methanomassiliicoccales	Methanomassiliicoccaceae	NA	NA	-0.345483	-0.818441
02ab57267e60686d61640a82c999ac1d	Archaea	Euryarchaeota	Thermoplasmata	Methanomassiliicoccales	Methanomassiliicoccaceae	Group10	Group10 sp.	-0.17142	0.905299
7ee0d77656cc45458f5b4016bb76077d	Archaea	Euryarchaeota	Methanobacteria	Methanobacteriales	Methanobacteriaceae	Methanobrevibacter	Methanobrevibacter gottschalkii clade	0.166808	-0.648426
f2051ffbd301bd38469da2a264ba278c	Archaea	Euryarchaeota	Thermoplasmata	Methanomassiliicoccales	Methanomassiliicoccaceae	Group3b	Group3b sp.	-0.326727	-0.917983
6950e75e4b5e0f85650170e386a28fe5	Archaea	Euryarchaeota	Methanobacteria	Methanobacteriales	Methanobacteriaceae	NA	NA	1.22362	0.0637146
e9b46abae962917e9e43b9d2c4636541	Archaea	Euryarchaeota	Methanobacteria	Methanobacteriales	Methanobacteriaceae	NA	NA	0.493919	-0.439068
1680e754bdfa3daf6da31d5988e1ee8f	Archaea	Euryarchaeota	Thermoplasmata	Methanomassiliicoccales	Methanomassiliicoccaceae	Group9	Group9 sp. ISO4-G1	-0.446073	0.470448
3a5f45b67b40bcb62025566ca0e32971	Archaea	Euryarchaeota	Thermoplasmata	Methanomassiliicoccales	Methanomassiliicoccaceae	Group10	Group10 sp.	-0.15344	0.755682
17398ebb4db9d16f0327062421602a20	Archaea	Euryarchaeota	Methanomicrobia	Methanomicrobiales	NA	NA	NA	0.00121202	-0.702917
eb88eb8ec511a86379527bea19fb865d	Archaea	Euryarchaeota	Thermoplasmata	Methanomassiliicoccales	Methanomassiliicoccaceae	Group8	Group8 sp. WGK1	-0.108195	0.939475
130b24a6d9fe513af188478da635b000	Archaea	Euryarchaeota	Thermoplasmata	Methanomassiliicoccales	Methanomassiliicoccaceae	Group4	Group4 sp. MpT1	-0.0994998	0.553782
87b81f023f92ee5a28280a0a725850dc	Archaea	Euryarchaeota	Thermoplasmata	Methanomassiliicoccales	Methanomassiliicoccaceae	Group10	Group10 sp.	-0.342434	0.567819
23dbff7aee8b1712e1b8bdf677f5b84e	Archaea	Euryarchaeota	Thermoplasmata	Methanomassiliicoccales	Methanomassiliicoccaceae	Group9	Group9 sp. ISO4-G1	-0.27682	0.637861
67fb192babd53ff7f936ac944231079d	Archaea	Euryarchaeota	Thermoplasmata	Methanomassiliicoccales	Methanomassiliicoccaceae	Group10	Group10 sp.	-0.576039	0.237031
a3088ac144e84258ab191c4498a21a83	Archaea	Euryarchaeota	Thermoplasmata	Methanomassiliicoccales	Methanomassiliicoccaceae	Group9	Group9 sp. CH1270	-0.0454889	0.680316
0eba6e72117fd484bd1cc7f361acbb9e	Archaea	Euryarchaeota	Methanobacteria	Methanobacteriales	Methanobacteriaceae	Methanobrevibacter	NA	0.0591346	-0.763951
2f5a0274598beccdbdfd3a1ffad1ad65	Archaea	Euryarchaeota	Thermoplasmata	Methanomassiliicoccales	Methanomassiliicoccaceae	NA	NA	0.17112	-0.503832
afdc5f2a94b58cc748aa612a59f025c8	Archaea	Euryarchaeota	Thermoplasmata	Methanomassiliicoccales	Methanomassiliicoccaceae	Group3b	Group3b sp.	-0.420732	-0.840967
e9870f577a2bcafff7adc6035ff78793	Archaea	Euryarchaeota	Thermoplasmata	Methanomassiliicoccales	Methanomassiliicoccaceae	Group10	Group10 sp.	-0.214742	0.627167
d596eb224b10528185a5f23e6fa28c76	Archaea	Euryarchaeota	Methanobacteria	Methanobacteriales	Methanobacteriaceae	Methanobrevibacter	Methanobrevibacter boviskoreani clade	0.165681	-0.664408
7ceac2d96c63ea0993b466f278bb3ea3	Archaea	Euryarchaeota	Thermoplasmata	Methanomassiliicoccales	Methanomassiliicoccaceae	Group10	Group10 sp.	-0.464054	0.0351101
4d7604782b9a880cb3927a88c3478327	Archaea	Euryarchaeota	Methanobacteria	Methanobacteriales	Methanobacteriaceae	Methanobacterium	NA	0.846591	0.143939
11b253c03af5ae85102291f239d03686	Archaea	Euryarchaeota	Methanobacteria	Methanobacteriales	Methanobacteriaceae	Methanobrevibacter	NA	-0.326727	-0.956492
b4daa8037eb7b6de85399b1af75f2689	Archaea	Euryarchaeota	Thermoplasmata	Methanomassiliicoccales	Methanomassiliicoccaceae	Group8	Group8 sp. WGK1	-0.576038	-0.00410087
57c52f71f1176b1bb2f6f58373e83fc1	Archaea	Euryarchaeota	Thermoplasmata	Methanomassiliicoccales	Methanomassiliicoccaceae	Group9	Group9 sp. ISO4-G1	0.358063	1.36268
8b0bd4ccf42f47d780e5014c263c81ab	Archaea	Euryarchaeota	Thermoplasmata	Methanomassiliicoccales	Methanomassiliicoccaceae	Group10	Group10 sp.	0.454631	1.3729
d16716f24b9435060d3a1f67ee042901	Archaea	Euryarchaeota	Thermoplasmata	Methanomassiliicoccales	Methanomassiliicoccaceae	Group10	Group10 sp.	0.0992505	0.956814
85daf9e65873d5f232200c541dec78d2	Archaea	Euryarchaeota	Thermoplasmata	Methanomassiliicoccales	Methanomassiliicoccaceae	Group3b	Group3b sp.	-0.273771	-0.802459
66fd72e03ed6f6b410c5223f70f22d29	Archaea	Euryarchaeota	Thermoplasmata	Methanomassiliicoccales	Methanomassiliicoccaceae	Group10	Group10 sp.	-0.438712	0.29329
29bd1f057e195af4b73f11356c41bc23	Archaea	Euryarchaeota	Methanobacteria	Methanobacteriales	Methanobacteriaceae	Methanobacterium	NA	1.8733	0.689194
2146fd2503c7682f449f4446d1a6feb1	Archaea	Euryarchaeota	Thermoplasmata	Methanomassiliicoccales	Methanomassiliicoccaceae	Group10	Group10 sp.	-0.507375	0.10042
a93efda20d45b71d1be5e312a2e6e3fd	Archaea	Euryarchaeota	Methanobacteria	Methanobacteriales	Methanobacteriaceae	Methanobrevibacter	NA	0.0705297	-0.649301
a5a03d864868e1b1d0f35beb30ce6a28	Archaea	Euryarchaeota	Thermoplasmata	Methanomassiliicoccales	Methanomassiliicoccaceae	Group10	Group10 sp.	0.126393	0.872939
12ee52c0f5d3814ef329121b01a60ba1	Archaea	Euryarchaeota	Methanobacteria	Methanobacteriales	Methanobacteriaceae	Methanobrevibacter	Methanobrevibacter gottschalkii clade	-0.178782	-0.856949

## Sheet: Week 18
								Mean clr values
ASV	Kingdom	Phylum	Class	Order	Family	Genus	Species	Control	3-NOP
2415063c6d3fd3d2483bb37ec6cf698b	Archaea	Euryarchaeota	Methanobacteria	Methanobacteriales	Methanobacteriaceae	Methanosphaera	NA	0.0740845	1.50427
0164df45ad9fba7e387b7f02e2046368	Archaea	Euryarchaeota	Methanobacteria	Methanobacteriales	Methanobacteriaceae	Methanobrevibacter	Methanobrevibacter gottschalkii clade	4.64339	6.12985
aba054103bb2174a100223afb242651d	Archaea	Euryarchaeota	Methanobacteria	Methanobacteriales	Methanobacteriaceae	Methanobacterium	Methanobacterium alkaliphilum	0.792667	-0.606852
786170ad258e2f352a86e529d7c09e57	Archaea	Euryarchaeota	Methanobacteria	Methanobacteriales	Methanobacteriaceae	Methanosphaera	Methanosphaera sp. ISO3-F5	0.961369	2.60257
7868fedb4558b34d5607f7046b27d682	Archaea	Euryarchaeota	Methanobacteria	Methanobacteriales	Methanobacteriaceae	NA	NA	-0.267805	1.04392
3050bc050fc03848fd68927bea62a814	Archaea	Euryarchaeota	Methanobacteria	Methanobacteriales	Methanobacteriaceae	Methanobrevibacter	Methanobrevibacter gottschalkii clade	3.89207	4.98029
a9863db72390fef31e1ef7d02b209e50	Archaea	Euryarchaeota	Methanobacteria	Methanobacteriales	Methanobacteriaceae	Methanobrevibacter	NA	0.664056	-0.585753
96cd03c02b635de38aa718565517d998	Archaea	Euryarchaeota	Methanobacteria	Methanobacteriales	Methanobacteriaceae	Methanobrevibacter	NA	0.603874	-0.490339
2572cbc22372c55b70c8481d22473997	Archaea	Euryarchaeota	Methanobacteria	Methanobacteriales	Methanobacteriaceae	Methanosphaera	NA	-0.189222	0.731174
0f8aefd24df5b4b7c19d5c6779cf075c	Archaea	Euryarchaeota	Methanobacteria	Methanobacteriales	Methanobacteriaceae	Methanobacterium	NA	0.401313	-0.479009
c716b65949127156854db8dea11677b6	Archaea	Euryarchaeota	Methanobacteria	Methanobacteriales	Methanobacteriaceae	Methanosphaera	Methanosphaera sp. ISO3-F5	0.354287	1.43585
a52a2d064de23184681c625611c0f6a1	Archaea	Euryarchaeota	Methanobacteria	Methanobacteriales	Methanobacteriaceae	Methanobrevibacter	Methanobrevibacter oralis	-0.840142	0.263177
55a03f18744767e9d9ab7c3cbe470f46	Archaea	Euryarchaeota	Methanobacteria	Methanobacteriales	Methanobacteriaceae	Methanobrevibacter	Methanobrevibacter gottschalkii clade	2.84595	4.0191
63011b0d6bd511d072e5feacdb47a37a	Archaea	Euryarchaeota	Methanobacteria	Methanobacteriales	Methanobacteriaceae	Methanobrevibacter	Methanobrevibacter oralis	-0.504463	0.4682
8e61576804dc27a6c132fab6e755bc3d	Archaea	Euryarchaeota	Methanobacteria	Methanobacteriales	Methanobacteriaceae	Methanobrevibacter	Methanobrevibacter gottschalkii clade	3.77052	4.7791
a10629ffc8f4c5c5b6ac39691eff9135	Archaea	Euryarchaeota	Methanobacteria	Methanobacteriales	Methanobacteriaceae	Methanobrevibacter	Methanobrevibacter boviskoreani clade	-0.0448359	-1.0489
d38262b3098c17a356070eda5725ca64	Archaea	Euryarchaeota	Methanobacteria	Methanobacteriales	Methanobacteriaceae	Methanobrevibacter	Methanobrevibacter boviskoreani clade	0.487374	-0.630355
3c6d894920e3b3e016c8210c6ebc2d3b	Archaea	Euryarchaeota	Methanobacteria	Methanobacteriales	Methanobacteriaceae	Methanosphaera	Methanosphaera sp. ISO3-F5	0.0867902	1.24276
73e642f3133d871c2d11c8fc3b3b558b	Archaea	Euryarchaeota	Methanobacteria	Methanobacteriales	Methanobacteriaceae	Methanosphaera	NA	0.411017	1.43435
abd6846b8dd1b9f0637380e0c369601f	Archaea	Euryarchaeota	Methanobacteria	Methanobacteriales	Methanobacteriaceae	Methanobrevibacter	Methanobrevibacter boviskoreani clade	-0.173199	-1.02001
26837c4a69652cfb153f525bf81b3a94	Archaea	Euryarchaeota	Methanobacteria	Methanobacteriales	Methanobacteriaceae	Methanobrevibacter	Methanobrevibacter gottschalkii clade	5.01633	5.90346
a560f3406249a25d63b758a5b545f19c	Archaea	Euryarchaeota	Methanobacteria	Methanobacteriales	Methanobacteriaceae	Methanosphaera	Methanosphaera sp. ISO3-F5	1.47036	2.5338
61d3d4735859a0a437aa559684169902	Archaea	Euryarchaeota	Methanobacteria	Methanobacteriales	Methanobacteriaceae	Methanobrevibacter	NA	1.65868	-0.0376376
d64f846f7c238c9fbc2259da80674be7	Archaea	Euryarchaeota	Methanobacteria	Methanobacteriales	Methanobacteriaceae	Methanobrevibacter	NA	-0.232854	-0.952955
2301d7da8a2243bbaf4272ed0b526758	Archaea	Euryarchaeota	Methanobacteria	Methanobacteriales	Methanobacteriaceae	Methanobrevibacter	NA	-0.105241	-0.866311
42606b7d977863799d961ba77cd2f8f4	Archaea	Euryarchaeota	Methanobacteria	Methanobacteriales	Methanobacteriaceae	Methanobrevibacter	Methanobrevibacter boviskoreani clade	0.449361	-0.584579
652b2685f7a25102ecff40f0f57cb262	Archaea	Euryarchaeota	Methanobacteria	Methanobacteriales	Methanobacteriaceae	Methanobrevibacter	Methanobrevibacter oralis	-0.702505	0.00338579
8eae59e145a02e6bc7e42f7d0f9d3357	Archaea	Euryarchaeota	Methanobacteria	Methanobacteriales	Methanobacteriaceae	NA	NA	0.18972	-0.634745
9df496efb9a22dde9f4e16915f65431c	Archaea	Euryarchaeota	Methanomicrobia	Methanosarcinales	Methanosarcinaceae	Methanolobus	Methanolobus taylorii	-0.513145	0.517471
60a3d2f071f40ebbbffaf878d06b7e6a	Archaea	Euryarchaeota	Methanomicrobia	Methanosarcinales	Methanosarcinaceae	Methanolobus	Methanolobus taylorii	-0.628401	-0.0491369
e9fba752116da7c8fcc0bb21d8a8d133	Archaea	Euryarchaeota	Thermoplasmata	Methanomassiliicoccales	Methanomassiliicoccaceae	NA	NA	-0.826443	-0.108932
7ad32888132f7fccbf29e9d103e2b867	Archaea	Euryarchaeota	Methanomicrobia	NA	NA	NA	NA	-1.02448	-0.318697
0ab0d00af7e7995b44533dc559051695	Archaea	Euryarchaeota	Methanomicrobia	Methanosarcinales	Methanosarcinaceae	Methanolobus	Methanolobus taylorii	-0.906156	-0.255039
b08f843a749952f3320ff5061dd4fb7c	Archaea	Euryarchaeota	Thermoplasmata	Methanomassiliicoccales	Methanomassiliicoccaceae	Group10	Group10 sp.	0.669062	-0.513234
75a7a78ddea14f69a31a5c3a99e47a8d	Archaea	Euryarchaeota	Methanomicrobia	Methanosarcinales	Methanosarcinaceae	Methanolobus	Methanolobus taylorii	-0.873149	-0.214171
7c5bc8aa94aedec8c2eff6b31952e460	Archaea	Euryarchaeota	Methanobacteria	Methanobacteriales	Methanobacteriaceae	Methanosphaera	Methanosphaera sp. ISO3-F5	1.08783	2.20437
3eb619812b5e0311a6f1249894aebfa9	Archaea	Euryarchaeota	Methanobacteria	Methanobacteriales	Methanobacteriaceae	Methanosphaera	Methanosphaera sp. ISO3-F5	1.30924	2.13925
d462c0e9be24e5badd7286567034f972	Archaea	Euryarchaeota	Thermoplasmata	Methanomassiliicoccales	Methanomassiliicoccaceae	Group9	Group9 sp. ISO4-G1	-0.15817	-0.84182
0da0e112d0683ec5094e3dacf4eef14b	Archaea	Euryarchaeota	Methanobacteria	Methanobacteriales	Methanobacteriaceae	Methanobrevibacter	Methanobrevibacter boviskoreani clade	-0.018454	-0.897882
476d38642c13ba2ac48d7eacad7a901d	Archaea	Euryarchaeota	Methanobacteria	Methanobacteriales	Methanobacteriaceae	Methanobrevibacter	Methanobrevibacter boviskoreani clade	0.448503	-0.512797
bf546b73a39b43d0dcd0f2ad35255c5e	Archaea	Euryarchaeota	Methanomicrobia	Methanosarcinales	Methanosarcinaceae	Methanolobus	Methanolobus taylorii	-0.336893	0.546918
3d19a3577b7afdfc6ad4c94d86de8da0	Archaea	Euryarchaeota	Methanobacteria	Methanobacteriales	Methanobacteriaceae	Methanosphaera	Methanosphaera sp. ISO3-F5	0.461008	1.3931
59bac76d3c37311694f723564e669bf9	Archaea	Euryarchaeota	Methanobacteria	Methanobacteriales	Methanobacteriaceae	Methanobrevibacter	NA	0.386811	-0.622758
4a1ad324b67a21898c613bf96c960885	Archaea	Euryarchaeota	Thermoplasmata	Methanomassiliicoccales	Methanomassiliicoccaceae	Group8	Group8 sp. WGK1	-0.535738	0.414247
8b35b16c523d07f344447bcb73a1d5e8	Archaea	Euryarchaeota	Thermoplasmata	Methanomassiliicoccales	Methanomassiliicoccaceae	Group9	NA	-0.840142	-0.0548947
6ce6122fe471bcc973b2442c7cd004ee	Archaea	Euryarchaeota	Methanobacteria	Methanobacteriales	Methanobacteriaceae	Methanobrevibacter	Methanobrevibacter gottschalkii clade	4.52366	5.29928
09cc60d7582ea03c08b1b33633bfb093	Archaea	Euryarchaeota	Methanobacteria	Methanobacteriales	Methanobacteriaceae	Methanosphaera	NA	0.464673	1.28231
5a205db87cff1c1836bc772365d96985	Archaea	Euryarchaeota	Methanobacteria	Methanobacteriales	Methanobacteriaceae	Methanobrevibacter	Methanobrevibacter boviskoreani clade	-0.4255	-1.07778
b6389766a86d13ab3a9f2c4cc9dbf1fa	Archaea	Euryarchaeota	Thermoplasmata	Methanomassiliicoccales	Methanomassiliicoccaceae	Group11	Candidatus Methanomethylophilus alvus	-0.97217	-0.140039
d64b598016d81e7630fd46e29350f1df	Archaea	Euryarchaeota	Methanobacteria	Methanobacteriales	Methanobacteriaceae	Methanobrevibacter	Methanobrevibacter boviskoreani clade	-0.276487	-1.0489
ba094382886537feaaf38361716011d5	Archaea	Euryarchaeota	Methanobacteria	Methanobacteriales	Methanobacteriaceae	Methanobrevibacter	Methanobrevibacter boviskoreani clade	0.0933924	-0.683209
c45007cfa9e5be2f24c7d3497b8de119	Archaea	Euryarchaeota	Methanobacteria	Methanobacteriales	Methanobacteriaceae	Methanosphaera	Methanosphaera sp. ISO3-F5	0.541013	1.56361
a3caeea43213e74bd07d6dc702ad4399	Archaea	Euryarchaeota	Methanobacteria	Methanobacteriales	Methanobacteriaceae	Methanobrevibacter	Methanobrevibacter ruminantium clade	2.54267	1.34396
1306cad6cb58c884fc37765a381e5038	Archaea	Euryarchaeota	Methanobacteria	Methanobacteriales	Methanobacteriaceae	Methanosphaera	NA	0.10429	0.929347
c7e91e04c61be8e5e82019c0ff063169	Archaea	Euryarchaeota	Methanobacteria	Methanobacteriales	Methanobacteriaceae	Methanobrevibacter	NA	0.88822	0.0436963
5cd310255428d379c242a3140da6aee9	Archaea	Euryarchaeota	Methanobacteria	Methanobacteriales	Methanobacteriaceae	Methanobrevibacter	Methanobrevibacter boviskoreani clade	-0.48882	-1.0489
8291fd065b0b941cd6953da92d7a68b0	Archaea	Euryarchaeota	Methanobacteria	Methanobacteriales	Methanobacteriaceae	Methanosphaera	NA	-0.578568	0.657162
b4470a8e915bd92ac9e76f442c917f98	Archaea	Euryarchaeota	Thermoplasmata	Methanomassiliicoccales	Methanomassiliicoccaceae	Group9	Group9 sp. ISO4-G1	0.767606	-0.414254
f090f2aeb6a9737a029b00358921db42	Archaea	Euryarchaeota	Methanobacteria	Methanobacteriales	Methanobacteriaceae	Methanosphaera	NA	-0.300812	0.550586
bb8849696d1b8f8f0cc71d640c67b020	Archaea	Euryarchaeota	Methanobacteria	Methanobacteriales	Methanobacteriaceae	Methanobacterium	Methanobacterium alkaliphilum	1.95209	0.795383
8efec8514ee11d7d8aa88fb97a97bc0c	Archaea	Euryarchaeota	Methanobacteria	Methanobacteriales	Methanobacteriaceae	Methanobrevibacter	Methanobrevibacter boviskoreani clade	-0.169322	-0.808032
2788f1ae6dd7498fd58f4244426a06c5	Archaea	Euryarchaeota	Methanobacteria	Methanobacteriales	Methanobacteriaceae	Methanobrevibacter	Methanobrevibacter boviskoreani clade	0.660357	-0.345287
f8e8a5aa6a9acb36d04b9832b2afd117	Archaea	Euryarchaeota	Methanobacteria	Methanobacteriales	Methanobacteriaceae	Methanobacterium	NA	0.438491	-0.424453
c82f961b8963b66193109683d32af2dd	Archaea	Euryarchaeota	Methanobacteria	Methanobacteriales	Methanobacteriaceae	Methanobrevibacter	Methanobrevibacter boviskoreani clade	0.0914485	-0.686835
9c67f380d1612d82ebd36a37e785a7b1	Archaea	Euryarchaeota	Thermoplasmata	Methanomassiliicoccales	Methanomassiliicoccaceae	Group11	Candidatus Methanomethylophilus alvus	-0.991478	-0.33599
c19925aa491b289dda90629edb723259	Archaea	Euryarchaeota	Methanobacteria	Methanobacteriales	Methanobacteriaceae	Methanobrevibacter	Methanobrevibacter boviskoreani clade	0.434008	-0.532381
662a1c6fa63d3058c3884a46b4ed21db	Archaea	Euryarchaeota	NA	NA	NA	NA	NA	-0.820834	-0.215976
916c7711c7b7ec1349f0a8f234fe0b76	Archaea	Euryarchaeota	Methanobacteria	Methanobacteriales	Methanobacteriaceae	Methanobrevibacter	Methanobrevibacter boviskoreani clade	-0.555796	-1.07778
06bbfc4b0e8d95ab5bf0f2b8bc4f8d6f	Archaea	Euryarchaeota	Methanobacteria	Methanobacteriales	Methanobacteriaceae	Methanobrevibacter	NA	1.3125	0.39101
b5a89fb5aa4e146e0e31188ca3a32236	Archaea	Euryarchaeota	Methanobacteria	Methanobacteriales	Methanobacteriaceae	Methanobrevibacter	Methanobrevibacter sp. RT	-0.793436	-0.166142
f105a2c73c653749be2fe51fb2f0c11c	Archaea	Euryarchaeota	Methanobacteria	Methanobacteriales	Methanobacteriaceae	Methanobrevibacter	Methanobrevibacter boviskoreani clade	-0.336231	-1.00312
2dc985d3842d33f6dbfe4d078b554145	Archaea	Euryarchaeota	Methanobacteria	Methanobacteriales	Methanobacteriaceae	Methanobrevibacter	Methanobrevibacter boviskoreani clade	0.877757	-0.288977
2913e7ac7fd39b548daf10ca71e24e76	Archaea	Euryarchaeota	Methanobacteria	Methanobacteriales	Methanobacteriaceae	Methanobrevibacter	Methanobrevibacter gottschalkii clade	-0.906156	-0.269024
80b31ba6a066a4106c96a06186c6f948	Archaea	Euryarchaeota	Thermoplasmata	Methanomassiliicoccales	Methanomassiliicoccaceae	Group9	NA	-0.881831	-0.241165
95780f3cbc941f4653ceee4a9a2870b6	Archaea	Euryarchaeota	Methanobacteria	Methanobacteriales	Methanobacteriaceae	Methanosphaera	Methanosphaera sp. ISO3-F5	0.0737643	0.783895
17398ebb4db9d16f0327062421602a20	Archaea	Euryarchaeota	Methanomicrobia	Methanomicrobiales	NA	NA	NA	0.130667	-0.57056
0b02c398207ca1d67146830f5b924f44	Archaea	Euryarchaeota	Methanobacteria	Methanobacteriales	Methanobacteriaceae	Methanobrevibacter	NA	1.97791	1.05249
c8e033665a8bba462e90623ed7244c19	Archaea	Euryarchaeota	Methanobacteria	Methanobacteriales	Methanobacteriaceae	Methanobrevibacter	Methanobrevibacter smithii	4.18163	4.84746
04711f704e50156d828ef5c8253791a6	Archaea	Euryarchaeota	Methanomicrobia	Methanosarcinales	Methanosarcinaceae	Methanolobus	NA	-0.714473	0.173869
db838d1a5f3deb03549a62bd249fa394	Archaea	Euryarchaeota	Methanobacteria	Methanobacteriales	Methanobacteriaceae	Methanobrevibacter	Methanobrevibacter sp. RT	2.00083	2.95412
bc9f9a77037e3740e12b240133a36432	Archaea	Euryarchaeota	Methanomicrobia	Methanosarcinales	Methanosarcinaceae	Methanolobus	Methanolobus taylorii	-0.561671	0.109613
abbc8d9df78dfddaab99a84f7d5c2006	Archaea	Euryarchaeota	Methanobacteria	Methanobacteriales	Methanobacteriaceae	Methanobrevibacter	Methanobrevibacter gottschalkii clade	0.888822	2.06609
3527e76ff0baa90d6debc5075de5051c	Archaea	Euryarchaeota	Methanomicrobia	Methanosarcinales	Methanosarcinaceae	Methanolobus	Methanolobus taylorii	-0.721813	0.132826
b8132fdf379128a787ebc7643887fae7	Archaea	Euryarchaeota	Methanobacteria	Methanobacteriales	Methanobacteriaceae	Methanobrevibacter	Methanobrevibacter sp. RT	0.0730144	1.02986
0eba6e72117fd484bd1cc7f361acbb9e	Archaea	Euryarchaeota	Methanobacteria	Methanobacteriales	Methanobacteriaceae	Methanobrevibacter	NA	0.186055	-0.62514
eac9d42800a99bc0f7fa63935f342c66	Archaea	Euryarchaeota	Methanobacteria	Methanobacteriales	Methanobacteriaceae	Methanobrevibacter	Methanobrevibacter boviskoreani clade	-0.584176	-1.07778
5d5db29bfcee56d9372664408d4c24d7	Archaea	Euryarchaeota	Methanomicrobia	NA	NA	NA	NA	-0.840142	0.263995
0d27b1ae7cde5516a8613b758c56b943	Archaea	Euryarchaeota	Methanobacteria	Methanobacteriales	Methanobacteriaceae	Methanobrevibacter	Methanobrevibacter gottschalkii clade	3.81558	4.59863
61c0440d8c7fcb68582dbdfbcc7badca	Archaea	Euryarchaeota	Methanobacteria	Methanobacteriales	Methanobacteriaceae	Methanobrevibacter	Methanobrevibacter boviskoreani clade	-0.375508	-0.873391
a4318b31c3d129802e8e508421f3c9ac	Archaea	Euryarchaeota	Methanobacteria	Methanobacteriales	Methanobacteriaceae	Methanobrevibacter	Methanobrevibacter boviskoreani clade	-0.359486	-1.032
db869e5ec2c058ebaccb316527d54f2c	Archaea	Euryarchaeota	Methanobacteria	Methanobacteriales	Methanobacteriaceae	Methanobrevibacter	NA	0.327535	-0.454389
b9b485d77e71febc4408f027c74677a0	Archaea	Euryarchaeota	Thermoplasmata	Methanomassiliicoccales	Methanomassiliicoccaceae	Group9	NA	-0.840142	-0.301146
50e359d3c98d407aff6700a9c8322a29	Archaea	Euryarchaeota	Methanobacteria	Methanobacteriales	Methanobacteriaceae	Methanobrevibacter	Methanobrevibacter ruminantium clade	2.57876	1.51307
93585e68feeffa6635f1b7cd7fe83590	Archaea	Euryarchaeota	Methanobacteria	Methanobacteriales	Methanobacteriaceae	NA	NA	0.250727	-0.397087
8532f652aeca502b95033bc6450d1964	Archaea	Euryarchaeota	Thermoplasmata	Methanomassiliicoccales	Methanomassiliicoccaceae	Group9	NA	-0.807135	-0.281045
795bd0b5715da9141549285033553c41	Archaea	Euryarchaeota	Methanobacteria	Methanobacteriales	Methanobacteriaceae	Methanobacterium	Methanobacterium alkaliphilum	-0.283302	-0.858715
d596eb224b10528185a5f23e6fa28c76	Archaea	Euryarchaeota	Methanobacteria	Methanobacteriales	Methanobacteriaceae	Methanobrevibacter	Methanobrevibacter boviskoreani clade	0.164559	-0.551727
fc09847c1abc5bc14cfaa530d3af9117	Archaea	Euryarchaeota	Thermoplasmata	Methanomassiliicoccales	Methanomassiliicoccaceae	Group9	Group9 sp. ISO4-G1	1.71294	0.61512
29df5538f535f0d1b5c192696e8d897d	Archaea	Euryarchaeota	Methanomicrobia	Methanosarcinales	Methanosarcinaceae	Methanolobus	Methanolobus taylorii	-0.303886	0.307167
b965b1aa96872c182dc7693483a7db7b	Archaea	Euryarchaeota	Methanobacteria	Methanobacteriales	Methanobacteriaceae	Methanosphaera	NA	-0.46083	0.512791
d80030a75f47e677a8c385958be100e4	Archaea	Euryarchaeota	Thermoplasmata	Methanomassiliicoccales	Methanomassiliicoccaceae	NA	NA	1.86642	1.34848
6f18cd35c2ba1e7977d2da7d01477035	Archaea	Euryarchaeota	Thermoplasmata	Methanomassiliicoccales	Methanomassiliicoccaceae	Group10	Group10 sp.	-0.906156	-0.852292
38473df79fe2cfa1e9a290f3dcfebad4	Archaea	Euryarchaeota	Thermoplasmata	Methanomassiliicoccales	Methanomassiliicoccaceae	Group3b	Group3b sp.	0.146457	0.128726
541e785d8d12f0e022988146a842ee05	Archaea	Euryarchaeota	Thermoplasmata	Methanomassiliicoccales	Methanomassiliicoccaceae	Group9	NA	-0.853841	-0.829834
a51697e6d5097857641ce3daab7c0672	Archaea	Euryarchaeota	Methanobacteria	Methanobacteriales	Methanobacteriaceae	Methanosphaera	NA	-0.925464	-0.634745
9bc833c2d21d18024d708108fc5aa3e1	Archaea	Euryarchaeota	Methanobacteria	Methanobacteriales	Methanobacteriaceae	Methanobrevibacter	NA	0.533848	0.612633
3d91b52181f8ac8779c83143953eae77	Archaea	Euryarchaeota	Thermoplasmata	Methanomassiliicoccales	Methanomassiliicoccaceae	Group10	Group10 sp.	-0.290187	-0.726296
b4c9cb603a43d1a455683c6b88f7dbec	Archaea	Euryarchaeota	Methanobacteria	Methanobacteriales	Methanobacteriaceae	Methanobrevibacter	Methanobrevibacter boviskoreani clade	-0.774128	-0.859371
8b0bd4ccf42f47d780e5014c263c81ab	Archaea	Euryarchaeota	Thermoplasmata	Methanomassiliicoccales	Methanomassiliicoccaceae	Group10	Group10 sp.	-0.925464	-0.957345
83c91f3461e130c0df64603e4034b872	Archaea	Euryarchaeota	Thermoplasmata	Methanomassiliicoccales	Methanomassiliicoccaceae	NA	NA	0.597054	1.16946
b6247ebf13e24c6637411474748657a9	Archaea	Euryarchaeota	Thermoplasmata	Methanomassiliicoccales	Methanomassiliicoccaceae	Group10	Group10 sp.	-0.140192	-0.328072
6f4679170a596742284a849896fa3ef9	Archaea	Euryarchaeota	Thermoplasmata	Methanomassiliicoccales	Methanomassiliicoccaceae	Group9	NA	-0.873149	-0.671223
a2e2bd1f8141cd2c0d0b52e0be348f78	Archaea	Euryarchaeota	Methanobacteria	Methanobacteriales	Methanobacteriaceae	Methanobrevibacter	Methanobrevibacter ruminantium clade	2.0363	1.63775
8680b46836e220ff908cd0b5ec645ece	Archaea	Euryarchaeota	Thermoplasmata	Methanomassiliicoccales	Methanomassiliicoccaceae	NA	NA	-0.256198	-0.733375
f2051ffbd301bd38469da2a264ba278c	Archaea	Euryarchaeota	Thermoplasmata	Methanomassiliicoccales	Methanomassiliicoccaceae	Group3b	Group3b sp.	-0.423556	-0.895193
f2f825b51764b4b42ecba00c2f73deaa	Archaea	Euryarchaeota	Thermoplasmata	Methanomassiliicoccales	Methanomassiliicoccaceae	NA	NA	-0.368168	-0.452817
464e5227f8bbb14f2f8585054c3435f2	Archaea	Euryarchaeota	Methanobacteria	Methanobacteriales	Methanobacteriaceae	Methanobrevibacter	NA	-0.427232	-0.505533
27b70fa07bf41a58633e4a12a70cfc34	Archaea	Euryarchaeota	Thermoplasmata	Methanomassiliicoccales	Methanomassiliicoccaceae	Group9	Group9 sp. ISO4-G1	-0.862523	-0.817847
7ab43b47b5a7e915022f67b48b24174d	Archaea	Euryarchaeota	Thermoplasmata	Methanomassiliicoccales	Methanomassiliicoccaceae	Group9	Group9 sp. CH1270	-0.609093	-0.512797
1c7ac919593021c5743533a3649ab514	Archaea	Euryarchaeota	Thermoplasmata	Methanomassiliicoccales	Methanomassiliicoccaceae	Group8	Group8 sp. WGK1	0.303885	0.0746385
8bae18af3b477434aaf31d968b9a7f30	Archaea	Euryarchaeota	Methanobacteria	Methanobacteriales	Methanobacteriaceae	Methanobrevibacter	Methanobrevibacter gottschalkii clade	-0.15255	-0.166038
b9de591ef862e1f7a5f05d3ffbede301	Archaea	Euryarchaeota	Thermoplasmata	Methanomassiliicoccales	Methanomassiliicoccaceae	Group8	Group8 sp. WGK1	-0.373565	-0.611242
5e9b125a7f56f1e29674625825bee32c	Archaea	Euryarchaeota	Thermoplasmata	Methanomassiliicoccales	Methanomassiliicoccaceae	Group9	NA	-1.02448	-0.709401
f54fe1d261ece0e9004b75770422bd7d	Archaea	Euryarchaeota	Methanobacteria	Methanobacteriales	Methanobacteriaceae	NA	NA	-0.787827	-0.887596
8f4ce1892fbe96e303406ce992e6de70	Archaea	Euryarchaeota	Methanobacteria	Methanobacteriales	Methanobacteriaceae	Methanobrevibacter	Methanobrevibacter boviskoreani clade	-0.85945	-0.945358
e5797497edc3ee77cffad6ac91d3589c	Archaea	Euryarchaeota	Methanobacteria	Methanobacteriales	Methanobacteriaceae	Methanosphaera	NA	-0.477815	-0.329695
371df1de80b9d605f185807c400d2afb	Archaea	Euryarchaeota	Methanobacteria	Methanobacteriales	Methanobacteriaceae	Methanosphaera	NA	-0.408515	-0.210437
c888da435fd01bb803ac59564bdeedf7	Archaea	Euryarchaeota	Methanobacteria	Methanobacteriales	Methanobacteriaceae	Methanobrevibacter	Methanobrevibacter oralis	-0.197524	-0.618368
fbd4e2f8b941b1edea5053326ab28bf4	Archaea	Euryarchaeota	Methanobacteria	Methanobacteriales	Methanobacteriaceae	Methanosphaera	NA	-0.475121	-0.166694
a04292ea5381fe888215f4ff7040cf20	Archaea	Euryarchaeota	Methanomicrobia	Methanosarcinales	Methanosarcinaceae	Methanimicrococcus	Methanimicrococcus blatticola	0.21038	0.858483
6cd4e4a8d57d904cd55288556281cd23	Archaea	Euryarchaeota	Thermoplasmata	Methanomassiliicoccales	Methanomassiliicoccaceae	Group10	Group10 sp.	-0.24348	-0.521909
cd4cfbdeb4676d6425df4a45bb52d7f2	Archaea	Euryarchaeota	Methanobacteria	Methanobacteriales	Methanobacteriaceae	Methanobrevibacter	Methanobrevibacter ruminantium clade	1.89817	1.4139
030bb19236354d2f8782253b79e14701	Archaea	Euryarchaeota	Methanomicrobia	Methanosarcinales	Methanosarcinaceae	Methanolobus	NA	-0.63268	-0.362625
859caacb7f77eb117796e1439d8f1883	Archaea	Euryarchaeota	Methanobacteria	Methanobacteriales	Methanobacteriaceae	Methanobrevibacter	NA	-0.392281	-0.824926
92cda8fcd856b667c3285015758d4098	Archaea	Euryarchaeota	Methanobacteria	Methanobacteriales	Methanobacteriaceae	Methanobrevibacter	NA	-0.441522	-0.803642
79943c11aa39d90ac4370a133f219457	Archaea	Euryarchaeota	Thermoplasmata	Methanomassiliicoccales	Methanomassiliicoccaceae	Group9	Group9 sp. ISO4-G1	-0.892457	-0.662111
fae087a45ef99c672b902ccdb569db4c	Archaea	Euryarchaeota	Methanomicrobia	Methanomicrobiales	Methanomicrobiaceae	NA	NA	0.00136071	-0.580608
e34631fcc19cfcdd9396b1eb37f6f8af	Archaea	Euryarchaeota	Thermoplasmata	Methanomassiliicoccales	Methanomassiliicoccaceae	NA	NA	0.196975	-0.240177
ad4612845efaf65327473214186a0c6d	Archaea	Euryarchaeota	Thermoplasmata	Methanomassiliicoccales	Methanomassiliicoccaceae	Group3b	Group3b sp.	-0.0388478	0.456744
f3b5cc64cb3bd1fc3539fc3f7c14039f	Archaea	Euryarchaeota	Thermoplasmata	Methanomassiliicoccales	Methanomassiliicoccaceae	NA	NA	-0.85945	-0.596566
17134537fd60877c7e6085667be8faef	Archaea	Euryarchaeota	Methanobacteria	Methanobacteriales	Methanobacteriaceae	Methanobrevibacter	Methanobrevibacter ruminantium clade	3.26954	2.58202
135b6d936e1c46703c5a426abeb45c12	Archaea	Euryarchaeota	Methanobacteria	Methanobacteriales	Methanobacteriaceae	Methanobrevibacter	Methanobrevibacter ruminantium clade	2.8056	2.2872
ff1016b6cc327f94f3d75aec6d76bee4	Archaea	Euryarchaeota	Methanomicrobia	NA	NA	NA	NA	-0.655799	-0.407559
b3f567ccda3f3f4a989982e6a7ff6786	Archaea	Euryarchaeota	Methanomicrobia	Methanosarcinales	Methanosarcinaceae	Methanolobus	Methanolobus taylorii	-0.85945	-0.796045
567b086415017ca5035c81bf7d436dd7	Archaea	Euryarchaeota	Thermoplasmata	Methanomassiliicoccales	Methanomassiliicoccaceae	Group9	NA	-0.991478	-0.755177
1b9369733678fb55f72e226a6be303d1	Archaea	Euryarchaeota	Methanomicrobia	Methanosarcinales	Methanosarcinaceae	Methanolobus	NA	-0.820834	-0.450878
c895742d9a463ba367e306af81d621e8	Archaea	Euryarchaeota	Thermoplasmata	Methanomassiliicoccales	Methanomassiliicoccaceae	Group9	Group9 sp. ISO4-G1	-0.716796	-0.913142
9a23836f904d35ccf9d9097416fa8139	Archaea	Euryarchaeota	Methanobacteria	Methanobacteriales	Methanobacteriaceae	Methanobrevibacter	Methanobrevibacter sp. RT	-0.375508	-0.260697
2ca32dc0fb199aba6e60464fe9669dba	Archaea	Euryarchaeota	Methanomicrobia	Methanosarcinales	Methanosarcinaceae	Methanolobus	Methanolobus taylorii	-0.546152	0.0234096
bc93e17e74e2b6a8a869b304ecca1503	Archaea	Euryarchaeota	Thermoplasmata	Methanomassiliicoccales	Methanomassiliicoccaceae	Group9	NA	-0.958471	-0.560088
6246b7cc1c8b4514715b3ee79d8271b3	Archaea	Euryarchaeota	Thermoplasmata	Methanomassiliicoccales	Methanomassiliicoccaceae	Group9	Group9 sp. ISO4-G1	-0.648246	-0.870702
82cbd3ddeae0244afa5f59ad4517bf7c	Archaea	Euryarchaeota	Methanobacteria	Methanobacteriales	Methanobacteriaceae	NA	NA	1.04424	0.931052
91608ee55743d706a85c43667bd7bf3f	Archaea	Euryarchaeota	Methanobacteria	Methanobacteriales	Methanobacteriaceae	Methanobrevibacter	NA	0.819769	0.267836
ae018de0e1a1f9fe094305fab61046e8	Archaea	Euryarchaeota	Thermoplasmata	Methanomassiliicoccales	Methanomassiliicoccaceae	NA	NA	-0.213878	-0.698738
5764b43c3121757f2c2bb427e1cd50a6	Archaea	Euryarchaeota	Thermoplasmata	Methanomassiliicoccales	Methanomassiliicoccaceae	Group11	Candidatus Methanomethylophilus alvus	-0.711187	-0.153534
3d25cbea8f14ecfe0368da407ccbedec	Archaea	Euryarchaeota	Methanobacteria	Methanobacteriales	Methanobacteriaceae	NA	NA	-0.392493	-0.762774
820fb19dc787c00d8598bc57d269a2ea	Archaea	Euryarchaeota	Methanobacteria	Methanobacteriales	Methanobacteriaceae	Methanobrevibacter	Methanobrevibacter boviskoreani clade	-0.462172	-0.722562
d2c6b654e1679e09dac8cc2ca6dd40ae	Archaea	Euryarchaeota	Methanomicrobia	Methanosarcinales	Methanosarcinaceae	Methanolobus	Methanolobus taylorii	-0.820834	-0.50789
81a6c4e10dad575c7ebc9388c5680e0b	Archaea	Euryarchaeota	Methanobacteria	Methanobacteriales	Methanobacteriaceae	Methanobrevibacter	NA	4.1963	3.96728
7b9d984bfe4ab824d13cf04ecaf0e8f3	Archaea	Euryarchaeota	Methanomicrobia	NA	NA	NA	NA	-0.991478	-0.870702
fda2359b4e796e6e4103ba218bd916e7	Archaea	Euryarchaeota	Thermoplasmata	Methanomassiliicoccales	Methanomassiliicoccaceae	Group9	Group9 sp. CH1270	-0.820834	-0.580608
85c8f78e127ff3b8636eb1130205bcfd	Archaea	Euryarchaeota	Methanobacteria	Methanobacteriales	Methanobacteriaceae	Methanobrevibacter	Methanobrevibacter gottschalkii clade	-0.991478	-0.772071
c9ae708d125933bdfca05454d7ff6a71	Archaea	Euryarchaeota	Methanobacteria	Methanobacteriales	Methanobacteriaceae	Methanobrevibacter	Methanobrevibacter gottschalkii clade	2.56533	3.12849
4576ccad4ca30aa9cf232c5d0a102e69	Archaea	Euryarchaeota	Thermoplasmata	Methanomassiliicoccales	Methanomassiliicoccaceae	Group8	Group8 sp. WGK1	-0.741121	-0.61346
46267eafb85ef3a3e6bdcc8213652d62	Archaea	Euryarchaeota	Methanobacteria	Methanobacteriales	Methanobacteriaceae	Methanobrevibacter	Methanobrevibacter gottschalkii clade	-0.991478	-0.750787
8ba252934f0ad782cfed1f3a85ffa85d	Archaea	Euryarchaeota	Thermoplasmata	Methanomassiliicoccales	Methanomassiliicoccaceae	Group9	Group9 sp. ISO4-G1	-0.906156	-0.77476
b75a47966a39cc7239c0bebbb555d74a	Archaea	Euryarchaeota	Thermoplasmata	Methanomassiliicoccales	Methanomassiliicoccaceae	Group10	Group10 sp.	-0.906156	-0.938935
1d5a73b743302cc2598741572845579c	Archaea	Euryarchaeota	Methanobacteria	Methanobacteriales	Methanobacteriaceae	Methanobacterium	Methanobacterium alkaliphilum	-0.683197	-0.974239
5694a55d8a8e4bbbf6bea2c8e3be9934	Archaea	Euryarchaeota	Methanobacteria	Methanobacteriales	Methanobacteriaceae	Methanobrevibacter	NA	-0.645173	-0.887596
b8879c12179e8ef426b3191b6da86502	Archaea	Euryarchaeota	Methanobacteria	Methanobacteriales	Methanobacteriaceae	Methanobacterium	Methanobacterium alkaliphilum	1.3323	0.940725
54ef235da98f33eb6004790cfcc02e83	Archaea	Euryarchaeota	Thermoplasmata	Methanomassiliicoccales	Methanomassiliicoccaceae	Group10	Group10 sp.	-0.496911	-0.907179
cfaa62e0325560be2fa07d05b66e0099	Archaea	Euryarchaeota	Methanobacteria	Methanobacteriales	Methanobacteriaceae	Methanobrevibacter	NA	-0.67818	-0.501143
3687ba920feb3a947ed78447d61f06eb	Archaea	Euryarchaeota	Methanobacteria	Methanobacteriales	Methanobacteriaceae	NA	NA	0.715632	0.601445
af87e639772ceee8f59df64dc61d8256	Archaea	Euryarchaeota	Methanobacteria	Methanobacteriales	Methanobacteriaceae	Methanobrevibacter	NA	-0.460239	-0.907179
57141872e6f14d4b8faedfa73cf6c880	Archaea	Euryarchaeota	Methanobacteria	Methanobacteriales	Methanobacteriaceae	Methanosphaera	NA	-0.958471	-0.664143
7dc7c3db8b9bdb3f156c37d5952276fc	Archaea	Euryarchaeota	NA	NA	NA	NA	NA	-0.375508	-0.418372
02c44b3c2735f1014a0ff693d43dc4ec	Archaea	Euryarchaeota	Methanobacteria	Methanobacteriales	Methanobacteriaceae	Methanobrevibacter	NA	0.676034	0.484262
a1dbe40c8a86d942abb3c67857b56351	Archaea	Euryarchaeota	Methanobacteria	Methanobacteriales	Methanobacteriaceae	Methanosphaera	Methanosphaera sp. ISO3-F5	0.834629	0.910733
3cf9321a828cbd5108b7b388223280eb	Archaea	Euryarchaeota	Methanobacteria	Methanobacteriales	Methanobacteriaceae	Methanosphaera	NA	-0.142515	0.196983
645a5b15866bf3bc13c5fd7992eabb6e	Archaea	Euryarchaeota	Methanobacteria	Methanobacteriales	Methanobacteriaceae	NA	NA	0.934181	0.755872
72943332b7cbdcc9d886d358348bed59	Archaea	Euryarchaeota	Thermoplasmata	Methanomassiliicoccales	Methanomassiliicoccaceae	Group10	Group10 sp.	-0.840142	-0.527805
1b783249d1b18a65d238be5e77e5c5a0	Archaea	Euryarchaeota	Methanomicrobia	Methanosarcinales	Methanosarcinaceae	Methanolobus	NA	-0.683197	-0.467773
20a648d99649458fcff01b083699638a	Archaea	Euryarchaeota	Thermoplasmata	Methanomassiliicoccales	Methanomassiliicoccaceae	NA	NA	-0.688806	-0.818503
14ab6aece7c58d80ae73034e8282108b	Archaea	Euryarchaeota	Thermoplasmata	Methanomassiliicoccales	Methanomassiliicoccaceae	Group8	Group8 sp. WGK1	-0.829516	-0.514722
cd53fe7a3f061abe6bd4f83a8e3dd577	Archaea	Euryarchaeota	Thermoplasmata	Methanomassiliicoccales	Methanomassiliicoccaceae	Group4	Group4 sp. MpT1	-0.501928	-0.605864
3370bd880bd537cebf445a7677cf521e	Archaea	Euryarchaeota	Thermoplasmata	Methanomassiliicoccales	Methanomassiliicoccaceae	NA	NA	-0.582445	-0.414918
e0a00e8686f91dc555133bf5e6d40d9d	Archaea	Euryarchaeota	Methanobacteria	Methanobacteriales	Methanobacteriaceae	Methanosphaera	Methanosphaera sp. ISO3-F5	-0.326858	0.110205
133a91fd25795d13a3687ce10eb91b55	Archaea	Euryarchaeota	Methanobacteria	Methanobacteriales	Methanobacteriaceae	Methanosphaera	NA	-0.584176	-0.0298854
5ff435b309ad96adb986b66754781dc0	Archaea	Euryarchaeota	Thermoplasmata	Methanomassiliicoccales	Methanomassiliicoccaceae	Group8	Group8 sp. WGK1	0.00110942	0.310695
dce28af03e048e1e4b689e24b9c1bc5c	Archaea	Euryarchaeota	Methanobacteria	Methanobacteriales	Methanobacteriaceae	Methanobrevibacter	Methanobrevibacter boviskoreani clade	-0.735512	-1.0489
d1b2bc0a06ee53e2aeeedeff70b6ae85	Archaea	Euryarchaeota	Methanobacteria	Methanobacteriales	Methanobacteriaceae	Methanobrevibacter	Methanobrevibacter oralis	-0.540543	-0.0170152
ce56e2457be4a0b035a354cd6474ab78	Archaea	Euryarchaeota	Methanomicrobia	Methanomicrobiales	Methanomicrobiaceae	Methanomicrobium	Methanomicrobium mobile	-0.306959	-0.784058
ff81bc78e96ea9794b8a0d102a20365d	Archaea	Euryarchaeota	Methanobacteria	Methanobacteriales	Methanobacteriaceae	Methanobrevibacter	NA	-0.295204	-0.25929
6f968d7d9e5f29796be8e853d049e289	Archaea	Euryarchaeota	Methanobacteria	Methanobacteriales	Methanobacteriaceae	Methanobrevibacter	NA	0.74056	0.220277
0a85ee4c11bbe47ca5c837376a460036	Archaea	Euryarchaeota	Methanomicrobia	Methanomicrobiales	Methanomicrobiaceae	NA	NA	-0.442593	-0.572592
be2394d3d0e8f625615cdb193e0d3ca9	Archaea	Euryarchaeota	Methanomicrobia	Methanosarcinales	Methanosarcinaceae	Methanolobus	NA	-0.73378	-0.557562
60a0438055cb65ca969da225cfff8b1b	Archaea	Euryarchaeota	Methanomicrobia	Methanosarcinales	Methanosarcinaceae	Methanolobus	Methanolobus taylorii	-0.504463	-0.870702
ea61af55bfd3e690a1135ea3772778d3	Archaea	Euryarchaeota	Thermoplasmata	Methanomassiliicoccales	Methanomassiliicoccaceae	Group8	Group8 sp. WGK1	-0.597876	-0.481698
bd6140d829f9e2ac0a94f8e735e9ddd6	Archaea	Euryarchaeota	Thermoplasmata	Methanomassiliicoccales	Methanomassiliicoccaceae	Group3b	Group3b sp.	-0.114	-0.26229
594dd2a277f954e47c689c999d9cb161	Archaea	Euryarchaeota	Methanobacteria	Methanobacteriales	Methanobacteriaceae	Methanobrevibacter	Methanobrevibacter ruminantium clade	0.568586	0.49865
8a1dfb3c0937de098a335603dd60d5a0	Archaea	Euryarchaeota	Thermoplasmata	Methanomassiliicoccales	Methanomassiliicoccaceae	Group10	Group10 sp.	-0.589785	-0.570374
2f5a0274598beccdbdfd3a1ffad1ad65	Archaea	Euryarchaeota	Thermoplasmata	Methanomassiliicoccales	Methanomassiliicoccaceae	NA	NA	-0.524521	-0.974239
52e396f4ab14cd4066b699bfe03723c9	Archaea	Euryarchaeota	Thermoplasmata	Methanomassiliicoccales	Methanomassiliicoccaceae	Group10	Group10 sp.	-0.390278	-0.575467
67e8bc2325684f8b025c060fcf989adb	Archaea	Euryarchaeota	Methanomicrobia	Methanomicrobiales	Methanomicrobiaceae	NA	NA	-0.354469	-0.543711
3c176a49981752b6693646e6f4346326	Archaea	Euryarchaeota	Thermoplasmata	Methanomassiliicoccales	Methanomassiliicoccaceae	NA	NA	-0.925464	-0.945358
02ab57267e60686d61640a82c999ac1d	Archaea	Euryarchaeota	Thermoplasmata	Methanomassiliicoccales	Methanomassiliicoccaceae	Group10	Group10 sp.	-0.568932	-0.528647
189169ef11b16a35b8271a1c4280d420	Archaea	Euryarchaeota	Thermoplasmata	Methanomassiliicoccales	Methanomassiliicoccaceae	NA	NA	-0.892457	-0.589797
a4aaff57f8c182cdbeec9a454b4d8c02	Archaea	Euryarchaeota	Methanobacteria	Methanobacteriales	Methanobacteriaceae	Methanobrevibacter	Methanobrevibacter gottschalkii clade	-0.958471	-0.796045
eb75c1a47cb32ee2b78252a3219af10e	Archaea	Euryarchaeota	Methanobacteria	Methanobacteriales	Methanobacteriaceae	Methanobacterium	NA	-0.34886	-0.368206
8ef20a5098547a95d2f8e5bd763da56a	Archaea	Euryarchaeota	Thermoplasmata	Methanomassiliicoccales	Methanomassiliicoccaceae	Group10	Group10 sp.	-0.590535	-0.714309
adefbfe0e3bd00f17bc7fb86d482b981	Archaea	Euryarchaeota	Thermoplasmata	Methanomassiliicoccales	Methanomassiliicoccaceae	Group10	Group10 sp.	-0.174405	-0.135016
761bf753f158b425fefc7fc1b9f0068b	Archaea	Euryarchaeota	Methanomicrobia	NA	NA	NA	NA	-0.826443	-0.693025
4d0e2b56f4d5b9c837ceddb626047d2e	Archaea	Euryarchaeota	Thermoplasmata	Methanomassiliicoccales	Methanomassiliicoccaceae	Group9	Group9 sp. ISO4-G1	-0.381867	-0.749505
d5d0c1550148478b053b921d68692820	Archaea	Euryarchaeota	Methanomicrobia	Methanomicrobiales	Methanomicrobiaceae	NA	NA	-0.559851	-0.846728
3c13b4a473fe3d957af1c35a60a51a24	Archaea	Euryarchaeota	NA	NA	NA	NA	NA	-0.958471	-0.83743
56fb13eab6806210252f4661ae2249e0	Archaea	Euryarchaeota	Thermoplasmata	Methanomassiliicoccales	Methanomassiliicoccaceae	NA	NA	-0.810208	-0.551964
c1f470e0bba003f60a031ee857994f6b	Archaea	Euryarchaeota	Methanobacteria	Methanobacteriales	Methanobacteriaceae	Methanobrevibacter	NA	-0.408515	-0.933371
3c297ea944321e932b7084cbaa1f5848	Archaea	Euryarchaeota	Thermoplasmata	Methanomassiliicoccales	Methanomassiliicoccaceae	Group9	NA	-0.991478	-0.743846
6f92f78aaf83014fff18dee8203675e6	Archaea	Euryarchaeota	Methanomicrobia	NA	NA	NA	NA	-0.991478	-0.748754
121fcf44ef822b0de393fba6d625ca90	Archaea	Euryarchaeota	Thermoplasmata	Methanomassiliicoccales	Methanomassiliicoccaceae	Group10	Group10 sp.	-0.815817	-1.00312
0b1b5eff9df51b720b0f2e127e66949e	Archaea	Euryarchaeota	Methanobacteria	Methanobacteriales	Methanobacteriaceae	Methanobrevibacter	Methanobrevibacter gottschalkii clade	0.988022	0.349605
e2f4a5add92c643c5c53f41a28773a2d	Archaea	Euryarchaeota	Thermoplasmata	Methanomassiliicoccales	Methanomassiliicoccaceae	NA	NA	-1.02448	-0.945358
010bb577b4dca1ce2e7a2b963983b3b5	Archaea	Euryarchaeota	Methanobacteria	Methanobacteriales	Methanobacteriaceae	Methanobrevibacter	Methanobrevibacter gottschalkii clade	-0.840142	-0.607037
b5968df1052c8b4993406e29ff0acb1d	Archaea	Euryarchaeota	Methanomicrobia	Methanomicrobiales	Methanomicrobiaceae	NA	NA	-0.164517	-0.684383
3c8c3df5caaffa24e2d67154eee85fbd	Archaea	Euryarchaeota	Thermoplasmata	Methanomassiliicoccales	Methanomassiliicoccaceae	Group10	Group10 sp.	-0.774128	-0.899583
eaec91562805430cc74a9e2242a29b4e	Archaea	Euryarchaeota	Methanobacteria	Methanobacteriales	Methanobacteriaceae	Methanobrevibacter	Methanobrevibacter gottschalkii clade	-0.873149	-0.478352
6711d8e2e821c7e556ccbee048689660	Archaea	Euryarchaeota	Methanomicrobia	NA	NA	NA	NA	-0.991478	-0.769853
bc6bd2624d6d22152d697cde2923312c	Archaea	Euryarchaeota	Thermoplasmata	Methanomassiliicoccales	Methanomassiliicoccaceae	NA	NA	-0.75482	-0.858715
3e81c9c227d83dd15c65a66ceab71481	Archaea	Euryarchaeota	Methanobacteria	Methanobacteriales	Methanobacteriaceae	Methanobrevibacter	Methanobrevibacter sp. RT	0.938961	0.841604
084695e4370db9e7324e11bc6087f9ea	Archaea	Euryarchaeota	Thermoplasmata	Methanomassiliicoccales	Methanomassiliicoccaceae	Group10	Group10 sp.	-0.768519	-0.991134

## Sheet: Week 23
								Mean clr values
ASV	Kingdom	Phylum	Class	Order	Family	Genus	Species	Control	3-NOP
0164df45ad9fba7e387b7f02e2046368	Archaea	Euryarchaeota	Methanobacteria	Methanobacteriales	Methanobacteriaceae	Methanobrevibacter	Methanobrevibacter gottschalkii clade	4.77447	6.56472
26837c4a69652cfb153f525bf81b3a94	Archaea	Euryarchaeota	Methanobacteria	Methanobacteriales	Methanobacteriaceae	Methanobrevibacter	Methanobrevibacter gottschalkii clade	5.31039	6.68292
8291fd065b0b941cd6953da92d7a68b0	Archaea	Euryarchaeota	Methanobacteria	Methanobacteriales	Methanobacteriaceae	Methanosphaera	NA	0.0222675	2.08924
2415063c6d3fd3d2483bb37ec6cf698b	Archaea	Euryarchaeota	Methanobacteria	Methanobacteriales	Methanobacteriaceae	Methanosphaera	NA	0.0367878	1.2408
ad95ebed9bbab3e791047707847381c9	Archaea	Euryarchaeota	Methanobacteria	Methanobacteriales	Methanobacteriaceae	Methanosphaera	NA	-0.302367	0.861839
75ec879ea968a617bc699b8dd40aa314	Archaea	Euryarchaeota	Methanobacteria	Methanobacteriales	Methanobacteriaceae	Methanosphaera	Methanosphaera sp. ISO3-F5	-0.818329	0.32403
3050bc050fc03848fd68927bea62a814	Archaea	Euryarchaeota	Methanobacteria	Methanobacteriales	Methanobacteriaceae	Methanobrevibacter	Methanobrevibacter gottschalkii clade	4.07926	5.0417
7868fedb4558b34d5607f7046b27d682	Archaea	Euryarchaeota	Methanobacteria	Methanobacteriales	Methanobacteriaceae	NA	NA	-0.280089	0.829039
73e642f3133d871c2d11c8fc3b3b558b	Archaea	Euryarchaeota	Methanobacteria	Methanobacteriales	Methanobacteriaceae	Methanosphaera	NA	0.349521	1.23801
2913e7ac7fd39b548daf10ca71e24e76	Archaea	Euryarchaeota	Methanobacteria	Methanobacteriales	Methanobacteriaceae	Methanobrevibacter	Methanobrevibacter gottschalkii clade	-0.818329	0.460084
1ceb470e2af886bca19172469b94ca99	Archaea	Euryarchaeota	Methanobacteria	Methanobacteriales	Methanobacteriaceae	Methanosphaera	NA	-0.911327	0.231852
b965b1aa96872c182dc7693483a7db7b	Archaea	Euryarchaeota	Methanobacteria	Methanobacteriales	Methanobacteriaceae	Methanosphaera	NA	0.35409	2.17242
31db4e8fedacbb4a68064126c2c0e334	Archaea	Euryarchaeota	Thermoplasmata	Methanomassiliicoccales	Methanomassiliicoccaceae	Group10	Group10 sp.	0.484998	-0.683092
082431cf704824202536b5c4000aa186	Archaea	Euryarchaeota	Methanobacteria	Methanobacteriales	Methanobacteriaceae	Methanobrevibacter	Methanobrevibacter gottschalkii clade	0.293953	-0.612826
8b35b16c523d07f344447bcb73a1d5e8	Archaea	Euryarchaeota	Thermoplasmata	Methanomassiliicoccales	Methanomassiliicoccaceae	Group9	NA	0.0879403	1.76661
f1a4c1853d642b5658f1c3a4a8068e4a	Archaea	Euryarchaeota	Methanobacteria	Methanobacteriales	Methanobacteriaceae	Methanobrevibacter	Methanobrevibacter gottschalkii clade	1.87503	0.385965
8e61576804dc27a6c132fab6e755bc3d	Archaea	Euryarchaeota	Methanobacteria	Methanobacteriales	Methanobacteriaceae	Methanobrevibacter	Methanobrevibacter gottschalkii clade	4.12879	5.17309
a63688c0c92de05e8e5924be6a083cb0	Archaea	Euryarchaeota	Thermoplasmata	Methanomassiliicoccales	Methanomassiliicoccaceae	Group9	Group9 sp. ISO4-G1	0.898675	-0.35664
b2ca3aeed26e6a56dda446a4eb80895e	Archaea	Euryarchaeota	Thermoplasmata	Methanomassiliicoccales	Methanomassiliicoccaceae	Group10	Group10 sp.	0.479697	-0.651993
7859eb4bcc4980c3b55b95923cd7a64f	Archaea	Euryarchaeota	Methanobacteria	Methanobacteriales	Methanobacteriaceae	Methanobacterium	Methanobacterium alkaliphilum	2.37695	1.00296
55a03f18744767e9d9ab7c3cbe470f46	Archaea	Euryarchaeota	Methanobacteria	Methanobacteriales	Methanobacteriaceae	Methanobrevibacter	Methanobrevibacter gottschalkii clade	2.73911	3.82474
0d9855900dbc40192fdbcdbf8d44ccdd	Archaea	Euryarchaeota	Methanobacteria	Methanobacteriales	Methanobacteriaceae	Methanosphaera	NA	0.0497718	1.32452
09cc60d7582ea03c08b1b33633bfb093	Archaea	Euryarchaeota	Methanobacteria	Methanobacteriales	Methanobacteriaceae	Methanosphaera	NA	0.219447	1.26866
61d3d4735859a0a437aa559684169902	Archaea	Euryarchaeota	Methanobacteria	Methanobacteriales	Methanobacteriaceae	Methanobrevibacter	NA	0.706303	-0.391545
a3caeea43213e74bd07d6dc702ad4399	Archaea	Euryarchaeota	Methanobacteria	Methanobacteriales	Methanobacteriaceae	Methanobrevibacter	Methanobrevibacter ruminantium clade	1.95795	0.44398
c50561ae0368916e6b5cec2b60677d9b	Archaea	Euryarchaeota	Methanobacteria	Methanobacteriales	Methanobacteriaceae	Methanosphaera	Methanosphaera sp. ISO3-F5	-0.10538	1.06157
010bb577b4dca1ce2e7a2b963983b3b5	Archaea	Euryarchaeota	Methanobacteria	Methanobacteriales	Methanobacteriaceae	Methanobrevibacter	Methanobrevibacter gottschalkii clade	-0.482069	0.690809
786170ad258e2f352a86e529d7c09e57	Archaea	Euryarchaeota	Methanobacteria	Methanobacteriales	Methanobacteriaceae	Methanosphaera	Methanosphaera sp. ISO3-F5	1.02292	2.24721
03459c8175d588ca9b78f3fef0fe3eed	Archaea	Euryarchaeota	Thermoplasmata	Methanomassiliicoccales	Methanomassiliicoccaceae	Group9	NA	-0.840854	-0.0203719
d6f7e45e1e0e74ee79970d3733b10ae7	Archaea	Euryarchaeota	Methanobacteria	Methanobacteriales	Methanobacteriaceae	Methanobrevibacter	Methanobrevibacter gottschalkii clade	0.983157	-0.0631781
fd290b80080b6bcaa1c132813f547c3c	Archaea	Euryarchaeota	Thermoplasmata	Methanomassiliicoccales	Methanomassiliicoccaceae	Group9	NA	-0.497176	0.523522
abbc8d9df78dfddaab99a84f7d5c2006	Archaea	Euryarchaeota	Methanobacteria	Methanobacteriales	Methanobacteriaceae	Methanobrevibacter	Methanobrevibacter gottschalkii clade	2.42832	3.62304
ff5e728b76f31cf6afaaa841fdb42ab9	Archaea	Euryarchaeota	Thermoplasmata	Methanomassiliicoccales	Methanomassiliicoccaceae	Group9	Group9 sp. ISO4-G1	-0.122581	-0.923439
73305cf5caf67f86b17a94ca5e3aab77	Archaea	Euryarchaeota	Methanobacteria	Methanobacteriales	Methanobacteriaceae	Methanobrevibacter	Methanobrevibacter gottschalkii clade	1.1012	0.00634749
09e3c39e0f067c48f7d4fabbcc15f09a	Archaea	Euryarchaeota	Methanobacteria	Methanobacteriales	Methanobacteriaceae	Methanobrevibacter	Methanobrevibacter gottschalkii clade	1.67632	0.457504
449b5c76b2bf385a8945d2993f73a698	Archaea	Euryarchaeota	Methanobacteria	Methanobacteriales	Methanobacteriaceae	Methanobrevibacter	Methanobrevibacter gottschalkii clade	-0.994887	0.11045
910f148a7f9af317c52f15fc84e0b2f2	Archaea	Euryarchaeota	Methanobacteria	Methanobacteriales	Methanobacteriaceae	Methanosphaera	NA	-0.299657	0.839274
5ee02f0ea7172e6fb72fa90ab4c8576b	Archaea	Euryarchaeota	Methanobacteria	Methanobacteriales	Methanobacteriaceae	Methanosphaera	Methanosphaera sp. ISO3-F5	-0.148893	0.51634
c5658fdd1486b99590b1341c07186979	Archaea	Euryarchaeota	Thermoplasmata	Methanomassiliicoccales	Methanomassiliicoccaceae	Group8	Group8 sp. WGK1	-0.0273133	-0.79102
3049f4e04929e54eb9e8eec9abef9131	Archaea	Euryarchaeota	Methanobacteria	Methanobacteriales	Methanobacteriaceae	Methanobrevibacter	Methanobrevibacter gottschalkii clade	1.25916	0.119042
9ab20b3b893e6dacace30befe9de3a26	Archaea	Euryarchaeota	Methanobacteria	Methanobacteriales	Methanobacteriaceae	Methanobrevibacter	Methanobrevibacter gottschalkii clade	0.576281	-0.386576
d1e5a6337fc91e2ac5156318aada2941	Archaea	Euryarchaeota	Methanobacteria	Methanobacteriales	Methanobacteriaceae	Methanosphaera	Methanosphaera sp. ISO3-F5	0.0518952	1.17051
1f6c6db2d28c5e285be4d7dda711ed82	Archaea	Euryarchaeota	Methanobacteria	Methanobacteriales	Methanobacteriaceae	Methanosphaera	NA	0.127379	1.07097
9e24970680d1b9ddedc4d74a258fe00a	Archaea	Euryarchaeota	Thermoplasmata	Methanomassiliicoccales	Methanomassiliicoccaceae	Group9	Group9 sp. ISO4-G1	0.891198	-0.412205
e2f4a5add92c643c5c53f41a28773a2d	Archaea	Euryarchaeota	Thermoplasmata	Methanomassiliicoccales	Methanomassiliicoccaceae	NA	NA	-1.0334	-0.246832
eaec91562805430cc74a9e2242a29b4e	Archaea	Euryarchaeota	Methanobacteria	Methanobacteriales	Methanobacteriaceae	Methanobrevibacter	Methanobrevibacter gottschalkii clade	-0.718786	0.309563
3c6d894920e3b3e016c8210c6ebc2d3b	Archaea	Euryarchaeota	Methanobacteria	Methanobacteriales	Methanobacteriaceae	Methanosphaera	Methanosphaera sp. ISO3-F5	-0.0470829	0.775995
abd6846b8dd1b9f0637380e0c369601f	Archaea	Euryarchaeota	Methanobacteria	Methanobacteriales	Methanobacteriaceae	Methanobrevibacter	Methanobrevibacter boviskoreani clade	-0.0770272	-0.72835
0fcd37074c48aca9f561beb218006511	Archaea	Euryarchaeota	Thermoplasmata	Methanomassiliicoccales	Methanomassiliicoccaceae	Group9	Group9 sp. DCM1	0.83488	-0.0463441
29d02eddfbad495b8eff8c425f094a95	Archaea	Euryarchaeota	Thermoplasmata	Methanomassiliicoccales	Methanomassiliicoccaceae	NA	NA	0.998631	-0.315572
fae087a45ef99c672b902ccdb569db4c	Archaea	Euryarchaeota	Methanomicrobia	Methanomicrobiales	Methanomicrobiaceae	NA	NA	0.050168	-0.49999
d5779b5cd8814ac6259656682aa677ee	Archaea	Euryarchaeota	Thermoplasmata	Methanomassiliicoccales	Methanomassiliicoccaceae	Group9	Group9 sp. ISO4-G1	-0.41845	-0.894558
7b510f4f40e4a248fc038f91bbdee419	Archaea	Euryarchaeota	Methanobacteria	Methanobacteriales	Methanobacteriaceae	Methanobrevibacter	NA	0.352325	-0.425334
a560f3406249a25d63b758a5b545f19c	Archaea	Euryarchaeota	Methanobacteria	Methanobacteriales	Methanobacteriaceae	Methanosphaera	Methanosphaera sp. ISO3-F5	1.42161	2.35623
c8e033665a8bba462e90623ed7244c19	Archaea	Euryarchaeota	Methanobacteria	Methanobacteriales	Methanobacteriaceae	Methanobrevibacter	Methanobrevibacter smithii	4.29903	5.02519
29bd1f057e195af4b73f11356c41bc23	Archaea	Euryarchaeota	Methanobacteria	Methanobacteriales	Methanobacteriaceae	Methanobacterium	NA	1.71751	0.685555
84e09a4869c1fdebc8b29c74d32ebed4	Archaea	Euryarchaeota	Thermoplasmata	Methanomassiliicoccales	Methanomassiliicoccaceae	Group8	Group8 sp. WGK1	0.0062143	-0.617733
9cd28f82022718ec443a20766b55b4a3	Archaea	Euryarchaeota	Methanobacteria	Methanobacteriales	Methanobacteriaceae	Methanobrevibacter	Methanobrevibacter gottschalkii clade	-0.834311	-0.00901114
efe00ba77a2630f137714152ebbaf92c	Archaea	Euryarchaeota	Methanomicrobia	NA	NA	NA	NA	-1.04938	-0.376869
ee89b05a7c5ac75dd9299b3e304339fa	Archaea	Euryarchaeota	Methanobacteria	Methanobacteriales	Methanobacteriaceae	Methanobrevibacter	NA	3.64192	2.49136
6ce6122fe471bcc973b2442c7cd004ee	Archaea	Euryarchaeota	Methanobacteria	Methanobacteriales	Methanobacteriaceae	Methanobrevibacter	Methanobrevibacter gottschalkii clade	4.63664	5.42288
370c69598948b84c8f5ec91441cd2133	Archaea	Euryarchaeota	Thermoplasmata	Methanomassiliicoccales	Methanomassiliicoccaceae	Group9	Group9 sp. ISO4-G1	0.386814	-0.524482
ba4a2669bd2205d2756ed316f61873d1	Archaea	Euryarchaeota	Methanobacteria	Methanobacteriales	Methanobacteriaceae	Methanobrevibacter	Methanobrevibacter gottschalkii clade	0.075296	-0.522449
b5f481be700ec5002053bd52591837ce	Archaea	Euryarchaeota	Thermoplasmata	Methanomassiliicoccales	Methanomassiliicoccaceae	Group9	Group9 sp. DCM1	-0.157318	-0.652178
8532f652aeca502b95033bc6450d1964	Archaea	Euryarchaeota	Thermoplasmata	Methanomassiliicoccales	Methanomassiliicoccaceae	Group9	NA	1.12846	2.41815
7fa889b9df655e30461b4c38a8b43d7b	Archaea	Euryarchaeota	Methanobacteria	Methanobacteriales	Methanobacteriaceae	Methanobacterium	Methanobacterium alkaliphilum	2.19545	1.04501
34926889e71da412a429cc12c427ef27	Archaea	Euryarchaeota	Methanobacteria	Methanobacteriales	Methanobacteriaceae	Methanosphaera	NA	-0.0983045	0.573252
d0fd7c8365407e6497141a3c3cda9eea	Archaea	Euryarchaeota	Thermoplasmata	Methanomassiliicoccales	Methanomassiliicoccaceae	Group9	Group9 sp. ISO4-G1	-0.190873	-0.798617
9ea2d41f230c3b3d08a4d4b42e8bf7c0	Archaea	Euryarchaeota	Methanobacteria	Methanobacteriales	Methanobacteriaceae	Methanobrevibacter	Methanobrevibacter sp. RT	-0.0595828	0.692165
c7e91e04c61be8e5e82019c0ff063169	Archaea	Euryarchaeota	Methanobacteria	Methanobacteriales	Methanobacteriaceae	Methanobrevibacter	NA	0.0974347	-0.442228
916c7711c7b7ec1349f0a8f234fe0b76	Archaea	Euryarchaeota	Methanobacteria	Methanobacteriales	Methanobacteriaceae	Methanobrevibacter	Methanobrevibacter boviskoreani clade	-0.251462	-0.784597
bc370513a24c8eaafde325d34349e47c	Archaea	Euryarchaeota	Methanobacteria	Methanobacteriales	Methanobacteriaceae	Methanobrevibacter	Methanobrevibacter sp. RT	-0.407763	-0.79102
c59bfff4d077c331ec1166e21f7bdb1a	Archaea	Euryarchaeota	Thermoplasmata	Methanomassiliicoccales	Methanomassiliicoccaceae	Group9	Group9 sp. CH1270	0.0927704	-0.475499
8bcc80acaac0c8817a41d0fb22c8c4d4	Archaea	Euryarchaeota	Thermoplasmata	Methanomassiliicoccales	Methanomassiliicoccaceae	Group9	Group9 sp. CH1270	-0.0861551	-0.521792
c45007cfa9e5be2f24c7d3497b8de119	Archaea	Euryarchaeota	Methanobacteria	Methanobacteriales	Methanobacteriaceae	Methanosphaera	Methanosphaera sp. ISO3-F5	0.211223	0.956211
f5de671109556e567db55f7025db25a5	Archaea	Euryarchaeota	Methanobacteria	Methanobacteriales	Methanobacteriaceae	Methanobrevibacter	NA	0.524753	-0.275256
662a1c6fa63d3058c3884a46b4ed21db	Archaea	Euryarchaeota	NA	NA	NA	NA	NA	-0.994887	-0.442228
ed68295d43c4d99ae64c54155822b52e	Archaea	Euryarchaeota	Thermoplasmata	Methanomassiliicoccales	Methanomassiliicoccaceae	Group10	Group10 sp.	0.417836	-0.457422
d1b2bc0a06ee53e2aeeedeff70b6ae85	Archaea	Euryarchaeota	Methanobacteria	Methanobacteriales	Methanobacteriaceae	Methanobrevibacter	Methanobrevibacter oralis	-0.431854	-0.836796
763c084b4ac827a06c1af3705f354b0c	Archaea	Euryarchaeota	Thermoplasmata	Methanomassiliicoccales	Methanomassiliicoccaceae	Group10	Group10 sp.	-0.398054	-0.779034
0aa3d229c467f2921923fd16663f1beb	Archaea	Euryarchaeota	Thermoplasmata	Methanomassiliicoccales	Methanomassiliicoccaceae	Group8	Group8 sp. WGK1	0.00993077	-0.670588
987bebc793c8cbe14c6eb944b91f0c05	Archaea	Euryarchaeota	Thermoplasmata	Methanomassiliicoccales	Methanomassiliicoccaceae	Group10	Group10 sp.	1.06628	2.32371
b9de591ef862e1f7a5f05d3ffbede301	Archaea	Euryarchaeota	Thermoplasmata	Methanomassiliicoccales	Methanomassiliicoccaceae	Group8	Group8 sp. WGK1	-0.435971	-0.865677
bb8849696d1b8f8f0cc71d640c67b020	Archaea	Euryarchaeota	Methanobacteria	Methanobacteriales	Methanobacteriaceae	Methanobacterium	Methanobacterium alkaliphilum	1.63384	0.527189
93585e68feeffa6635f1b7cd7fe83590	Archaea	Euryarchaeota	Methanobacteria	Methanobacteriales	Methanobacteriaceae	NA	NA	0.0791289	-0.397626
7c5bc8aa94aedec8c2eff6b31952e460	Archaea	Euryarchaeota	Methanobacteria	Methanobacteriales	Methanobacteriaceae	Methanosphaera	Methanosphaera sp. ISO3-F5	0.716717	1.49257
ca4c6e9a36c8aeb678ae0606f5200534	Archaea	Euryarchaeota	Thermoplasmata	Methanomassiliicoccales	Methanomassiliicoccaceae	Group10	Group10 sp.	-0.01557	-0.662863
b4470a8e915bd92ac9e76f442c917f98	Archaea	Euryarchaeota	Thermoplasmata	Methanomassiliicoccales	Methanomassiliicoccaceae	Group9	Group9 sp. ISO4-G1	-0.417202	-0.779034
c5f28c564c17d599719244a9b688b3e3	Archaea	Euryarchaeota	Methanobacteria	Methanobacteriales	Methanobacteriaceae	Methanosphaera	NA	-0.210775	0.528468
5d5db29bfcee56d9372664408d4c24d7	Archaea	Euryarchaeota	Methanomicrobia	NA	NA	NA	NA	-0.834311	0.0461605
a51697e6d5097857641ce3daab7c0672	Archaea	Euryarchaeota	Methanobacteria	Methanobacteriales	Methanobacteriaceae	Methanosphaera	NA	-0.917871	-0.211835
d2d686ef36bd915606a5049ddbfabdac	Archaea	Euryarchaeota	Methanobacteria	Methanobacteriales	Methanobacteriaceae	Methanobrevibacter	Methanobrevibacter gottschalkii clade	-1.0719	-0.547984
6efa9e5345fb90fbabcf37ad83eef435	Archaea	Euryarchaeota	Methanobacteria	Methanobacteriales	Methanobacteriaceae	NA	NA	2.589	3.06515
0d27b1ae7cde5516a8613b758c56b943	Archaea	Euryarchaeota	Methanobacteria	Methanobacteriales	Methanobacteriaceae	Methanobrevibacter	Methanobrevibacter gottschalkii clade	4.70243	5.35853
7300ea1d1228393286aaabb86c8aca22	Archaea	Euryarchaeota	Thermoplasmata	Methanomassiliicoccales	Methanomassiliicoccaceae	Group10	Group10 sp.	0.527856	-0.371962
49262b83d3d64aac7e73806944f235d0	Archaea	Euryarchaeota	Thermoplasmata	Methanomassiliicoccales	Methanomassiliicoccaceae	NA	NA	-0.536374	-0.514196
a52a2d064de23184681c625611c0f6a1	Archaea	Euryarchaeota	Methanobacteria	Methanobacteriales	Methanobacteriaceae	Methanobrevibacter	Methanobrevibacter oralis	-0.62283	-0.0832792
3370bd880bd537cebf445a7677cf521e	Archaea	Euryarchaeota	Thermoplasmata	Methanomassiliicoccales	Methanomassiliicoccaceae	NA	NA	-0.396931	-0.420944
3cf9321a828cbd5108b7b388223280eb	Archaea	Euryarchaeota	Methanobacteria	Methanobacteriales	Methanobacteriaceae	Methanosphaera	NA	-0.113412	0.115919
d80030a75f47e677a8c385958be100e4	Archaea	Euryarchaeota	Thermoplasmata	Methanomassiliicoccales	Methanomassiliicoccaceae	NA	NA	-0.311179	-0.62972
047c55510346bb1d1daf2aacd7ee9c01	Archaea	Euryarchaeota	Thermoplasmata	Methanomassiliicoccales	Methanomassiliicoccaceae	NA	NA	-0.856837	-0.520092
c1765e51aa253b70263a3fe4f90d4105	Archaea	Euryarchaeota	Thermoplasmata	Methanomassiliicoccales	Methanomassiliicoccaceae	Group9	Group9 sp. CH1270	-0.273127	-0.0891232
3999162a7bd87716e807d5959e19e9e0	Archaea	Euryarchaeota	Thermoplasmata	Methanomassiliicoccales	Methanomassiliicoccaceae	Group9	Group9 sp. CH1270	0.0951113	-0.0115919
8a2551f9a850f1346212bf8b995fbc85	Archaea	Euryarchaeota	Methanobacteria	Methanobacteriales	Methanobacteriaceae	Methanobrevibacter	Methanobrevibacter boviskoreani clade	-0.542228	-0.79102
5a205db87cff1c1836bc772365d96985	Archaea	Euryarchaeota	Methanobacteria	Methanobacteriales	Methanobacteriaceae	Methanobrevibacter	Methanobrevibacter boviskoreani clade	-0.363401	-0.79102
d49315cf7709ed8b4a4775abe52f3e48	Archaea	Euryarchaeota	Thermoplasmata	Methanomassiliicoccales	Methanomassiliicoccaceae	Group9	Group9 sp. DCM1	0.0261005	-0.223166
d4c733e7f5abbf563917189c98d8cec0	Archaea	Euryarchaeota	Methanobacteria	Methanobacteriales	Methanobacteriaceae	Methanobrevibacter	Methanobrevibacter boviskoreani clade	-0.702804	-0.877664
a10629ffc8f4c5c5b6ac39691eff9135	Archaea	Euryarchaeota	Methanobacteria	Methanobacteriales	Methanobacteriaceae	Methanobrevibacter	Methanobrevibacter boviskoreani clade	-0.206001	-0.711456
eb75c1a47cb32ee2b78252a3219af10e	Archaea	Euryarchaeota	Methanobacteria	Methanobacteriales	Methanobacteriaceae	Methanobacterium	NA	-0.424435	-0.413347
aba054103bb2174a100223afb242651d	Archaea	Euryarchaeota	Methanobacteria	Methanobacteriales	Methanobacteriaceae	Methanobacterium	Methanobacterium alkaliphilum	-0.415181	-0.819901
7ad32888132f7fccbf29e9d103e2b867	Archaea	Euryarchaeota	Methanomicrobia	NA	NA	NA	NA	-0.925289	-0.481581
0374453b60010d2862616334d1c59e00	Archaea	Euryarchaeota	Methanobacteria	Methanobacteriales	Methanobacteriaceae	Methanobrevibacter	NA	0.335559	0.498595
7d0a8bff9f0a77c694875390d59d4edc	Archaea	Euryarchaeota	Methanobacteria	Methanobacteriales	Methanobacteriaceae	Methanobrevibacter	Methanobrevibacter boviskoreani clade	-0.548771	-0.779034
5dd003a1ccb66832e9d20d159adbc762	Archaea	Euryarchaeota	Thermoplasmata	Methanomassiliicoccales	Methanomassiliicoccaceae	Group9	Group9 sp. CH1270	-0.178279	-0.282853
ace2373f5d5ac6f9d2f4862dad09016b	Archaea	Euryarchaeota	Methanomicrobia	NA	NA	NA	NA	-0.635917	-0.0604753
6f18cd35c2ba1e7977d2da7d01477035	Archaea	Euryarchaeota	Thermoplasmata	Methanomassiliicoccales	Methanomassiliicoccaceae	Group10	Group10 sp.	-0.415555	-0.591541
999b1eb123dcd7a18a3f1530748e684f	Archaea	Euryarchaeota	Methanobacteria	Methanobacteriales	Methanobacteriaceae	Methanobrevibacter	NA	0.0666291	0.101362
5cc4f42717277c626b1cbe500dbf4b4f	Archaea	Euryarchaeota	Thermoplasmata	Methanomassiliicoccales	Methanomassiliicoccaceae	Group10	Group10 sp.	0.348451	-0.0696937
b5a9f0c34d1366eb6de52968da9c84d2	Archaea	Euryarchaeota	Thermoplasmata	Methanomassiliicoccales	Methanomassiliicoccaceae	Group8	Group8 sp. WGK1	-0.799388	-0.687482
a9863db72390fef31e1ef7d02b209e50	Archaea	Euryarchaeota	Methanobacteria	Methanobacteriales	Methanobacteriaceae	Methanobrevibacter	NA	-0.47534	-0.836796
f105a2c73c653749be2fe51fb2f0c11c	Archaea	Euryarchaeota	Methanobacteria	Methanobacteriales	Methanobacteriaceae	Methanobrevibacter	Methanobrevibacter boviskoreani clade	-0.305339	-0.711974
85516640816f644707462898f6bccbc3	Archaea	Euryarchaeota	Thermoplasmata	Methanomassiliicoccales	Methanomassiliicoccaceae	Group10	Group10 sp.	-0.77982	-0.865677
46bd8819ecdded4c4f242b511850d544	Archaea	Euryarchaeota	Thermoplasmata	Methanomassiliicoccales	Methanomassiliicoccaceae	Group9	Group9 sp. CH1270	0.174838	-0.0983436
6f92f78aaf83014fff18dee8203675e6	Archaea	Euryarchaeota	Methanomicrobia	NA	NA	NA	NA	-1.0334	-0.583945
251b07990875e77d241541a5ecafddfa	Archaea	Euryarchaeota	Methanobacteria	Methanobacteriales	Methanobacteriaceae	Methanosphaera	NA	-0.375798	-0.579555
1bcc483289fb3138b1a712bec9ae8e52	Archaea	Euryarchaeota	NA	NA	NA	NA	NA	-0.956379	-0.612826
dce28af03e048e1e4b689e24b9c1bc5c	Archaea	Euryarchaeota	Methanobacteria	Methanobacteriales	Methanobacteriaceae	Methanobrevibacter	Methanobrevibacter boviskoreani clade	-0.45438	-0.79102
268b61810d7376ed4e06371603ca411a	Archaea	Euryarchaeota	NA	NA	NA	NA	NA	-0.911327	-0.167328
fad4c84ae04a482b990c644ef3bb212e	Archaea	Euryarchaeota	Thermoplasmata	Methanomassiliicoccales	Methanomassiliicoccaceae	Group10	Group10 sp.	-0.480332	-0.836796
069448e3a1508937d8b8e2f83392558c	Archaea	Euryarchaeota	Methanobacteria	Methanobacteriales	Methanobacteriaceae	Methanobrevibacter	Methanobrevibacter boviskoreani clade	-0.707955	-0.865677
92b3e7b6745b4742ef167dd9345f2951	Archaea	Euryarchaeota	Methanobacteria	Methanobacteriales	Methanobacteriaceae	Methanosphaera	NA	-0.262714	-0.347988
a4aaff57f8c182cdbeec9a454b4d8c02	Archaea	Euryarchaeota	Methanobacteria	Methanobacteriales	Methanobacteriaceae	Methanobrevibacter	Methanobrevibacter gottschalkii clade	-0.856837	-0.394937
6caabfccc66472322991e5a674ae63b0	Archaea	Euryarchaeota	Methanobacteria	Methanobacteriales	Methanobacteriaceae	Methanosphaera	NA	0.314155	0.281394
598a1385f4cb367e60e5cfeba382cbdf	Archaea	Euryarchaeota	Thermoplasmata	Methanomassiliicoccales	Methanomassiliicoccaceae	Group9	Group9 sp. CH1270	-0.165991	-0.0493102
246fd22308016f00b1002aba0f873c15	Archaea	Euryarchaeota	Methanomicrobia	NA	NA	NA	NA	-1.01087	-0.512914
52e396f4ab14cd4066b699bfe03723c9	Archaea	Euryarchaeota	Thermoplasmata	Methanomassiliicoccales	Methanomassiliicoccaceae	Group10	Group10 sp.	0.720594	0.476133
135b6d936e1c46703c5a426abeb45c12	Archaea	Euryarchaeota	Methanobacteria	Methanobacteriales	Methanobacteriaceae	Methanobrevibacter	Methanobrevibacter ruminantium clade	2.37462	2.18712
4b92d627f195e590113619fcb8f5a491	Archaea	Euryarchaeota	Thermoplasmata	Methanomassiliicoccales	Methanomassiliicoccaceae	Group10	Group10 sp.	-0.144921	-0.10275
d878fc250e76687eb1dc530fb1e31c6e	Archaea	Euryarchaeota	Thermoplasmata	Methanomassiliicoccales	Methanomassiliicoccaceae	Group9	Group9 sp. CH1270	-0.0772747	0.095613
ff1016b6cc327f94f3d75aec6d76bee4	Archaea	Euryarchaeota	Methanomicrobia	NA	NA	NA	NA	-0.956379	-0.459122
fc09847c1abc5bc14cfaa530d3af9117	Archaea	Euryarchaeota	Thermoplasmata	Methanomassiliicoccales	Methanomassiliicoccaceae	Group9	Group9 sp. ISO4-G1	1.17904	0.655053
5c311eb9eb212e7e227331d6df1c42d8	Archaea	Euryarchaeota	Thermoplasmata	Methanomassiliicoccales	Methanomassiliicoccaceae	Group10	Group10 sp.	-0.588597	-0.865677
02c44b3c2735f1014a0ff693d43dc4ec	Archaea	Euryarchaeota	Methanobacteria	Methanobacteriales	Methanobacteriaceae	Methanobrevibacter	NA	0.417409	0.276316
8d1494c7a73694962a5fd95a67e52dc9	Archaea	Euryarchaeota	Methanobacteria	Methanobacteriales	Methanobacteriaceae	Methanobrevibacter	Methanobrevibacter ruminantium clade	1.0121	1.51978
2bccd72bae0910959b3c034d5413bd49	Archaea	Euryarchaeota	Methanobacteria	Methanobacteriales	Methanobacteriaceae	Methanobrevibacter	NA	-0.487737	-0.445103
9c102df6c269028dc4cfa9a1cd65c76f	Archaea	Euryarchaeota	Methanobacteria	Methanobacteriales	Methanobacteriaceae	Methanobrevibacter	NA	1.04277	1.5508
084695e4370db9e7324e11bc6087f9ea	Archaea	Euryarchaeota	Thermoplasmata	Methanomassiliicoccales	Methanomassiliicoccaceae	Group10	Group10 sp.	-0.574192	-0.577522
c939eecf2d114f3120bf3fc399126f1f	Archaea	Euryarchaeota	Thermoplasmata	Methanomassiliicoccales	Methanomassiliicoccaceae	Group9	Group9 sp. CH1270	-0.657752	-0.488004
c2a5483d00dbc0a85bba1b833170a2fb	Archaea	Euryarchaeota	Methanobacteria	Methanobacteriales	Methanobacteriaceae	Methanobrevibacter	NA	-0.734769	-0.894558
3b05d746fe57d2509c8fcca5339a5833	Archaea	Euryarchaeota	Thermoplasmata	Methanomassiliicoccales	Methanomassiliicoccaceae	Group9	Group9 sp. ISO4-G1	-0.856837	-0.592596
2e3b9e1b30cc6da360e9da528094cc85	Archaea	Euryarchaeota	Thermoplasmata	Methanomassiliicoccales	Methanomassiliicoccaceae	NA	NA	-0.310476	-0.612826
d38262b3098c17a356070eda5725ca64	Archaea	Euryarchaeota	Methanobacteria	Methanobacteriales	Methanobacteriaceae	Methanobrevibacter	Methanobrevibacter boviskoreani clade	-0.271278	-0.72396
4eec9cbe90053c5585dc1df60287705b	Archaea	Euryarchaeota	Thermoplasmata	Methanomassiliicoccales	Methanomassiliicoccaceae	Group9	Group9 sp. CH1270	-0.254195	-0.559325
2146fd2503c7682f449f4446d1a6feb1	Archaea	Euryarchaeota	Thermoplasmata	Methanomassiliicoccales	Methanomassiliicoccaceae	Group10	Group10 sp.	-0.795803	-0.699469
8b0bd4ccf42f47d780e5014c263c81ab	Archaea	Euryarchaeota	Thermoplasmata	Methanomassiliicoccales	Methanomassiliicoccaceae	Group10	Group10 sp.	-0.150923	-0.528411
54ef235da98f33eb6004790cfcc02e83	Archaea	Euryarchaeota	Thermoplasmata	Methanomassiliicoccales	Methanomassiliicoccaceae	Group10	Group10 sp.	-0.639502	-0.877664
3687ba920feb3a947ed78447d61f06eb	Archaea	Euryarchaeota	Methanobacteria	Methanobacteriales	Methanobacteriaceae	NA	NA	1.90983	1.7551
c49cf7592cafac659c39e7f78930b442	Archaea	Euryarchaeota	Thermoplasmata	Methanomassiliicoccales	Methanomassiliicoccaceae	Group10	Group10 sp.	-0.864255	-0.763912
97e4b0ee60ac607b81ddbe6381a76045	Archaea	Euryarchaeota	Thermoplasmata	Methanomassiliicoccales	Methanomassiliicoccaceae	Group9	Group9 sp. CH1270	-0.702804	-0.72835
efeab0b52b0cc675ee9109d66f7a159e	Archaea	Euryarchaeota	Thermoplasmata	Methanomassiliicoccales	Methanomassiliicoccaceae	Group9	Group9 sp. CH1270	-0.531396	-0.233637
9fa8a289e75b260ffd57812e433188a2	Archaea	Euryarchaeota	Thermoplasmata	Methanomassiliicoccales	Methanomassiliicoccaceae	Group10	Group10 sp.	-0.636792	-0.721927
121fcf44ef822b0de393fba6d625ca90	Archaea	Euryarchaeota	Thermoplasmata	Methanomassiliicoccales	Methanomassiliicoccaceae	Group10	Group10 sp.	-0.134512	-0.489177
56dabdf84b0bdcdf10e94654c2a54144	Archaea	Euryarchaeota	Methanobacteria	Methanobacteriales	Methanobacteriaceae	Methanobrevibacter	Methanobrevibacter ruminantium clade	2.57868	3.26965
d358d34d9b9ea6d81aed115a039b7a6d	Archaea	Euryarchaeota	Thermoplasmata	Methanomassiliicoccales	Methanomassiliicoccaceae	Group9	Group9 sp. ISO4-G1	-1.01087	-0.800754
e5a2b340ada2eff9f0a64a6ed48449ca	Archaea	Euryarchaeota	Thermoplasmata	Methanomassiliicoccales	Methanomassiliicoccaceae	Group10	Group10 sp.	-0.516415	-0.865677
b08f843a749952f3320ff5061dd4fb7c	Archaea	Euryarchaeota	Thermoplasmata	Methanomassiliicoccales	Methanomassiliicoccaceae	Group10	Group10 sp.	-0.683864	-0.865677
3a62ff2875efebfb6fa36835af41d3c1	Archaea	Euryarchaeota	Thermoplasmata	Methanomassiliicoccales	Methanomassiliicoccaceae	Group10	Group10 sp.	-0.649188	-0.548641
198781764f7e8e6a41369644477e1d65	Archaea	Euryarchaeota	Thermoplasmata	Methanomassiliicoccales	Methanomassiliicoccaceae	Group10	Group10 sp.	-0.456427	-0.42854
d9cd1c297b3eab4113ddbe8698b936a6	Archaea	Euryarchaeota	Methanobacteria	Methanobacteriales	Methanobacteriaceae	Methanobrevibacter	Methanobrevibacter ruminantium clade	1.13499	1.06738
008e0b2e31836431d3cbeabb50fed210	Archaea	Euryarchaeota	Thermoplasmata	Methanomassiliicoccales	Methanomassiliicoccaceae	Group10	Group10 sp.	-0.113714	-0.653694
b05e873d150d70dd0273e3f9279e1e14	Archaea	Euryarchaeota	Thermoplasmata	Methanomassiliicoccales	Methanomassiliicoccaceae	Group10	Group10 sp.	-0.520577	-0.827498
a4318b31c3d129802e8e508421f3c9ac	Archaea	Euryarchaeota	Methanobacteria	Methanobacteriales	Methanobacteriaceae	Methanobrevibacter	Methanobrevibacter boviskoreani clade	-0.259584	-0.687482
a3088ac144e84258ab191c4498a21a83	Archaea	Euryarchaeota	Thermoplasmata	Methanomassiliicoccales	Methanomassiliicoccaceae	Group9	Group9 sp. CH1270	-0.0962841	-0.221465
66fd72e03ed6f6b410c5223f70f22d29	Archaea	Euryarchaeota	Thermoplasmata	Methanomassiliicoccales	Methanomassiliicoccaceae	Group10	Group10 sp.	-0.228936	-0.00250689
06bc1f71ee985c9daac1a73f95b6d5a9	Archaea	Euryarchaeota	Thermoplasmata	Methanomassiliicoccales	Methanomassiliicoccaceae	Group10	Group10 sp.	-0.902763	-0.807915
761bf753f158b425fefc7fc1b9f0068b	Archaea	Euryarchaeota	Methanomicrobia	NA	NA	NA	NA	-0.895345	-0.367571
accb95c815415490e0e8eae4104ee172	Archaea	Euryarchaeota	Methanobacteria	Methanobacteriales	Methanobacteriaceae	Methanobrevibacter	NA	1.57245	0.992424
78127a7add65e7995dda3549349eaffb	Archaea	Euryarchaeota	Methanobacteria	Methanobacteriales	Methanobacteriaceae	Methanobrevibacter	Methanobrevibacter ruminantium clade	1.77693	1.76059
2e4028c5e74a708e471eeb3c31e82012	Archaea	Euryarchaeota	Methanobacteria	Methanobacteriales	Methanobacteriaceae	Methanobacterium	NA	-0.879363	-0.699469
884be870972c800953a11b3cd0d1d300	Archaea	Euryarchaeota	Thermoplasmata	Methanomassiliicoccales	Methanomassiliicoccaceae	Group9	Group9 sp. CH1270	-0.0376441	0.510298
985ae7d8a95ddf364516ee913d6d1535	Archaea	Euryarchaeota	Thermoplasmata	Methanomassiliicoccales	Methanomassiliicoccaceae	Group10	Group10 sp.	-0.818329	-0.923439

## Sheet: Week 30
								Mean clr values
ASV	Kingdom	Phylum	Class	Order	Family	Genus	Species	Control	3-NOP
0164df45ad9fba7e387b7f02e2046368	Archaea	Euryarchaeota	Methanobacteria	Methanobacteriales	Methanobacteriaceae	Methanobrevibacter	Methanobrevibacter gottschalkii clade	4.29053	5.72314
d80030a75f47e677a8c385958be100e4	Archaea	Euryarchaeota	Thermoplasmata	Methanomassiliicoccales	Methanomassiliicoccaceae	NA	NA	0.625745	-0.372734
17134537fd60877c7e6085667be8faef	Archaea	Euryarchaeota	Methanobacteria	Methanobacteriales	Methanobacteriaceae	Methanobrevibacter	Methanobrevibacter ruminantium clade	2.3696	1.43433
91608ee55743d706a85c43667bd7bf3f	Archaea	Euryarchaeota	Methanobacteria	Methanobacteriales	Methanobacteriaceae	Methanobrevibacter	NA	0.145505	-0.720788
0cc9fdeabd376f0fa78f729abf52d9d2	Archaea	Euryarchaeota	Methanobacteria	Methanobacteriales	Methanobacteriaceae	Methanobrevibacter	NA	1.24087	0.128029
5bc661a7bab1dcb97946518092a06d57	Archaea	Euryarchaeota	Methanobacteria	Methanobacteriales	Methanobacteriaceae	Methanobrevibacter	NA	0.647075	1.7805
c8e033665a8bba462e90623ed7244c19	Archaea	Euryarchaeota	Methanobacteria	Methanobacteriales	Methanobacteriaceae	Methanobrevibacter	Methanobrevibacter smithii	3.66303	4.83436
84e09a4869c1fdebc8b29c74d32ebed4	Archaea	Euryarchaeota	Thermoplasmata	Methanomassiliicoccales	Methanomassiliicoccaceae	Group8	Group8 sp. WGK1	0.201061	-0.533801
26837c4a69652cfb153f525bf81b3a94	Archaea	Euryarchaeota	Methanobacteria	Methanobacteriales	Methanobacteriaceae	Methanobrevibacter	Methanobrevibacter gottschalkii clade	4.21006	5.0365
0b02c398207ca1d67146830f5b924f44	Archaea	Euryarchaeota	Methanobacteria	Methanobacteriales	Methanobacteriaceae	Methanobrevibacter	NA	0.819114	-0.17705
a2e2bd1f8141cd2c0d0b52e0be348f78	Archaea	Euryarchaeota	Methanobacteria	Methanobacteriales	Methanobacteriaceae	Methanobrevibacter	Methanobrevibacter ruminantium clade	0.933659	0.0518201
52e396f4ab14cd4066b699bfe03723c9	Archaea	Euryarchaeota	Thermoplasmata	Methanomassiliicoccales	Methanomassiliicoccaceae	Group10	Group10 sp.	2.52779	3.36245
9259f8113100644f77144021f3e94ec0	Archaea	Euryarchaeota	Methanobacteria	Methanobacteriales	Methanobacteriaceae	Methanobrevibacter	Methanobrevibacter ruminantium clade	-0.0989336	-0.656473
bd31b628a88ff3cec859d0e6ce16def6	Archaea	Euryarchaeota	Methanobacteria	Methanobacteriales	Methanobacteriaceae	Methanosphaera	NA	-0.168581	0.351245
449b5c76b2bf385a8945d2993f73a698	Archaea	Euryarchaeota	Methanobacteria	Methanobacteriales	Methanobacteriaceae	Methanobrevibacter	Methanobrevibacter gottschalkii clade	-0.466815	0.470811
2fa59f148cecbfd83c2d57246b0e2b73	Archaea	Euryarchaeota	Methanobacteria	Methanobacteriales	Methanobacteriaceae	Methanobrevibacter	NA	-0.707989	-0.00793282
5c9a09a85a41b86883f3a59ad46ac4a9	Archaea	Euryarchaeota	Methanobacteria	Methanobacteriales	Methanobacteriaceae	Methanobrevibacter	NA	-0.520756	0.229788
c2bbc40187bc7e418ddf936c13438471	Archaea	Euryarchaeota	Methanobacteria	Methanobacteriales	Methanobacteriaceae	Methanosphaera	NA	-0.560044	-0.0066003
8bf859cc93e56b51b6027341bb2c90b2	Archaea	Euryarchaeota	Methanobacteria	Methanobacteriales	Methanobacteriaceae	Methanobrevibacter	NA	0.420667	-0.33345
2afa32c29c52ceecd4d135b53f046f49	Archaea	Euryarchaeota	Methanobacteria	Methanobacteriales	Methanobacteriaceae	Methanobrevibacter	Methanobrevibacter gottschalkii clade	2.6576	3.39547
2415063c6d3fd3d2483bb37ec6cf698b	Archaea	Euryarchaeota	Methanobacteria	Methanobacteriales	Methanobacteriaceae	Methanosphaera	NA	-0.128937	0.87587
696dbc2f2ed5c38898d6fb670bc1f7b5	Archaea	Euryarchaeota	Methanobacteria	Methanobacteriales	Methanobacteriaceae	Methanobacterium	Methanobacterium alkaliphilum	-0.301098	-0.846993
1c2f32887c1ff42e8ad5ac98d442b81d	Archaea	Euryarchaeota	Methanobacteria	Methanobacteriales	Methanobacteriaceae	Methanobrevibacter	Methanobrevibacter ruminantium clade	1.08376	0.191706
786170ad258e2f352a86e529d7c09e57	Archaea	Euryarchaeota	Methanobacteria	Methanobacteriales	Methanobacteriaceae	Methanosphaera	Methanosphaera sp. ISO3-F5	0.202628	1.08553
2913e7ac7fd39b548daf10ca71e24e76	Archaea	Euryarchaeota	Methanobacteria	Methanobacteriales	Methanobacteriaceae	Methanobrevibacter	Methanobrevibacter gottschalkii clade	-0.845315	-0.100232
b129fa8dee81287fc489bdab59fdcd77	Archaea	Euryarchaeota	Methanobacteria	Methanobacteriales	Methanobacteriaceae	Methanobrevibacter	NA	-0.323888	-0.919956
2b5f3b4ce8868207b84820ebb1b1b0b0	Archaea	Euryarchaeota	Thermoplasmata	Methanomassiliicoccales	Methanomassiliicoccaceae	Group10	Group10 sp.	0.0186522	-0.646642
b94a5499e8076617aaaf156ae4aa4083	Archaea	Euryarchaeota	Thermoplasmata	Methanomassiliicoccales	Methanomassiliicoccaceae	Group8	Group8 sp. WGK1	-0.196474	0.296701
2c60fb2d847d2c046263be75a2114f5e	Archaea	Euryarchaeota	Thermoplasmata	Methanomassiliicoccales	Methanomassiliicoccaceae	Group10	Group10 sp.	-1.04394	-0.548942
d9cd1c297b3eab4113ddbe8698b936a6	Archaea	Euryarchaeota	Methanobacteria	Methanobacteriales	Methanobacteriaceae	Methanobrevibacter	Methanobrevibacter ruminantium clade	0.273642	-0.440981
61f184f17fb24c2b83b31d83b03995a2	Archaea	Euryarchaeota	Methanobacteria	Methanobacteriales	Methanobacteriaceae	Methanobacterium	Methanobacterium alkaliphilum	-0.49138	-1.01426
8291fd065b0b941cd6953da92d7a68b0	Archaea	Euryarchaeota	Methanobacteria	Methanobacteriales	Methanobacteriaceae	Methanosphaera	NA	-0.110485	0.818428
78127a7add65e7995dda3549349eaffb	Archaea	Euryarchaeota	Methanobacteria	Methanobacteriales	Methanobacteriaceae	Methanobrevibacter	Methanobrevibacter ruminantium clade	0.313558	-0.405832
6ff1dcccb52a2435a492a0a2d2443130	Archaea	Euryarchaeota	Methanobacteria	Methanobacteriales	Methanobacteriaceae	Methanobrevibacter	Methanobrevibacter ruminantium clade	1.40828	0.595639
81a6c4e10dad575c7ebc9388c5680e0b	Archaea	Euryarchaeota	Methanobacteria	Methanobacteriales	Methanobacteriaceae	Methanobrevibacter	NA	2.63092	1.7476
e2c86460ec5f90629a7e293e3034c6cb	Archaea	Euryarchaeota	Methanobacteria	Methanobacteriales	Methanobacteriaceae	Methanobrevibacter	Methanobrevibacter ruminantium clade	0.695636	0.0230274
eb88eb8ec511a86379527bea19fb865d	Archaea	Euryarchaeota	Thermoplasmata	Methanomassiliicoccales	Methanomassiliicoccaceae	Group8	Group8 sp. WGK1	-0.322563	-0.883474
cd4cfbdeb4676d6425df4a45bb52d7f2	Archaea	Euryarchaeota	Methanobacteria	Methanobacteriales	Methanobacteriaceae	Methanobrevibacter	Methanobrevibacter ruminantium clade	0.292947	-0.402201
58bbc31cb6ef55ad1d0a61fa9030bad8	Archaea	Euryarchaeota	Methanobacteria	Methanobacteriales	Methanobacteriaceae	Methanobacterium	Methanobacterium alkaliphilum	-0.0231873	-0.643245
987bebc793c8cbe14c6eb944b91f0c05	Archaea	Euryarchaeota	Thermoplasmata	Methanomassiliicoccales	Methanomassiliicoccaceae	Group10	Group10 sp.	1.44194	1.90755
6a6de28ceff0593f768df89d3a4fed8b	Archaea	Euryarchaeota	Methanobacteria	Methanobacteriales	Methanobacteriaceae	Methanobrevibacter	NA	-0.73333	-0.340479
7868fedb4558b34d5607f7046b27d682	Archaea	Euryarchaeota	Methanobacteria	Methanobacteriales	Methanobacteriaceae	NA	NA	-0.596004	-0.0108928
1f6c6db2d28c5e285be4d7dda711ed82	Archaea	Euryarchaeota	Methanobacteria	Methanobacteriales	Methanobacteriaceae	Methanosphaera	NA	-0.292752	0.342038
c50561ae0368916e6b5cec2b60677d9b	Archaea	Euryarchaeota	Methanobacteria	Methanobacteriales	Methanobacteriaceae	Methanosphaera	Methanosphaera sp. ISO3-F5	0.551653	1.0441
abbc8d9df78dfddaab99a84f7d5c2006	Archaea	Euryarchaeota	Methanobacteria	Methanobacteriales	Methanobacteriaceae	Methanobrevibacter	Methanobrevibacter gottschalkii clade	1.33127	2.14357
2c96fa67c737f87ae0e6f55df6361729	Archaea	Euryarchaeota	Methanobacteria	Methanobacteriales	Methanobacteriaceae	Methanobacterium	Methanobacterium alkaliphilum	-0.672029	-1.01426
d418acfa2ada4b2950115b63a15d5ded	Archaea	Euryarchaeota	Methanobacteria	Methanobacteriales	Methanobacteriaceae	Methanobrevibacter	Methanobrevibacter sp. RT	0.67203	1.42629
761bf753f158b425fefc7fc1b9f0068b	Archaea	Euryarchaeota	Methanomicrobia	NA	NA	NA	NA	-0.845315	-0.385073
bef60b1cb8bf2a0587778ab67da18801	Archaea	Euryarchaeota	Thermoplasmata	Methanomassiliicoccales	Methanomassiliicoccaceae	Group11	Group11 sp. ISO4-G11	-0.546097	-1.01426
2f5a0274598beccdbdfd3a1ffad1ad65	Archaea	Euryarchaeota	Thermoplasmata	Methanomassiliicoccales	Methanomassiliicoccaceae	NA	NA	-0.138928	-0.628104
d7db7441c3a29411f04f1d2b9a7b14fd	Archaea	Euryarchaeota	Methanobacteria	Methanobacteriales	Methanobacteriaceae	Methanobrevibacter	Methanobrevibacter ruminantium clade	-0.519382	-0.966033
29d02eddfbad495b8eff8c425f094a95	Archaea	Euryarchaeota	Thermoplasmata	Methanomassiliicoccales	Methanomassiliicoccaceae	NA	NA	0.877933	0.386642
862e57091754dabcc08d8dea564a578a	Archaea	Euryarchaeota	Thermoplasmata	Methanomassiliicoccales	Methanomassiliicoccaceae	Group9	NA	-0.500391	0.121935
5cc4f42717277c626b1cbe500dbf4b4f	Archaea	Euryarchaeota	Thermoplasmata	Methanomassiliicoccales	Methanomassiliicoccaceae	Group10	Group10 sp.	0.876862	0.325351
f13abf3edbfb721474e2337e56bed268	Archaea	Euryarchaeota	Methanobacteria	Methanobacteriales	Methanobacteriaceae	Methanobacterium	Methanobacterium alkaliphilum	-0.71535	-1.0294
7fa889b9df655e30461b4c38a8b43d7b	Archaea	Euryarchaeota	Methanobacteria	Methanobacteriales	Methanobacteriaceae	Methanobacterium	Methanobacterium alkaliphilum	-0.567405	-0.941296
09cc60d7582ea03c08b1b33633bfb093	Archaea	Euryarchaeota	Methanobacteria	Methanobacteriales	Methanobacteriaceae	Methanosphaera	NA	0.0252229	0.643169
b26a4ea9e1c43ee88dfa4e958242d6e0	Archaea	Euryarchaeota	Methanomicrobia	NA	NA	NA	NA	-0.9573	-0.591623
7300ea1d1228393286aaabb86c8aca22	Archaea	Euryarchaeota	Thermoplasmata	Methanomassiliicoccales	Methanomassiliicoccaceae	Group10	Group10 sp.	-0.164061	-0.776557
5eadd9896df15ceec276bf3f1beb03c4	Archaea	Euryarchaeota	Methanobacteria	Methanobacteriales	Methanobacteriaceae	Methanosphaera	NA	-0.744725	-1.0294
8540465e0cd4cb9a940a68fd8f26b0de	Archaea	Euryarchaeota	Methanobacteria	Methanobacteriales	Methanobacteriaceae	Methanobacterium	Methanobacterium alkaliphilum	-0.10423	-0.58882
35cf68c617807cf2ecf4933f1b797e14	Archaea	Euryarchaeota	Thermoplasmata	Methanomassiliicoccales	Methanomassiliicoccaceae	Group9	Group9 sp. ISO4-G1	-0.14884	-0.649342
135b6d936e1c46703c5a426abeb45c12	Archaea	Euryarchaeota	Methanobacteria	Methanobacteriales	Methanobacteriaceae	Methanobrevibacter	Methanobrevibacter ruminantium clade	1.07815	0.484361
97ae2a4d8a323ee47c53f2cf68d285e7	Archaea	Euryarchaeota	Methanobacteria	Methanobacteriales	Methanobacteriaceae	Methanobrevibacter	NA	0.00498408	-0.449923
121fcf44ef822b0de393fba6d625ca90	Archaea	Euryarchaeota	Thermoplasmata	Methanomassiliicoccales	Methanomassiliicoccaceae	Group10	Group10 sp.	-0.219086	0.44539
1da11274f80f7687d6f78ebfc9a1744f	Archaea	Euryarchaeota	Thermoplasmata	Methanomassiliicoccales	Methanomassiliicoccaceae	Group10	Group10 sp.	-0.370887	0.375723
985ae7d8a95ddf364516ee913d6d1535	Archaea	Euryarchaeota	Thermoplasmata	Methanomassiliicoccales	Methanomassiliicoccaceae	Group10	Group10 sp.	-1.00062	-0.625956
7859eb4bcc4980c3b55b95923cd7a64f	Archaea	Euryarchaeota	Methanobacteria	Methanobacteriales	Methanobacteriaceae	Methanobacterium	Methanobacterium alkaliphilum	0.4658	-0.0899879
763c084b4ac827a06c1af3705f354b0c	Archaea	Euryarchaeota	Thermoplasmata	Methanomassiliicoccales	Methanomassiliicoccaceae	Group10	Group10 sp.	-0.71535	-1.05074
8bae18af3b477434aaf31d968b9a7f30	Archaea	Euryarchaeota	Methanobacteria	Methanobacteriales	Methanobacteriaceae	Methanobrevibacter	Methanobrevibacter gottschalkii clade	-0.301874	0.158854
fad4c84ae04a482b990c644ef3bb212e	Archaea	Euryarchaeota	Thermoplasmata	Methanomassiliicoccales	Methanomassiliicoccaceae	Group10	Group10 sp.	-0.740692	-1.0294
5d7669e6bfa63192221c3e2cf36a21aa	Archaea	Euryarchaeota	Methanobacteria	Methanobacteriales	Methanobacteriaceae	Methanobrevibacter	NA	-0.520756	-0.911843
78247d40af6dc8b046357acec22d54d2	Archaea	Euryarchaeota	Methanobacteria	Methanobacteriales	Methanobacteriaceae	Methanobrevibacter	Methanobrevibacter ruminantium clade	-0.160235	-0.600565
56dabdf84b0bdcdf10e94654c2a54144	Archaea	Euryarchaeota	Methanobacteria	Methanobacteriales	Methanobacteriaceae	Methanobrevibacter	Methanobrevibacter ruminantium clade	1.54082	1.00213
3c6f75131eda85ffd8e49faadd8059d6	Archaea	Euryarchaeota	Methanobacteria	Methanobacteriales	Methanobacteriaceae	Methanobacterium	Methanobacterium alkaliphilum	0.164324	-0.254288
58c24afea499a2c6db731ee9345ddc8e	Archaea	Euryarchaeota	Thermoplasmata	Methanomassiliicoccales	Methanomassiliicoccaceae	NA	NA	-0.628707	-0.229551
3c6d894920e3b3e016c8210c6ebc2d3b	Archaea	Euryarchaeota	Methanobacteria	Methanobacteriales	Methanobacteriaceae	Methanosphaera	Methanosphaera sp. ISO3-F5	-0.628707	-0.172247
010bb577b4dca1ce2e7a2b963983b3b5	Archaea	Euryarchaeota	Methanobacteria	Methanobacteriales	Methanobacteriaceae	Methanobrevibacter	Methanobrevibacter gottschalkii clade	-0.707989	-0.407896
a560f3406249a25d63b758a5b545f19c	Archaea	Euryarchaeota	Methanobacteria	Methanobacteriales	Methanobacteriaceae	Methanosphaera	Methanosphaera sp. ISO3-F5	0.144661	0.646036
a51697e6d5097857641ce3daab7c0672	Archaea	Euryarchaeota	Methanobacteria	Methanobacteriales	Methanobacteriaceae	Methanosphaera	NA	-0.819974	-0.486404
ace2373f5d5ac6f9d2f4862dad09016b	Archaea	Euryarchaeota	Methanomicrobia	NA	NA	NA	NA	-0.224089	0.166865
2f696429d9facd58a918e2c761d8380f	Archaea	Euryarchaeota	Thermoplasmata	Methanomassiliicoccales	Methanomassiliicoccaceae	NA	NA	0.228954	-0.17173
185555b1b245e27381615a221ca320d6	Archaea	Euryarchaeota	Methanobacteria	Methanobacteriales	Methanobacteriaceae	Methanobrevibacter	Methanobrevibacter ruminantium clade	-0.535356	-0.898616
a1f1874ad495767fe45b58b43941b804	Archaea	Euryarchaeota	Methanobacteria	Methanobacteriales	Methanobacteriaceae	Methanosphaera	NA	-0.102469	0.349898
012795ce6bba8f8e43c89c61623a061a	Archaea	Euryarchaeota	Methanobacteria	Methanobacteriales	Methanobacteriaceae	Methanobrevibacter	Methanobrevibacter sp. RT	-0.525068	-0.740945
55a03f18744767e9d9ab7c3cbe470f46	Archaea	Euryarchaeota	Methanobacteria	Methanobacteriales	Methanobacteriaceae	Methanobrevibacter	Methanobrevibacter gottschalkii clade	2.06016	2.16263
af80863de81ac246afc6c73b3c6bf75d	Archaea	Euryarchaeota	Thermoplasmata	Methanomassiliicoccales	Methanomassiliicoccaceae	Group9	Group9 sp. ISO4-G1	-0.555342	-0.452491
01d27974d9a0463d6677f80b08429f06	Archaea	Euryarchaeota	Thermoplasmata	Methanomassiliicoccales	Methanomassiliicoccaceae	Group10	Group10 sp.	-0.9573	-0.781058
50e359d3c98d407aff6700a9c8322a29	Archaea	Euryarchaeota	Methanobacteria	Methanobacteriales	Methanobacteriaceae	Methanobrevibacter	Methanobrevibacter ruminantium clade	0.712768	0.800904
2dc1746d0a3dca8355f21de408527f5c	Archaea	Euryarchaeota	Methanobacteria	Methanobacteriales	Methanobacteriaceae	Methanobrevibacter	Methanobrevibacter gottschalkii clade	2.03802	2.07517
02c44b3c2735f1014a0ff693d43dc4ec	Archaea	Euryarchaeota	Methanobacteria	Methanobacteriales	Methanobacteriaceae	Methanobrevibacter	NA	-0.318093	-0.566899
2e52b4b011adfe38a08500c5991dbba8	Archaea	Euryarchaeota	Thermoplasmata	Methanomassiliicoccales	Methanomassiliicoccaceae	Group9	Group9 sp. ISO4-G1	-0.97528	-0.984805
2146fd2503c7682f449f4446d1a6feb1	Archaea	Euryarchaeota	Thermoplasmata	Methanomassiliicoccales	Methanomassiliicoccaceae	Group10	Group10 sp.	-0.845315	-0.732832
befe9967aef941badfb86dd83fe2628c	Archaea	Euryarchaeota	Methanobacteria	Methanobacteriales	Methanobacteriaceae	Methanobrevibacter	Methanobrevibacter gottschalkii clade	1.51716	1.44897
70a44cde526a5d7117f85a64e7edda7f	Archaea	Euryarchaeota	Methanobacteria	Methanobacteriales	Methanobacteriaceae	Methanobacterium	Methanobacterium alkaliphilum	-0.801994	-0.87173
085a76d5298727efa11864a6fa5a3db3	Archaea	Euryarchaeota	Methanobacteria	Methanobacteriales	Methanobacteriaceae	Methanobrevibacter	NA	-0.596004	-0.802398
0d27b1ae7cde5516a8613b758c56b943	Archaea	Euryarchaeota	Methanobacteria	Methanobacteriales	Methanobacteriaceae	Methanobrevibacter	Methanobrevibacter gottschalkii clade	3.43852	3.72029
6f968d7d9e5f29796be8e853d049e289	Archaea	Euryarchaeota	Methanobacteria	Methanobacteriales	Methanobacteriaceae	Methanobrevibacter	NA	0.0343593	0.317577
1306cad6cb58c884fc37765a381e5038	Archaea	Euryarchaeota	Methanobacteria	Methanobacteriales	Methanobacteriaceae	Methanosphaera	NA	-0.283615	-0.0758813
3cf9321a828cbd5108b7b388223280eb	Archaea	Euryarchaeota	Methanobacteria	Methanobacteriales	Methanobacteriaceae	Methanosphaera	NA	-0.26741	-0.257783
b9c95f3917e512654bc36430a9e4f34f	Archaea	Euryarchaeota	Thermoplasmata	Methanomassiliicoccales	Methanomassiliicoccaceae	Group9	Group9 sp. ISO4-G1	-0.813389	-0.922196
91ed60a7e5abd94518bb5b77cf489c55	Archaea	Euryarchaeota	Thermoplasmata	Methanomassiliicoccales	Methanomassiliicoccaceae	Group10	Group10 sp.	-0.931959	-0.789171
ba4a2669bd2205d2756ed316f61873d1	Archaea	Euryarchaeota	Methanobacteria	Methanobacteriales	Methanobacteriaceae	Methanobrevibacter	Methanobrevibacter gottschalkii clade	-0.776652	-0.89577
6446085eb6201109ad2bfe00ab764bbb	Archaea	Euryarchaeota	Methanobacteria	Methanobacteriales	Methanobacteriaceae	Methanobrevibacter	NA	0.17879	-0.0332514
7ab43b47b5a7e915022f67b48b24174d	Archaea	Euryarchaeota	Thermoplasmata	Methanomassiliicoccales	Methanomassiliicoccaceae	Group9	Group9 sp. CH1270	-0.0842107	0.122598
999b4339261f5ab22137ba84a612fe19	Archaea	Euryarchaeota	Methanobacteria	Methanobacteriales	Methanobacteriaceae	Methanobrevibacter	NA	-0.430078	-0.311864
9112856f26622616c182acd8e0588ffa	Archaea	Euryarchaeota	Methanobacteria	Methanobacteriales	Methanobacteriaceae	Methanosphaera	Methanosphaera sp. ISO3-F5	0.087037	0.430627
8ef20a5098547a95d2f8e5bd763da56a	Archaea	Euryarchaeota	Thermoplasmata	Methanomassiliicoccales	Methanomassiliicoccaceae	Group10	Group10 sp.	1.61745	1.65405
ad95ebed9bbab3e791047707847381c9	Archaea	Euryarchaeota	Methanobacteria	Methanobacteriales	Methanobacteriaceae	Methanosphaera	NA	-0.568389	-0.59546
02bc18c1d41cba0d2f5c48f2b83af64a	Archaea	Euryarchaeota	Methanobacteria	Methanobacteriales	Methanobacteriaceae	Methanobrevibacter	Methanobrevibacter gottschalkii clade	2.08976	2.4608
a93efda20d45b71d1be5e312a2e6e3fd	Archaea	Euryarchaeota	Methanobacteria	Methanobacteriales	Methanobacteriaceae	Methanobrevibacter	NA	-0.863295	-0.835248
bd7e0f5b1c6dce5dcffbab913b8b2c01	Archaea	Euryarchaeota	Methanobacteria	Methanobacteriales	Methanobacteriaceae	Methanobrevibacter	Methanobrevibacter gottschalkii clade	0.136138	0.393507
56fb13eab6806210252f4661ae2249e0	Archaea	Euryarchaeota	Thermoplasmata	Methanomassiliicoccales	Methanomassiliicoccaceae	NA	NA	-0.685006	-0.898616
accb95c815415490e0e8eae4104ee172	Archaea	Euryarchaeota	Methanobacteria	Methanobacteriales	Methanobacteriaceae	Methanobrevibacter	NA	-0.25424	-0.216767
07f039bba5c2bbd36f3ed790a5621ae8	Archaea	Euryarchaeota	Thermoplasmata	Methanomassiliicoccales	Methanomassiliicoccaceae	Group8	Group8 sp. WGK1	-0.274044	-0.579878
3d19a3577b7afdfc6ad4c94d86de8da0	Archaea	Euryarchaeota	Methanobacteria	Methanobacteriales	Methanobacteriaceae	Methanosphaera	Methanosphaera sp. ISO3-F5	-0.228122	-0.285225
2450d139461142663508cfe35b77f2b1	Archaea	Euryarchaeota	Methanomicrobia	NA	NA	NA	NA	-0.819974	-0.731349
5dd9d6367723c9811c4fe0d6c1bffb85	Archaea	Euryarchaeota	Methanobacteria	Methanobacteriales	Methanobacteriaceae	Methanobrevibacter	NA	1.57556	1.41851
109ef9f5dc9e9164c63b6a5024d5738d	Archaea	Euryarchaeota	Methanobacteria	Methanobacteriales	Methanobacteriaceae	Methanosphaera	NA	-0.290829	-0.515858
065000de66a9c8138d051de476cc7ba1	Archaea	Euryarchaeota	Thermoplasmata	Methanomassiliicoccales	Methanomassiliicoccaceae	Group10	Group10 sp.	-0.607399	-0.673528
68e32eac8bc172cb039c7546e05fd162	Archaea	Euryarchaeota	Methanobacteria	Methanobacteriales	Methanobacteriaceae	Methanobrevibacter	NA	-0.0565961	-0.105795
9210e33172a1c7a5cac3dbf00c4d4e96	Archaea	Euryarchaeota	NA	NA	NA	NA	NA	-1.00062	-0.789171
65c94f34af01ef163a68d0349dafbe33	Archaea	Euryarchaeota	Methanobacteria	Methanobacteriales	Methanobacteriaceae	Methanobrevibacter	NA	-0.212531	-0.455037
ff1016b6cc327f94f3d75aec6d76bee4	Archaea	Euryarchaeota	Methanomicrobia	NA	NA	NA	NA	-0.585385	-0.340479
b73fd56f6fd59258a3a6df53188c5d47	Archaea	Euryarchaeota	NA	NA	NA	NA	NA	-0.913979	-0.868333
8d1494c7a73694962a5fd95a67e52dc9	Archaea	Euryarchaeota	Methanobacteria	Methanobacteriales	Methanobacteriaceae	Methanobrevibacter	Methanobrevibacter ruminantium clade	0.625593	0.541326
bbd18fbba316f255e1562bc2fbbf9256	Archaea	Euryarchaeota	Methanobacteria	Methanobacteriales	Methanobacteriaceae	Methanosphaera	Methanosphaera sp. ISO3-F5	-0.690009	-0.919956
7532c87807a0575f9d5caf1a5dd3abaf	Archaea	Euryarchaeota	Thermoplasmata	Methanomassiliicoccales	Methanomassiliicoccaceae	Group12	Group12 sp. ISO4-H5	-0.322127	-0.442895
d596eb224b10528185a5f23e6fa28c76	Archaea	Euryarchaeota	Methanobacteria	Methanobacteriales	Methanobacteriaceae	Methanobrevibacter	Methanobrevibacter boviskoreani clade	-0.402185	-0.577311
4c2bb5b57b774b701a5b7a9e1b52b674	Archaea	Euryarchaeota	Methanobacteria	Methanobacteriales	Methanobacteriaceae	Methanobrevibacter	Methanobrevibacter gottschalkii clade	0.456435	0.655972
e61c03f41bdc9fac7e45580dc69d7392	Archaea	Euryarchaeota	Methanobacteria	Methanobacteriales	Methanobacteriaceae	Methanosphaera	NA	-0.343435	-0.127533
750cd1242bc5d7bc9c67bec5586cc621	Archaea	Euryarchaeota	Methanobacteria	Methanobacteriales	Methanobacteriaceae	Methanobrevibacter	Methanobrevibacter ruminantium clade	-0.163937	-0.452491
