# Supplementary material for: Programming rumen microbiome development in calves with the anti-methanogenic compound 3-NOP
Source: Anim Microbiome. 2024 Oct 25;6:60. doi: 10.1186/s42523-024-00343-2 (PMC11515290; doi:10.1186/s42523-024-00343-2)
Supplement: Supplementary file 3 — Supplementary Material 3 [file 42523_2024_343_MOESM3_ESM.xlsx]

## Sheet: Week 6
								Mean clr values
ASV	Kingdom	Phylum	Class	Order	Family	Genus	Species	Control	3-NOP
465de7878308c7dd7c63661e0b2ed98f	Eukaryota	SAR	Alveolata	Ciliophora	Trichostomatia	Metadinium	NA	0.382611	2.11117
1b9a1349d1d88a2ab7e05786d9771f5f	Eukaryota	SAR	Alveolata	Ciliophora	Trichostomatia	Metadinium	Metadinium_medium	0.425505	2.04077
72ddb23680ed971abf2cadd37ffb7aa4	Eukaryota	SAR	Alveolata	Ciliophora	Trichostomatia	Metadinium	Metadinium_medium	1.0276	2.89903
6e896c218f7dbdc1823113d83c9a0533	Eukaryota	SAR	Alveolata	Ciliophora	Trichostomatia	Metadinium	Metadinium_medium	-0.116853	1.1773
a787e283d9ca2c5cd77e9c3918bdc51c	Eukaryota	SAR	Alveolata	Ciliophora	Trichostomatia	Entodinium	NA	-0.587618	-1.07398
63b8eb8bbfc6b3c790e4932431fbc6e9	Eukaryota	SAR	Alveolata	Ciliophora	Trichostomatia	Metadinium	Metadinium_medium	-0.318884	1.13064
b48cecf9f11c7673c1fa8774fd134343	Eukaryota	SAR	Alveolata	Ciliophora	Trichostomatia	Entodinium	NA	-0.733544	-1.1593
c4653a57f37e9a7c1d28d014f1408a16	Eukaryota	SAR	Alveolata	Ciliophora	Trichostomatia	NA	NA	0.221735	1.55191
16add5beefcbca11615da2915c608b8d	Eukaryota	SAR	Alveolata	Ciliophora	Trichostomatia	NA	NA	-0.420352	-0.994269
e7095d31b399a12bf0d707333055430e	Eukaryota	SAR	Alveolata	Ciliophora	Trichostomatia	NA	NA	-0.849187	-1.22532
f877fc728937c0ffb195a1960a54e2ad	Eukaryota	SAR	Alveolata	Ciliophora	Trichostomatia	Metadinium	Metadinium_medium	-0.358467	0.544003
0823b92d90265f5003bdf1394cad1e6a	Eukaryota	SAR	Alveolata	Ciliophora	Trichostomatia	NA	NA	0.842073	2.34339
c3edbed6f1f8f1aaf42bd7cfd7c73458	Eukaryota	SAR	Alveolata	Ciliophora	Trichostomatia	NA	NA	-0.535995	0.495403
9adcf16131614955d8c29c615cc9de22	Eukaryota	SAR	Alveolata	Ciliophora	Trichostomatia	Entodinium	NA	-0.706658	-1.1593
2da73046982bdc3972cd813feadb9be1	Eukaryota	SAR	Alveolata	Ciliophora	Trichostomatia	Ophryoscolex	NA	-0.393466	-1.03035
0ef04a799cb95c78dd74096eec4b91ee	Eukaryota	SAR	Alveolata	Ciliophora	Trichostomatia	Polyplastron	NA	3.95152	5.17257
a2e0740e530451cdfd190ea237202b6b	Eukaryota	SAR	Alveolata	Ciliophora	Trichostomatia	Dasytricha	NA	1.85937	2.73384
f06baf644d207f9f48e1a1f482db9331	Eukaryota	SAR	Alveolata	Ciliophora	Trichostomatia	Metadinium	Metadinium_medium	-0.660581	0.384433
e1cd54c2a48296eb337b1312b2724914	Eukaryota	SAR	Alveolata	Ciliophora	Trichostomatia	Diplodinium	uncultured_rumen_protozoa	-0.406039	-1.07398
e2abe858a6975ab13ce889ad80bcf14e	Eukaryota	SAR	Alveolata	Ciliophora	Trichostomatia	NA	NA	0.565138	1.2713
279563a0a3380d5cd65045770c96fa00	Eukaryota	SAR	Alveolata	Ciliophora	Trichostomatia	NA	NA	-0.608958	-1.06028
ad05edf9d6271da0c30f2cfbe214a48d	Eukaryota	SAR	Alveolata	Ciliophora	Trichostomatia	NA	NA	-0.572477	-1.07398
76fe8d711c62c17eb9e9578a2883388a	Eukaryota	SAR	Alveolata	Ciliophora	Trichostomatia	NA	NA	0.47989	1.60098
9c82f2f74dd4e697e7ebd1e08d4b39de	Eukaryota	SAR	Alveolata	Ciliophora	Trichostomatia	NA	NA	3.38876	4.28455
c293b8951b8eaeb13ac0057d7e1ece88	Eukaryota	SAR	Alveolata	Ciliophora	Trichostomatia	Entodinium	NA	-0.358317	-1.14
0d220ad352d5fbec395ea6e70c32ce06	Eukaryota	SAR	Alveolata	Ciliophora	Trichostomatia	Ophryoscolex	uncultured_rumen_protozoa	-0.593817	-1.02167
e54609cfd76ceeadad59b310ae28f75d	Eukaryota	SAR	Alveolata	Ciliophora	Trichostomatia	Eudiplodinium	uncultured_rumen_protozoa	0.661948	1.85605
36bf6ff74ba1aaaa737c632d33677c73	Eukaryota	SAR	Alveolata	Ciliophora	Trichostomatia	Isotricha	Isotricha_intestinalis	0.290876	0.970293
eac0564d39e671cd47f34036bb77e6cd	Eukaryota	SAR	Alveolata	Ciliophora	Trichostomatia	Ophryoscolex	uncultured_rumen_protozoa	-0.347389	-0.922646
f7707b2837310b1d6c69a1c57b43590b	Eukaryota	SAR	Alveolata	Ciliophora	Trichostomatia	Ophryoscolex	uncultured_rumen_protozoa	-0.718402	-1.1263
ff657f070ad2c566afa2fa543d826407	Eukaryota	SAR	Alveolata	Ciliophora	Trichostomatia	NA	NA	1.81732	2.70052
01a631c075fdecc2205007dd9ece8157	Eukaryota	SAR	Alveolata	Ciliophora	Trichostomatia	NA	NA	-0.812705	-1.19231
effb9681c06feb59ee37c14c2b988279	Eukaryota	SAR	Alveolata	Ciliophora	Trichostomatia	NA	NA	-0.463032	-0.995019
541da5566df05323f40004bd61131b3a	Eukaryota	SAR	Alveolata	Ciliophora	Trichostomatia	NA	NA	-0.369558	0.3878
c99d6204ef4c2073ff024e2a668af1f2	Eukaryota	SAR	Alveolata	Ciliophora	Trichostomatia	NA	NA	-0.441692	-0.955653
e4c271e219b6530b8415c63e9d1e55b0	Eukaryota	SAR	Alveolata	Ciliophora	Trichostomatia	NA	NA	0.131821	-0.519009
c15958afd8827421e9cd5c2c16873425	Eukaryota	SAR	Alveolata	Ciliophora	Trichostomatia	NA	NA	-0.64544	-1.19231
efad372189445eb0267ca7bf2cdb98d9	Eukaryota	SAR	Alveolata	Ciliophora	Trichostomatia	NA	NA	-0.776224	-0.183868
31f92ef0b53761006ca0b5ab02713e03	Eukaryota	SAR	Alveolata	Ciliophora	Trichostomatia	Dasytricha	NA	-0.776224	-1.1593
ecfab3d96e918bede3da2750c1edfd34	Eukaryota	SAR	Alveolata	Ciliophora	Trichostomatia	NA	NA	-0.037594	-0.789424
6677d695f5dc754b79229d4c8f96f7ed	Eukaryota	SAR	Alveolata	Ciliophora	Trichostomatia	NA	NA	0.129052	1.01655
a2fe89752f7adde27109c64709baf644	Eukaryota	SAR	Alveolata	Ciliophora	Trichostomatia	Ophryoscolex	uncultured_rumen_protozoa	-0.392812	-0.882298
8236c9ac2a2a661aa29dde190fdde55f	Eukaryota	SAR	Alveolata	Ciliophora	Trichostomatia	NA	NA	-0.466429	-0.936345
38d2899a0ca11ae48beb946dc27b065d	Eukaryota	SAR	Alveolata	Ciliophora	Trichostomatia	Entodinium	NA	-0.733544	-1.10699
db553a939ed0f69133480e82dca6f6bd	Eukaryota	SAR	Alveolata	Ciliophora	Trichostomatia	NA	NA	-0.64544	-0.994269
96b810ef7bf75c4f39aa92dd1c3646d3	Eukaryota	SAR	Alveolata	Ciliophora	Trichostomatia	NA	NA	-0.697062	-0.134301
441e91bd6aa4d782fe7baebf70b8c00b	Eukaryota	SAR	Alveolata	Ciliophora	Trichostomatia	NA	NA	-0.727998	-0.0166943
a5750b8c249d25ac11e10d45b7760d72	Eukaryota	SAR	Alveolata	Ciliophora	Trichostomatia	Isotricha	NA	-0.66678	-1.09329
b5b23c6a7f8dbe38c241b8b038f651f5	Eukaryota	SAR	Alveolata	Ciliophora	Trichostomatia	Entodinium	NA	-0.791365	-1.14
4fb27ccb359e57e162d156cde91d2dca	Eukaryota	SAR	Alveolata	Ciliophora	Trichostomatia	NA	NA	1.03897	1.68603
94ddf7d7d0b5aab3a62d5094f07c2881	Eukaryota	SAR	Alveolata	Ciliophora	Trichostomatia	NA	NA	-0.791365	-1.09329
358555cfbe79e14942a1944e1e3dd06a	Eukaryota	SAR	Alveolata	Ciliophora	Trichostomatia	Entodinium	NA	-0.502911	-0.922646
36536df81d2c9ece205740ba09c6385d	Eukaryota	SAR	Alveolata	Ciliophora	Trichostomatia	Eremoplastron	NA	-0.528354	-1.1263
5a3cf8de7e987c63f997b69b50ed00b2	Eukaryota	SAR	Alveolata	Ciliophora	Trichostomatia	Entodinium	NA	-0.581419	-0.974961
829ea9dfa056e8bdc307e715d4941e2b	Eukaryota	SAR	Alveolata	Ciliophora	Trichostomatia	Ophryoscolex	NA	-0.587618	-1.05467
2342624fb22511c702e82e1e51493753	Eukaryota	SAR	Alveolata	Ciliophora	Trichostomatia	Diplodinium	NA	-0.335645	-0.851023
a19352637384dbba30c4275d6fb3b73e	Eukaryota	SAR	Alveolata	Ciliophora	Trichostomatia	NA	NA	-0.551136	-0.955653
0b06871893d72d5f220d4d4d0123c057	Eukaryota	SAR	Alveolata	Ciliophora	Trichostomatia	Entodinium	NA	-0.535995	0.110315
20c1889f0104981671cbbb52cbedf41c	Eukaryota	SAR	Alveolata	Ciliophora	Trichostomatia	NA	NA	-0.0586472	0.931206
644b841d64e58cc843d804e7fa91a50b	Eukaryota	SAR	Alveolata	Ciliophora	Trichostomatia	NA	NA	-0.0350087	0.880683
ec00c19e12b0d879c38b53b8725ceb6a	Eukaryota	SAR	Alveolata	Ciliophora	Trichostomatia	Ophryoscolex	uncultured_rumen_protozoa	0.94752	1.76754
4b4f1b47d63659a5f741f19369b67c4c	Eukaryota	SAR	Alveolata	Ciliophora	Trichostomatia	Dasytricha	NA	1.55032	2.40158
5e43774be5ce9fcf0f7fb6c0f1087377	Eukaryota	SAR	Alveolata	Ciliophora	Trichostomatia	Blepharocorys	NA	-0.514655	-0.955653
0ec04d1e913e1c0603443d8f46790c13	Eukaryota	SAR	Alveolata	Ciliophora	Trichostomatia	Dasytricha	uncultured_rumen_protozoa	0.890219	1.74255
5424497dd6929e10833acfb387ae73a4	Eukaryota	SAR	Alveolata	Ciliophora	Trichostomatia	Dasytricha	NA	0.365458	0.98424
df0e8ecba119ead19bb505ce3adb06c5	Eukaryota	SAR	Alveolata	Ciliophora	Trichostomatia	NA	NA	-0.718402	-1.04097
3c7e7e8bdab3d4095fd4fe86fa942ec4	Eukaryota	SAR	Alveolata	Ciliophora	Trichostomatia	Entodinium	NA	-0.43889	-0.983643
45732ec5dbc26fe407bbcb96034d522a	Eukaryota	SAR	Alveolata	Ciliophora	Trichostomatia	Isotricha	Isotricha_intestinalis	-0.739743	-1.07398
4b74db33dd91a3fe6e9579d7613e71ef	Eukaryota	SAR	Alveolata	Ciliophora	Trichostomatia	Entodinium	NA	-0.141728	-0.757611
3831ddf629b0df41e2da1ab5ddec8fea	Eukaryota	SAR	Alveolata	Ciliophora	Trichostomatia	Dasytricha	NA	1.33388	1.90203
0af31ae9d2047434e63518084af84ce7	Eukaryota	SAR	Alveolata	Ciliophora	Trichostomatia	Isotricha	NA	-0.354417	-0.788674
df5b3f7edbb52caf08b509edb59fdf9f	Eukaryota	SAR	Alveolata	Ciliophora	Trichostomatia	Dasytricha	uncultured_rumen_protozoa	0.108469	0.724687
4745e14c2887af93630c6288eabb88ec	Eukaryota	SAR	Alveolata	Ciliophora	Trichostomatia	Ophryoscolex	uncultured_rumen_protozoa	0.361924	1.07446
a0c1e1b6ed4647f13a3fba81981d7581	Eukaryota	SAR	Alveolata	Ciliophora	Trichostomatia	Eudiplodinium	uncultured_rumen_protozoa	0.290144	1.12614
a65485b94bb4519644b396f83c682596	Eukaryota	SAR	Alveolata	Ciliophora	Trichostomatia	NA	NA	-0.630298	-1.02167
22eec11f7a216a40b852793083884390	Eukaryota	SAR	Alveolata	Ciliophora	Trichostomatia	Entodinium	NA	-0.20486	-0.604331
95c497267325384cd58bf5e112793ac0	Eukaryota	SAR	Alveolata	Ciliophora	Trichostomatia	Isotricha	Isotricha_intestinalis	-0.739743	-1.1263
d929b32b890aa76e76bf40e1f591f60f	Eukaryota	SAR	Alveolata	Ciliophora	Trichostomatia	NA	NA	-0.38387	-0.788674
e533c7220ef74ddbe1605d3efd4ded9d	Eukaryota	SAR	Alveolata	Ciliophora	Trichostomatia	Dasytricha	uncultured_rumen_protozoa	-0.157697	0.315018
eb968b55f1cb7c0b50ae7039a3720821	Eukaryota	SAR	Alveolata	Ciliophora	Trichostomatia	Isotricha	Isotricha_prostoma	-0.706658	-1.07398
bc138764484a5ed3f5d499ebdd42a648	Eukaryota	SAR	Alveolata	Ciliophora	Trichostomatia	NA	NA	-0.365927	0.255641
cf59f44cefb94161c9914424e2bf0676	Eukaryota	SAR	Alveolata	Ciliophora	Trichostomatia	Ophryoscolex	uncultured_rumen_protozoa	-0.514655	-0.974961
1a6b8bd808e6848ded336faba038a1d4	Eukaryota	SAR	Alveolata	Ciliophora	Trichostomatia	NA	NA	-0.697062	-1.04966
e87975ea1ceb26356f0f5a9d2d855f0a	Eukaryota	SAR	Alveolata	Ciliophora	Trichostomatia	Entodinium	NA	-0.572477	-0.870331
12c819a20c381bc5e914f64c07377e58	Eukaryota	SAR	Alveolata	Ciliophora	Trichostomatia	NA	NA	-0.66678	-0.969352
e99abbfda1a4b84a2511298411308578	Eukaryota	SAR	Alveolata	Ciliophora	Trichostomatia	NA	NA	-0.311736	0.354575
494403c555ae9f3e548708f76c4f8aa6	Eukaryota	SAR	Alveolata	Ciliophora	Trichostomatia	NA	NA	-0.405211	-0.819358
24d76258460e7f3dff55d523111e2279	Eukaryota	SAR	Alveolata	Ciliophora	Trichostomatia	Polyplastron	Eodinium_posterovesiculatum	0.260593	-0.493697
8cf5d8ab058fb2bb84a7b60c8c488a0d	Eukaryota	SAR	Alveolata	Ciliophora	Trichostomatia	Entodinium	NA	-0.791365	-1.12069
e49efc6c723fb51de5582755e01c8c11	Eukaryota	SAR	Alveolata	Ciliophora	Trichostomatia	NA	NA	0.0577944	0.739296
20e86bc02fb8f766e0c8dc054d194519	Eukaryota	SAR	Alveolata	Ciliophora	Trichostomatia	Entodinium	NA	-0.754884	-1.08266
f40f71cbe9193ae440fe9f02d0253601	Eukaryota	SAR	Alveolata	Ciliophora	Trichostomatia	Entodinium	uncultured_Canadian_Arcott_wether_rumen_protozoa	-0.487769	-0.898321
fbbef2d09f89f63c83ea210ad6de7f1b	Eukaryota	SAR	Alveolata	Ciliophora	Trichostomatia	NA	NA	-0.493315	-0.851023
55d5a517a3b21da893f2988226200aa8	Eukaryota	SAR	Alveolata	Ciliophora	Trichostomatia	Metadinium	Metadinium_minorum	2.90278	3.60433
6e53de1fd5fcac4bc09777b6743b96e9	Eukaryota	SAR	Alveolata	Ciliophora	Trichostomatia	Entodinium	NA	-0.518052	-0.903338
58b7010e2ae0b8e355525551adfb0ebe	Eukaryota	SAR	Alveolata	Ciliophora	Trichostomatia	NA	NA	-0.0838031	0.642786
d61c48a17a964b6f75862c10af770bab	Eukaryota	SAR	Alveolata	Ciliophora	Trichostomatia	Isotricha	Isotricha_prostoma	-0.502911	-0.884622
7a5854fed3470ed9a1971d020bc74f02	Eukaryota	SAR	Alveolata	Ciliophora	NA	NA	NA	0.0291697	-0.487208
1f8ded12a17587e30825b1b6c689590c	Eukaryota	SAR	Alveolata	Ciliophora	Trichostomatia	Entodinium	NA	-0.681921	-0.950636
b36c8f6ea34636aae7844ab8b0ae34bb	Eukaryota	SAR	Alveolata	Ciliophora	Trichostomatia	Eremoplastron	NA	-0.539392	-0.889639

## Sheet: Week 18
								Mean clr values
ASV	Kingdom	Phylum	Class	Order	Family	Genus	Species	Control	3-NOP
033af3217bbda593369617ba2140e279	Eukaryota	SAR	Alveolata	Ciliophora	Trichostomatia	Entodinium	NA	1.44988	2.51016
ceff27ba6d6cbc1bce8a6bafbe355a8d	Eukaryota	SAR	Alveolata	Ciliophora	Trichostomatia	NA	NA	2.41737	3.29788
32e1ea42a1dd959c972d279245cac45b	Eukaryota	SAR	Alveolata	Ciliophora	Trichostomatia	Polyplastron	uncultured_rumen_protozoa	2.23962	1.48287
633820ff91c29caa94fc92e1f3802681	Eukaryota	SAR	Alveolata	Ciliophora	Trichostomatia	Metadinium	Metadinium_minorum	0.153314	-0.543528
d8daf3fe2362e5aa2b9711910ab6ece1	Eukaryota	SAR	Alveolata	Ciliophora	Trichostomatia	Polyplastron	uncultured_rumen_protozoa	2.98795	2.32804
b5f5d465c5f2e578b100a68649d79868	Eukaryota	SAR	Alveolata	Ciliophora	Trichostomatia	Metadinium	Metadinium_medium	-0.599526	-1.10526
ab634a7784ec49a1554b8e6af4333bd3	Eukaryota	SAR	Alveolata	Ciliophora	Trichostomatia	Eremoplastron	NA	-0.786415	-0.273341
644ac3f27e271d395996dd1a33a89314	Eukaryota	SAR	Alveolata	Ciliophora	NA	NA	NA	0.971797	0.332957
662093e5d03cc11de581ae27b1bf5df2	Eukaryota	SAR	Alveolata	Ciliophora	Trichostomatia	Entodinium	NA	-0.659262	-1.22836
6d098940bcc4df8ee9dad7eaccfe5f7b	Eukaryota	SAR	Alveolata	Ciliophora	Trichostomatia	Metadinium	Metadinium_minorum	-0.61295	-1.06547
33099cb1d3735771b97821de22d94c8e	Eukaryota	SAR	Alveolata	Ciliophora	Trichostomatia	Eremoplastron	uncultured_rumen_protozoa	0.238552	0.76394
b20a619b657746e932e24c39ddd072ff	Eukaryota	SAR	Alveolata	Ciliophora	Trichostomatia	Entodinium	uncultured_rumen_protozoa	1.68308	2.49388
57995477b8062a72776bf7c88d9fcb52	Eukaryota	SAR	Alveolata	Ciliophora	Trichostomatia	NA	NA	-0.621951	-1.11005
b38c9365ab6543a23712dd6e72780e43	Eukaryota	SAR	Alveolata	Ciliophora	Trichostomatia	Entodinium	NA	-0.270027	-0.923945
64ded4c619b824b678add12f0ba522fe	Eukaryota	SAR	Alveolata	Ciliophora	Trichostomatia	Entodinium	NA	0.593874	1.34268
dd7c8ef552a0a461bca4d73602b289d3	Eukaryota	SAR	Alveolata	Ciliophora	Trichostomatia	Dasytricha	uncultured_rumen_protozoa	-0.776819	-0.209546
cbafbdb4a54d7a60d10a8eece1103327	Eukaryota	SAR	Alveolata	Ciliophora	Trichostomatia	Polyplastron	uncultured_rumen_protozoa	3.92029	3.24824
ebccdbd4c2c2ba7dd1a0955d9cc1f568	Eukaryota	SAR	Alveolata	Ciliophora	Trichostomatia	Polyplastron	NA	4.55091	3.92031
9108bdc10721eaa2574e00311e1cf27b	Eukaryota	SAR	Alveolata	Ciliophora	Trichostomatia	NA	NA	-0.129612	0.351505
3720dda4b9885b3ba0bdfbcdebb1bd69	Eukaryota	SAR	Alveolata	Ciliophora	Trichostomatia	Entodinium	uncultured_rumen_protozoa	0.312804	1.04272
f2a77574a6e0e67b33b9b905d400f764	Eukaryota	SAR	Alveolata	Ciliophora	Trichostomatia	NA	NA	-0.807755	-1.18614
30983cf00d63e29c579125cfae7e215e	Eukaryota	SAR	Alveolata	Ciliophora	Trichostomatia	NA	NA	-0.95988	-1.34131
098b8a12459a181164e917a2a7ca0791	Eukaryota	SAR	Alveolata	Ciliophora	Trichostomatia	Dasytricha	NA	-0.554551	0.154888
e698bcddb99fdd6c0cfa29010b4eb4c0	Eukaryota	SAR	Alveolata	Ciliophora	Trichostomatia	Ophryoscolex	NA	-0.774905	-1.30445
a9ae82934abbf8526859f1bf75d6df78	Eukaryota	SAR	Alveolata	Ciliophora	Trichostomatia	NA	NA	-0.743734	-1.18135
1798cfc77aecfa4da2c23fb8a2bfb2f4	Eukaryota	SAR	Alveolata	Ciliophora	Trichostomatia	Entodinium	NA	3.57188	4.35515
32663bc21e8278a23209824b0489b419	Eukaryota	SAR	Alveolata	Ciliophora	Trichostomatia	Isotricha	Isotricha_sp._LDK-2011	-0.942171	-1.35834
b29348eaf9613140f581b11746a5fc7e	Eukaryota	SAR	Alveolata	Ciliophora	Trichostomatia	Ophryoscolex	NA	2.00223	2.62764
c10017ff6cdd68abf9b3715ef1e63b73	Eukaryota	SAR	Alveolata	Ciliophora	Trichostomatia	Dasytricha	uncultured_rumen_protozoa	-1.06593	-0.698947
3418d0fd30237cb932b682e04cb7a5af	Eukaryota	SAR	Alveolata	Ciliophora	Trichostomatia	Dasytricha	NA	-0.120995	0.73664
e1978353e062495989b08ba98d521dfa	Eukaryota	SAR	Alveolata	Ciliophora	Trichostomatia	Entodinium	uncultured_rumen_protozoa	-0.829095	-1.2265
9794aaa0ccea835e6f5600ba773c4e85	Eukaryota	SAR	Alveolata	Ciliophora	Trichostomatia	Entodinium	uncultured_rumen_protozoa	0.207559	0.831407
c45c4c59a6f0d10ab5f485800b93666a	Eukaryota	SAR	Alveolata	Ciliophora	Trichostomatia	NA	NA	-0.870476	-1.4734
74263b24623e3b9b0f5eb558a068af89	Eukaryota	SAR	Alveolata	Ciliophora	Trichostomatia	Entodinium	NA	0.619432	1.37409
1d07d8401d7f8692cc17ff86d5b21738	Eukaryota	SAR	Alveolata	Ciliophora	Trichostomatia	Dasytricha	Dasytricha_ruminantium	-0.267897	0.398568
2e85f04c7e31154325ce6a4b065db449	Eukaryota	SAR	Alveolata	Ciliophora	Trichostomatia	Isotricha	Isotricha_intestinalis	-1.00191	-1.39196
d40c21fd542556f27419af1d37f449d0	Eukaryota	SAR	Alveolata	Ciliophora	Trichostomatia	Diplodinium	uncultured_rumen_protozoa	-0.779485	-1.35732
da6f5329c5b504fe83bf7b8ebb7d788d	Eukaryota	SAR	Alveolata	Ciliophora	Trichostomatia	Entodinium	NA	-0.943119	-1.39897
86a61c3069d0af421d9034755177df1e	Eukaryota	SAR	Alveolata	Ciliophora	Trichostomatia	Entodinium	NA	-0.10741	-0.517132
cbf0c0dcdff2f0fc2cc0e3521b3902f3	Eukaryota	SAR	Alveolata	Ciliophora	Trichostomatia	Entodinium	NA	0.146372	0.719358
ceb3f74ed15ba10e60303aa678ebbcd4	Eukaryota	SAR	Alveolata	Ciliophora	Trichostomatia	NA	NA	-1.12458	-1.53035
835ce50e60a4434d11886cf5f134c8f0	Eukaryota	SAR	Alveolata	Ciliophora	Trichostomatia	Isotricha	Isotricha_prostoma	-1.09336	-1.53035
81e264145e898c089ede2ba14e621871	Eukaryota	SAR	Alveolata	Ciliophora	Trichostomatia	Entodinium	NA	1.69217	2.31522
2206501c4c7ab87e75f13242bf3fdde7	Eukaryota	SAR	Alveolata	Ciliophora	Trichostomatia	Dasytricha	uncultured_rumen_protozoa	4.58547	5.03354
ddbb5dd4e05d36e06ccc1d61baf881c8	Eukaryota	SAR	Alveolata	Ciliophora	NA	NA	NA	-0.380403	0.0204148
781629936d769a5e550f58ab75c895c4	Eukaryota	SAR	Alveolata	Ciliophora	Trichostomatia	Isotricha	Isotricha_intestinalis	-1.11755	-1.43583
b565d1ff5e4c58f2801954e973485c9a	Eukaryota	SAR	Alveolata	Ciliophora	Trichostomatia	NA	NA	-0.335137	0.21882
e51d4f32aee8e33a4883592f7ea09c10	Eukaryota	SAR	Alveolata	Ciliophora	Trichostomatia	Dasytricha	NA	-0.22391	0.305133
ec0e668679bf7bb66eadb9f68e7a4b83	Eukaryota	SAR	Alveolata	Ciliophora	Trichostomatia	Polyplastron	NA	1.41791	1.01953
17a83841c8662636239f9940103e20fb	Eukaryota	SAR	Alveolata	Ciliophora	Trichostomatia	NA	NA	-1.00191	-1.30445
6694a21e19d9b3de62ddd7d8f2860bdb	Eukaryota	SAR	Alveolata	Ciliophora	Trichostomatia	Dasytricha	NA	0.0403496	0.645166
a523872d724a58f94ec670b7910be411	Eukaryota	SAR	Alveolata	Ciliophora	Trichostomatia	Entodinium	NA	-1.11755	-0.80435
191df2d52b05e142c2565938078ea23d	Eukaryota	SAR	Alveolata	Ciliophora	Trichostomatia	Entodinium	NA	-0.853832	-1.19978
71607d5a21166b4ab5a8383ebff222d9	Eukaryota	SAR	Alveolata	Ciliophora	Trichostomatia	Entodinium	NA	-0.884349	-0.30611
35b1e97ed46657bc8c76676489571dc0	Eukaryota	SAR	Alveolata	Ciliophora	Trichostomatia	NA	NA	1.18222	1.76742
7a1248be1b23082e8a4a847ef39c4dc7	Eukaryota	SAR	Alveolata	Ciliophora	Trichostomatia	Ophryoscolex	Ophryoscolex_sp._LDK-2011	0.449594	0.90776
699fee9461e377dac63fced2d57d6983	Eukaryota	SAR	Alveolata	Ciliophora	Trichostomatia	NA	NA	-1.11755	-1.4489
dc6491a71128e0fed86d67f1939ee52c	Eukaryota	SAR	Alveolata	Ciliophora	Trichostomatia	Polyplastron	uncultured_rumen_protozoa	0.649942	0.271115
c7ffa1073c06a15a3aba5d96fcef0990	Eukaryota	SAR	Alveolata	Ciliophora	Trichostomatia	Ophryoscolex	Ophryoscolex_caudatus	-0.759529	-1.07154
e71f217c86a0dfec9985bf1c377d7e4e	Eukaryota	SAR	Alveolata	Ciliophora	Trichostomatia	Dasytricha	uncultured_rumen_protozoa	0.354633	0.984822
42c066df0989e51bdfe696db63c0eb9e	Eukaryota	SAR	Alveolata	Ciliophora	Trichostomatia	Entodinium	NA	0.654385	1.18631
7d44a948717733a96ab29efdaf73577b	Eukaryota	SAR	Alveolata	Ciliophora	NA	NA	NA	-0.990162	-0.740974
0ae3678374d2006fab96dd7f20e13d1d	Eukaryota	SAR	Alveolata	Ciliophora	Trichostomatia	Dasytricha	NA	0.882297	1.57823
5c5bb2973ac102b3f39581a7029b2c62	Eukaryota	SAR	Alveolata	Ciliophora	Trichostomatia	Polyplastron	NA	-0.336228	-0.695624
20b25416be04812313a7fcde5f8d7cc5	Eukaryota	SAR	Alveolata	Ciliophora	Trichostomatia	Dasytricha	NA	0.806813	1.45175
543431234cfed61a66e6a5fee7950fca	Eukaryota	SAR	Alveolata	Ciliophora	Trichostomatia	Entodinium	NA	1.72172	1.74807
00371d05bb66f411de19953ecd0c041e	Eukaryota	SAR	Alveolata	Ciliophora	Trichostomatia	Entodinium	uncultured_protist	0.259742	0.371912
7e3461a77425299c513711a5a648bf62	Eukaryota	SAR	Alveolata	Ciliophora	Trichostomatia	Entodinium	uncultured_protist	0.913606	0.982413
fc328d4a3b78a8d51fb3f23c46a2204d	Eukaryota	SAR	Alveolata	Ciliophora	Trichostomatia	Diplodinium	uncultured_rumen_protozoa	-1.10581	-1.43583
12fa04f275a296d5d12b5e702a53cca8	Eukaryota	SAR	Alveolata	Ciliophora	Trichostomatia	NA	NA	-1.21185	-1.34131
731f94072a0a526816798b8b630ef363	Eukaryota	SAR	Alveolata	Ciliophora	Trichostomatia	NA	NA	-1.13889	-1.15999
57542a66e4328b89da0ec8ba1e996055	Eukaryota	SAR	Alveolata	Ciliophora	Trichostomatia	NA	NA	-0.907604	-1.29137
6f281ed53113a11170c1fb0d56b013f3	Eukaryota	SAR	Alveolata	Ciliophora	Trichostomatia	NA	NA	-1.15403	-1.00246
975319edbd4758de9da23f7c8f1b78fa	Eukaryota	SAR	Alveolata	Ciliophora	Trichostomatia	Ophryoscolex	uncultured_rumen_protozoa	-0.971624	-1.19149
43cc1154946d1d31dfc8be3b5a100b6d	Eukaryota	SAR	Alveolata	Ciliophora	Trichostomatia	Entodinium	uncultured_protist	-1.24833	-1.24972
2e905181d346b6e3ea80cb65f9d6fd03	Eukaryota	SAR	Alveolata	Ciliophora	Trichostomatia	NA	NA	-1.04459	-1.03302
c0dd4b0fb0cde5fdfeb843fae9e3c619	Eukaryota	SAR	Alveolata	Ciliophora	Trichostomatia	NA	NA	-0.663841	-1.09826
a865c761c9607dfedd86fc70c523a14a	Eukaryota	SAR	Alveolata	Ciliophora	Trichostomatia	Entodinium	uncultured_rumen_protozoa	1.37069	1.43654
a196c84381122c93959a25701a6cb802	Eukaryota	SAR	Alveolata	Ciliophora	Trichostomatia	Entodinium	NA	-1.08107	-1.11005
91b49d84616768e3ac4613ecc4c8bf66	Eukaryota	SAR	Alveolata	Ciliophora	Trichostomatia	Entodinium	uncultured_rumen_protozoa	0.446147	0.945874
3002f2acbea5ce656767bf68ca2fbb29	Eukaryota	SAR	Alveolata	Ciliophora	Trichostomatia	Entodinium	NA	-1.10241	-1.32288
50de9c79faef510f0ff7e4935dde60ba	Eukaryota	SAR	Alveolata	Ciliophora	Trichostomatia	Entodinium	NA	-0.935143	-0.897792
6df7cb87798c6df0a75217fe2178f14c	Eukaryota	SAR	Alveolata	Ciliophora	Trichostomatia	Entodinium	NA	-1.21185	-1.21286
26716807890a52838391d40212568633	Eukaryota	SAR	Alveolata	Ciliophora	Trichostomatia	Ophryoscolex	NA	-1.15403	-1.35438
ae0f5e38cf5d52765c6e754825eced30	Eukaryota	SAR	Alveolata	Ciliophora	Trichostomatia	NA	NA	-1.09066	-1.37575
9457fdbd16338512b76c61fe2e10b51c	Eukaryota	SAR	Alveolata	Ciliophora	Trichostomatia	Entodinium	uncultured_protist	-1.28482	-1.28601
385c2a338b9903076bfa512ceb051369	Eukaryota	SAR	Alveolata	Ciliophora	Trichostomatia	NA	NA	-1.24833	-1.36267
6a5f703229140074fcf7e279d19bf96b	Eukaryota	SAR	Alveolata	Ciliophora	Trichostomatia	Charonina	Charonina_ventriculi	-1.20011	-1.21821
e1184a896558645980d49c8b18789c0b	Eukaryota	SAR	Alveolata	Ciliophora	Trichostomatia	NA	NA	-1.05973	-1.10233
697dc54bf6a0527ec88353c86dfa7e03	Eukaryota	SAR	Alveolata	Ciliophora	Trichostomatia	NA	NA	-0.339205	-0.40388
4ce6c3a24966f8d294fc7217d9222734	Eukaryota	NA	NA	NA	NA	NA	NA	0.534916	0.958306
d18f36ad38707c25867e887fb2eb90af	Eukaryota	SAR	Alveolata	Ciliophora	Trichostomatia	Polyplastron	uncultured_rumen_protozoa	2.42687	2.12734
bfb10c50ea011d27b7806cdf51bdb885	Eukaryota	SAR	Alveolata	Ciliophora	Trichostomatia	Ophryoscolex	uncultured_rumen_protozoa	-1.03284	-1.01681
9ba83e07a6400e6b6e7aa684a6e6a019	Eukaryota	SAR	Alveolata	Ciliophora	Trichostomatia	Entodinium	NA	-1.15403	-1.14691
cbd2aff3b55aed262ae967ba3cca6ded	Eukaryota	SAR	Alveolata	Ciliophora	Trichostomatia	Entodinium	uncultured_Canadian_Arcott_wether_rumen_protozoa	-0.986766	-1.02861
224067bc1dddf4d55b7fb232a1235ef3	Eukaryota	SAR	Alveolata	Ciliophora	Trichostomatia	NA	NA	-0.772756	-0.783702
9fe175649f5cbc6f07b02a040810d939	Eukaryota	SAR	Alveolata	Ciliophora	Trichostomatia	Polyplastron	NA	3.00931	2.84575
5a38e9d6f00232842d721ecc0bb6276c	Eukaryota	SAR	Alveolata	Ciliophora	Trichostomatia	Diplodinium	uncultured_rumen_protozoa	0.288626	-0.0113453
e8d15047f10b570afe07f5fa42785652	Eukaryota	SAR	Alveolata	Ciliophora	Trichostomatia	Entodinium	NA	1.42924	1.60865
e18aadbd76906f82fe56a1f6ab978e3c	Eukaryota	SAR	Alveolata	Ciliophora	Trichostomatia	Blepharocorys	NA	-1.13269	-0.969808
4d82923919af8a9942b8e0164e0deafb	Eukaryota	SAR	Alveolata	Ciliophora	Trichostomatia	Entodinium	NA	1.48612	1.80358
b7af4e095f61bfeffe5aae4ea421cb65	Eukaryota	SAR	Alveolata	Ciliophora	Trichostomatia	NA	NA	-1.04459	-1.13677
ec8805b1980d99ae3acf6aa01d837abe	Eukaryota	SAR	Alveolata	Ciliophora	Trichostomatia	Entodinium	uncultured_rumen_protozoa	-0.24717	-0.127448
91eab1892d05180738596279c480cbcf	Eukaryota	SAR	Alveolata	Ciliophora	Trichostomatia	Diplodinium	uncultured_rumen_protozoa	-0.404863	-0.610362
e47384bbbe94d74ed4419ae1efaa2f4e	Eukaryota	SAR	Alveolata	Ciliophora	Trichostomatia	Eremoplastron	NA	1.37305	1.2047
8e8abc2090e33758dcc90621d7f618af	Eukaryota	SAR	Alveolata	Ciliophora	Trichostomatia	Ophryoscolex	uncultured_rumen_protozoa	-0.278418	-0.630242
6bc141bf7f82b22e39fa76febf06a7f0	Eukaryota	SAR	Alveolata	Ciliophora	Trichostomatia	Eremoplastron	NA	-0.164911	0.0319936
a80c87cb92eb58ece23b683f20e80a80	Eukaryota	SAR	Alveolata	Ciliophora	Trichostomatia	Isotricha	Isotricha_intestinalis	-0.467391	-0.306574
041acaf4fdb7ad166a9a6ce76183302c	Eukaryota	SAR	Alveolata	Ciliophora	Trichostomatia	NA	NA	0.425277	0.581168
99c3b34f3243ca46564644b2f7ec44ad	Eukaryota	SAR	Alveolata	Ciliophora	Trichostomatia	Isotricha	Isotricha_prostoma	-0.47662	-0.81399
6cc52723c9c28be16314c829a7cf1db4	Eukaryota	SAR	Alveolata	Ciliophora	Trichostomatia	Entodinium	NA	-0.369978	-0.701923
cd3b85a6054bae9eeefa99d53644c7ef	Eukaryota	SAR	Alveolata	Ciliophora	Trichostomatia	NA	NA	-1.16363	-1.0216
732c8903fd342d90e5a20853448d20c7	Eukaryota	SAR	Alveolata	Ciliophora	Trichostomatia	NA	NA	-0.457433	-0.868031
02df11bd3fc429b2ad7efb88e60f26ae	Eukaryota	SAR	Alveolata	Ciliophora	Trichostomatia	NA	NA	-0.537838	-0.747044
d1016b2c04ae5ba8db6ae23935756469	Eukaryota	SAR	Alveolata	Ciliophora	Trichostomatia	NA	NA	-0.00838428	-0.105944
ea37323404b9f3d37547bd87295bd6a4	Eukaryota	SAR	Alveolata	Ciliophora	Trichostomatia	Isotricha	NA	-1.19051	-1.31752
b93f9cd6f19ff80cd0fd2aa8be3a137c	Eukaryota	SAR	Alveolata	Ciliophora	Trichostomatia	Isotricha	Isotricha_intestinalis	-0.628745	-0.663029
f3009cd7a37add905d09fad494cf05fb	Eukaryota	SAR	Alveolata	Ciliophora	Trichostomatia	NA	NA	-0.568709	-0.429459
194940843154680dfc5238be1558e661	Eukaryota	SAR	Alveolata	Ciliophora	Trichostomatia	Ophryoscolex	uncultured_rumen_protozoa	0.0876658	0.362675
462bc7d9db146d998a4cc4060e53733f	Eukaryota	SAR	Alveolata	Ciliophora	Trichostomatia	NA	NA	-0.92703	-0.794984
146cf10856636ef0c89dd344df136b08	Eukaryota	SAR	Alveolata	Ciliophora	Trichostomatia	Metadinium	Metadinium_medium	1.78103	1.72362
91f6942242c4d1e2a8e0475c50fa7712	Eukaryota	SAR	Alveolata	Ciliophora	Trichostomatia	Eremoplastron	NA	0.0198184	-0.181602
e0deee177344a36ffec0278972419ce2	Eukaryota	SAR	Alveolata	Ciliophora	Trichostomatia	Ophryoscolex	uncultured_rumen_protozoa	0.994882	1.2134
8331bba58872c5d3e328e9eced5abd89	Eukaryota	SAR	Alveolata	Ciliophora	Trichostomatia	NA	NA	-1.10241	-1.25451
9291d019c99e357232e3036719573963	Eukaryota	SAR	Alveolata	Ciliophora	Trichostomatia	Entodinium	uncultured_Canadian_Arcott_wether_rumen_protozoa	-1.05161	-1.16828
f227300ef2baa5791402276753ee8ee3	Eukaryota	SAR	Alveolata	Ciliophora	Trichostomatia	Ophryoscolex	NA	1.88925	1.71922
cdfc98205a9798459c15cb923bae5c66	Eukaryota	SAR	Alveolata	Ciliophora	Trichostomatia	NA	NA	-0.799642	-1.22428
8a2a9d24ba2dec794dcafc96e519c911	Eukaryota	SAR	Alveolata	Ciliophora	Trichostomatia	NA	NA	-1.09621	-1.14985
875265ffd45d193ae945c6ab0a5b0388	Eukaryota	SAR	Alveolata	Ciliophora	Trichostomatia	Entodinium	NA	-0.967412	-1.09512
1ed6a320d124f6b5c058ef8d5c65ce5e	Eukaryota	SAR	Alveolata	Ciliophora	Trichostomatia	Entodinium	NA	-0.95988	-0.835494
b2a722fc2452f2cf89cf3aad184fde28	Eukaryota	SAR	Alveolata	Ciliophora	Trichostomatia	NA	NA	-1.21185	-1.23129
37b976e43f1d8cd11e957cc019f73c8b	Eukaryota	SAR	Alveolata	Ciliophora	Trichostomatia	Ophryoscolex	uncultured_rumen_protozoa	-0.971624	-1.09697
416250769d3a7eaab6df4111cd755393	Eukaryota	SAR	Alveolata	Ciliophora	Trichostomatia	Entodinium	uncultured_Canadian_Arcott_wether_rumen_protozoa	0.154245	-0.0858093
8c4bbf43d246c0752e1358905d383ba8	Eukaryota	SAR	Alveolata	Ciliophora	Trichostomatia	NA	NA	-0.84084	-0.903297
49d8009d99404e7c3e80b55a0aec2067	Eukaryota	SAR	Alveolata	Ciliophora	Trichostomatia	NA	NA	-0.807755	-0.640982
4bc72d72d020ffe4e528e71439675f2c	Eukaryota	SAR	Alveolata	Ciliophora	Trichostomatia	Entodinium	NA	-0.676389	-0.979235
293a122efd955fa128e0bf55b73c8e50	Eukaryota	SAR	Alveolata	Ciliophora	Trichostomatia	Metadinium	Metadinium_minorum	2.22577	2.41074
2bee3bea3388283470bfdbeb6e6c1eed	Eukaryota	SAR	Alveolata	Ciliophora	Trichostomatia	NA	NA	-0.161981	-0.233289
56c154ac848de4cc0bf23b0bf34339e2	Eukaryota	SAR	Alveolata	Ciliophora	Trichostomatia	NA	NA	1.44845	1.64585
a194dd7ad94b36c4fabe7d424ecbe0db	Eukaryota	SAR	Alveolata	Ciliophora	Trichostomatia	Entodinium	uncultured_rumen_protozoa	-1.11755	-1.0006
7aba453c7208e6dca1ce147e308da16e	Eukaryota	SAR	Alveolata	Ciliophora	Trichostomatia	NA	NA	-1.0115	-1.2265
e6792b87903c3f64b4d6071771fdeef0	Eukaryota	SAR	Alveolata	Ciliophora	NA	NA	NA	-1.05418	-1.29137
26be02befe79a8c42e03c1ca06b55151	Eukaryota	SAR	Alveolata	Ciliophora	Trichostomatia	Dasytricha	NA	-1.11755	-1.12147
4e4b96661d29ec583c2b206ac6863aeb	Eukaryota	SAR	Alveolata	Ciliophora	NA	NA	NA	-0.850436	-0.604804
c4a608d22b7660b0a28ec75977267efa	Eukaryota	SAR	Alveolata	Ciliophora	Trichostomatia	Eremoplastron	NA	-0.93854	-0.948879
a148a33a091e89b96fd39e8a07682c2a	Eukaryota	SAR	Alveolata	Ciliophora	Trichostomatia	Isotricha	Isotricha_intestinalis	-0.787898	-0.988239
6d87a6e00c6fa6be448276f901cea310	Eukaryota	SAR	Alveolata	Ciliophora	Trichostomatia	NA	NA	0.963702	1.18803
10d218956b3d97f6b559c41614ae2fe6	Eukaryota	SAR	Alveolata	Ciliophora	Trichostomatia	Entodinium	NA	2.8554	3.25167
2816e204e68630f4764651971575a2fb	Eukaryota	SAR	Alveolata	Ciliophora	Trichostomatia	Entodinium	uncultured_protist	-1.11755	-1.24143
cbb2c96b1473694bf62c06d2a1ee8cb2	Eukaryota	SAR	Alveolata	Ciliophora	Trichostomatia	NA	NA	-1.06932	-1.24679
6fb010215ee58e187c06f7eb369c0cf7	Eukaryota	SAR	Alveolata	Ciliophora	Trichostomatia	Isotricha	Isotricha_intestinalis	-0.993794	-1.27294
91781465043f5ea4c3cd33631e5e8ce7	Eukaryota	SAR	Alveolata	Ciliophora	Trichostomatia	NA	NA	0.982043	1.29412
32f9804f61792b18c85feaa8b2b45e32	Eukaryota	SAR	Alveolata	Ciliophora	Trichostomatia	Entodinium	NA	-0.786415	-0.887147
2629ec8d8f7e58539881158820ebe8f4	Eukaryota	SAR	Alveolata	Ciliophora	Trichostomatia	Isotricha	Isotricha_prostoma	-1.02783	-1.31052
0d11fd6165c632e487d135f934780d6f	Eukaryota	SAR	Alveolata	Ciliophora	Trichostomatia	Entodinium	NA	-1.04459	-1.07855
f040acda00c79381f468b2931e472234	Eukaryota	SAR	Alveolata	Ciliophora	Trichostomatia	Isotricha	NA	-0.169046	-0.626588
14c0300ebf0a7e6be3eceaad616e7488	Eukaryota	SAR	Alveolata	Ciliophora	Trichostomatia	Eudiplodinium	NA	1.24097	1.29094
0240bf9faa914e857034e91c6bd2b074	Eukaryota	SAR	Alveolata	Ciliophora	Trichostomatia	Eremoplastron	NA	-0.526832	-0.261799
b590bc1a966b8e18432175a89287f278	Eukaryota	SAR	Alveolata	Ciliophora	Trichostomatia	Entodinium	NA	-0.630893	-0.453554
5b0858ba175bf4e63a28b40d30dbb1c5	Eukaryota	SAR	Alveolata	Ciliophora	Trichostomatia	Entodinium	uncultured_rumen_protozoa	-1.04459	-1.09512
a92b618b6ec359332fc06db180a362bb	Eukaryota	SAR	Alveolata	Ciliophora	Trichostomatia	Isotricha	Isotricha_intestinalis	-0.98122	-1.21821
360a3e81681a2c823e0c010b9411f10c	Eukaryota	SAR	Alveolata	Ciliophora	Trichostomatia	Dasytricha	Dasytricha_ruminantium	-0.706287	-0.40038
b334c4382ef174198e0928b77103c985	Eukaryota	SAR	Alveolata	Ciliophora	Trichostomatia	Isotricha	Isotricha_prostoma	-1.06932	-1.25579
5f6765b1f3e33038ff5b854ed3f2cc4f	Eukaryota	SAR	Alveolata	Ciliophora	Trichostomatia	Entodinium	uncultured_Canadian_Arcott_wether_rumen_protozoa	-0.184009	-0.0743714
fc02eb22acdee89f8ea856854764ffe0	Eukaryota	SAR	Alveolata	Ciliophora	Trichostomatia	Polyplastron	NA	2.3396	2.21798
67ba1314bea3c5bcdcffc830c9fb9b4a	Eukaryota	SAR	Alveolata	Ciliophora	Trichostomatia	Eudiplodinium	uncultured_rumen_protozoa	1.01486	0.777198
0ceb455fe0d6a05bbaba5b5e0d55a115	Eukaryota	SAR	Alveolata	Ciliophora	Trichostomatia	Eudiplodinium	uncultured_rumen_protozoa	2.55124	2.1755
caa4e39e25d5f67a66ff987c7a7524c0	Eukaryota	SAR	Alveolata	Ciliophora	Trichostomatia	Ophryoscolex	NA	-0.713452	-0.844217
eee519391c399250bdb9242325dbf6cb	Eukaryota	SAR	Alveolata	Ciliophora	Trichostomatia	Entodinium	uncultured_protist	0.0807314	-0.0719607
f809ca863e8b76a63cf8de077e19e0a7	Eukaryota	SAR	Alveolata	Ciliophora	Trichostomatia	NA	NA	-1.0177	-0.822418
011cd60a0f7c2c3f89df44b07d200c4b	Eukaryota	SAR	Alveolata	Ciliophora	Trichostomatia	Isotricha	NA	-0.832727	-1.10526
3a67361584f711ee908472a43a22ada7	Eukaryota	SAR	Alveolata	Ciliophora	Trichostomatia	Eremoplastron	uncultured_rumen_protozoa	-0.719651	-0.578087
972938ccd5ed3ebec87e31e5237cae0a	Eukaryota	SAR	Alveolata	Ciliophora	Trichostomatia	Diplodinium	NA	3.72161	3.66839
3cc8236fa0bc4bd9d021235d37acd884	Eukaryota	SAR	Alveolata	Ciliophora	Trichostomatia	Entodinium	uncultured_rumen_protozoa	-0.950284	-0.989892
8e2c2cf57be2acf7228d855ff67099e4	Eukaryota	SAR	Alveolata	Ciliophora	Trichostomatia	NA	NA	2.14429	2.18924
b8fb2d5912787110e6dea9df9ea67f94	Eukaryota	SAR	Alveolata	Ciliophora	Trichostomatia	Isotricha	NA	-0.847868	-0.916735
5843923c5d88266c9b625e946381779b	Eukaryota	SAR	Alveolata	Ciliophora	Trichostomatia	NA	NA	-0.896513	-0.882295
af7a949430dde26842d02da9a9957dc2	Eukaryota	SAR	Alveolata	Ciliophora	Trichostomatia	Dasytricha	NA	-0.792614	-0.642251
dbe2b9efa92ab3f1191c42aac6b7aa33	Eukaryota	SAR	Alveolata	Ciliophora	Trichostomatia	Entodinium	NA	-0.84084	-0.895372
8ef008e842d5daa83fe6bbf14b3cb152	Eukaryota	SAR	Alveolata	Ciliophora	Trichostomatia	Isotricha	Isotricha_intestinalis	-0.765729	-0.932232
d2247557b7889f3e989e8a5af7bf6c71	Eukaryota	SAR	Alveolata	Ciliophora	Trichostomatia	Entodinium	NA	-0.462662	-0.623235
c069a9c97e9e049729d5dbf9c5afb549	Eukaryota	SAR	Alveolata	Ciliophora	Trichostomatia	Metadinium	Metadinium_medium	3.1576	2.82587
81c75c6c09e813802a0bff096c4b7173	Eukaryota	SAR	Alveolata	Ciliophora	Trichostomatia	Entodinium	NA	1.06524	1.4644
09f8ed4f5d592583ad44d70ad6a21b52	Eukaryota	SAR	Alveolata	Ciliophora	Trichostomatia	Ophryoscolex	uncultured_rumen_protozoa	-0.620354	-0.695675
f15d944d59e43d4827d41cb4a9b39d18	Eukaryota	SAR	Alveolata	Ciliophora	Trichostomatia	Metadinium	Metadinium_medium	0.208251	-0.222319
a0e66cbe0b91d2beffa5d75b7781a9e3	Eukaryota	SAR	Alveolata	Ciliophora	Trichostomatia	Entodinium	NA	-0.270724	-0.0399348
2bccd63b7ff8df52d8d89c802f7cc297	Eukaryota	SAR	Alveolata	Ciliophora	Trichostomatia	NA	NA	-0.522932	-0.83514
208745e7a280cf549d28260b7af4217d	Eukaryota	SAR	Alveolata	Ciliophora	Trichostomatia	Entodinium	uncultured_Canadian_Arcott_wether_rumen_protozoa	-0.567526	-0.537459
6ae8205d1639dfac8485412589fcf20f	Eukaryota	SAR	Alveolata	Ciliophora	Trichostomatia	Entodinium	uncultured_rumen_protozoa	1.01576	1.35789
e7f0561d5cac73e52aa1c21243f719a5	Eukaryota	SAR	Alveolata	Ciliophora	Trichostomatia	NA	NA	1.41891	1.78069
bf95a5f5b89184b648d1d1d7c9865c12	Eukaryota	SAR	Alveolata	Ciliophora	Trichostomatia	Dasytricha	NA	-0.618064	-0.36375
4ca73b553c559e3e5dbb85e67b589281	Eukaryota	SAR	Alveolata	Ciliophora	Trichostomatia	NA	NA	0.235089	-0.375895
c02501c51d11e878b683594a3d006a71	Eukaryota	SAR	Alveolata	Ciliophora	Trichostomatia	Dasytricha	NA	-0.701942	-0.574578
a745e9139e1c421dce718c437ba15dd0	Eukaryota	SAR	Alveolata	Ciliophora	Trichostomatia	Isotricha	NA	-0.279072	-0.121924
3b1929b172f372c3938d6a3a29f6caf8	Eukaryota	SAR	Alveolata	Ciliophora	Trichostomatia	Entodinium	NA	-0.590199	-0.533504
c6f5e928537a56d5894b37d5a2f11b22	Eukaryota	SAR	Alveolata	Ciliophora	Trichostomatia	NA	NA	2.64953	2.74634
9d2ec5fabe15c59736a998fdccc3470d	Eukaryota	SAR	Alveolata	Ciliophora	Trichostomatia	Isotricha	Isotricha_prostoma	-0.231303	0.142146
8664e47bc5ac733c81816e8b846c076b	Eukaryota	SAR	Alveolata	Ciliophora	Trichostomatia	Entodinium	uncultured_Canadian_Arcott_wether_rumen_protozoa	-0.406459	-0.626603
f51fd9ef97393bbd8d55a77b893985bb	Eukaryota	SAR	Alveolata	Ciliophora	Trichostomatia	NA	NA	0.511513	0.52545
92c0f69d445c8715dd278c5b973f3ac9	Eukaryota	SAR	Alveolata	Ciliophora	Trichostomatia	NA	NA	0.986688	1.301
44bd365e88436fb3e12cad654cf117ef	Eukaryota	SAR	Alveolata	Ciliophora	Trichostomatia	Eudiplodinium	uncultured_rumen_protozoa	-0.242982	-0.0643317
b22d67501849f552b2a534c7ad38560c	Eukaryota	SAR	Alveolata	Ciliophora	Trichostomatia	Metadinium	Metadinium_minorum	3.51335	3.33402
7d98f060d232e71f255ad4dc7b8a44bd	Eukaryota	SAR	Alveolata	Ciliophora	Trichostomatia	NA	NA	-0.389699	-0.000587207
bc5b9bb0cbd9f709f91928563cfad025	Eukaryota	SAR	Alveolata	Ciliophora	Trichostomatia	Entodinium	uncultured_protist	-0.930427	-1.08683
7f1b2cac29f5afe0877a9f3083d180fd	Eukaryota	SAR	Alveolata	Ciliophora	Trichostomatia	Polyplastron	NA	-0.807755	-0.965594
383edb230fc2476ec44126aa5d0d6d9a	Eukaryota	SAR	Alveolata	Ciliophora	Trichostomatia	NA	NA	1.64642	1.58678
2c31604f1d18fe1ccacb8249975d01a3	Eukaryota	SAR	Alveolata	Ciliophora	Trichostomatia	NA	NA	0.491372	0.633151
9274b5c76395159f27d3aadf2e181a99	Eukaryota	SAR	Alveolata	Ciliophora	Trichostomatia	NA	NA	3.14098	3.26216
65a5b570d38515d5fac49ac99710a8b7	Eukaryota	SAR	Alveolata	Ciliophora	Trichostomatia	NA	NA	0.52591	0.0998841
2ccf2f9201f0361c4c32c59a2a746ad2	Eukaryota	SAR	Alveolata	Ciliophora	Trichostomatia	Isotricha	Isotricha_sp._LDK-2011	-0.728012	-0.769547
318ac7f03b03e6f2f5c4ddbd168516c0	Eukaryota	SAR	Alveolata	Ciliophora	Trichostomatia	Eudiplodinium	uncultured_rumen_protozoa	1.98623	1.56636
6d62e3cb3900b4a46e03b6c3bc22814a	Eukaryota	SAR	Alveolata	Ciliophora	Trichostomatia	Ophryoscolex	uncultured_rumen_protozoa	-0.792614	-0.880642
3f3d7ae5734e025020a66514cee6bf46	Eukaryota	SAR	Alveolata	Ciliophora	Trichostomatia	NA	NA	2.65702	2.68791
2abf8280403bc8efe222a51aa07cc8c5	Eukaryota	SAR	Alveolata	Ciliophora	Trichostomatia	Entodinium	uncultured_protist	-0.935143	-0.567723
35f2af6a125ceef4033c0f869fdba63e	Eukaryota	SAR	Alveolata	Ciliophora	Trichostomatia	NA	NA	2.76899	2.95212
775f0eea4d28f9a8de2d0d55a6465b2b	Eukaryota	SAR	Alveolata	Ciliophora	Trichostomatia	Isotricha	uncultured_protist	-0.669277	-0.626644
42754f12aa90672c549f7eb0366e0881	Eukaryota	SAR	Alveolata	Ciliophora	Trichostomatia	Entodinium	uncultured_protist	-0.362988	-0.575516
6d49cf9bec82e5be7f0315e5089e88e5	Eukaryota	SAR	Alveolata	Ciliophora	Trichostomatia	Metadinium	Metadinium_minorum	-0.0341264	-0.0330422
58388fb72bc48450f3aeff9a1383acaa	Eukaryota	SAR	Alveolata	Ciliophora	Trichostomatia	NA	NA	-0.0433551	0.32102
8ffb88249c9d28cb6e2d3320eca08db9	Eukaryota	SAR	Alveolata	Ciliophora	Trichostomatia	Metadinium	Metadinium_minorum	1.6099	1.53973
ff636e06358f0e6c8f14573ccf649b97	Eukaryota	SAR	Alveolata	Ciliophora	Trichostomatia	Metadinium	Metadinium_medium	1.61902	2.1954
4ae840fadb859373024c0b3f064a0f73	Eukaryota	SAR	Alveolata	Ciliophora	Trichostomatia	Polyplastron	NA	5.72725	5.47233
a7a80f2e7786fb9d725948b620a6946d	Eukaryota	SAR	Alveolata	Ciliophora	Trichostomatia	NA	NA	1.14431	1.25027
c4d7519aba109d5949399296116f8bc7	Eukaryota	SAR	Alveolata	Ciliophora	Trichostomatia	Eremoplastron	NA	-0.569428	-0.408178
875e032318a479f88a2e26352e54e5dd	Eukaryota	SAR	Alveolata	Ciliophora	Trichostomatia	NA	NA	-0.252627	-0.338765
e2a9982050f416cf1597545dd356d9f4	Eukaryota	SAR	Alveolata	Ciliophora	Trichostomatia	NA	NA	1.39616	1.45446
bfc72e0b6893f5f04d92697385ee1ac8	Eukaryota	SAR	Alveolata	Ciliophora	Trichostomatia	Eremoplastron	uncultured_rumen_protozoa	-0.923399	-0.785557
666efdb5da885c057f3e38b51da0fe05	Eukaryota	SAR	Alveolata	Ciliophora	Trichostomatia	Isotricha	NA	0.444028	0.578476
13e9cec8da844408db97b6317564fe54	Eukaryota	SAR	Alveolata	Ciliophora	Trichostomatia	Entodinium	NA	-0.731396	-0.769345
1f2c38d1d24f9aba10a918d9eccf5bb2	Eukaryota	SAR	Alveolata	Ciliophora	Trichostomatia	NA	NA	4.216	4.36567
901b9b75871fca14a21a69b2b3029214	Eukaryota	SAR	Alveolata	Ciliophora	Trichostomatia	NA	NA	1.01066	0.937251
faef3f7d3b57defba1742430d89e010b	Eukaryota	SAR	Alveolata	Ciliophora	Trichostomatia	Entodinium	NA	0.377945	0.405745
582d48f39e1e8e197dcdf2088f001aad	Eukaryota	SAR	Alveolata	Ciliophora	Trichostomatia	NA	NA	-0.65563	-0.592314
bc8168c884e9bfb4e2074d33628b9ab5	Eukaryota	SAR	Alveolata	Ciliophora	Trichostomatia	NA	NA	-0.0260132	0.256779
7db87bd6610b8a4f1e64ba9217c77ce3	Eukaryota	SAR	Alveolata	Ciliophora	Trichostomatia	Entodinium	uncultured_rumen_protozoa	0.199105	0.4429
75522c24a2e09ee11b34f2a4b982c9d5	Eukaryota	SAR	Alveolata	Ciliophora	Trichostomatia	Entodinium	NA	-0.783018	-0.613445
5c091ee5e9323d7e85440c3490e83ab1	Eukaryota	SAR	Alveolata	Ciliophora	Trichostomatia	Isotricha	NA	-0.0283736	0.205295
d4507d59fe52d469d0381c4b9361ebd7	Eukaryota	SAR	Alveolata	Ciliophora	Trichostomatia	Ophryoscolex	uncultured_rumen_protozoa	-0.999993	-1.31051
b7e17a30ca08c2042bbcb298f1622114	Eukaryota	SAR	Alveolata	Ciliophora	Trichostomatia	Eremoplastron	NA	-1.11755	-1.11834

## Sheet: Week 23
								Mean clr values
ASV	Kingdom	Phylum	Class	Order	Family	Genus	Species	Control	3-NOP
da6f5329c5b504fe83bf7b8ebb7d788d	Eukaryota	SAR	Alveolata	Ciliophora	Trichostomatia	Entodinium	NA	-1.04356	-1.99973
cdfc98205a9798459c15cb923bae5c66	Eukaryota	SAR	Alveolata	Ciliophora	Trichostomatia	NA	NA	-0.970049	-1.9724
ae0f5e38cf5d52765c6e754825eced30	Eukaryota	SAR	Alveolata	Ciliophora	Trichostomatia	NA	NA	-0.841383	-1.93556
84044fdc2c1dbefcbf4b1ed71fad9cb4	Eukaryota	SAR	Alveolata	Ciliophora	Trichostomatia	Entodinium	NA	-1.01429	-1.9754
c624cecd81f627255eae4feb5c463364	Eukaryota	SAR	Alveolata	Ciliophora	Trichostomatia	Entodinium	NA	-0.148287	1.09084
6d5e3e864e64b836a8a9d3da9fec507b	Eukaryota	SAR	Alveolata	Ciliophora	Trichostomatia	NA	NA	-1.06725	-1.9821
64ded4c619b824b678add12f0ba522fe	Eukaryota	SAR	Alveolata	Ciliophora	Trichostomatia	Entodinium	NA	1.78512	2.68087
87ff18b329637ccb6612970026ed4161	Eukaryota	SAR	Alveolata	Ciliophora	Trichostomatia	Isotricha	NA	-0.288804	-1.18307
b20a619b657746e932e24c39ddd072ff	Eukaryota	SAR	Alveolata	Ciliophora	Trichostomatia	Entodinium	uncultured_rumen_protozoa	2.40682	3.45966
81e264145e898c089ede2ba14e621871	Eukaryota	SAR	Alveolata	Ciliophora	Trichostomatia	Entodinium	NA	2.44976	3.39554
502c6b35741e9035a1359a96f02fc40a	Eukaryota	SAR	Alveolata	Ciliophora	Trichostomatia	Entodinium	NA	-1.12726	-1.92975
ac751ac11ef7de4579315f11291500bd	Eukaryota	SAR	Alveolata	Ciliophora	Trichostomatia	Ophryoscolex	uncultured_rumen_protozoa	-0.893963	-1.81379
529ebb83abe37ac4dd8f5e730954983b	Eukaryota	SAR	Alveolata	Ciliophora	Trichostomatia	NA	NA	-0.90893	-1.62695
32998ebfe020a90110bdd5678adadb26	Eukaryota	SAR	Alveolata	Ciliophora	Trichostomatia	Entodinium	NA	-1.12826	-1.93198
8e8abc2090e33758dcc90621d7f618af	Eukaryota	SAR	Alveolata	Ciliophora	Trichostomatia	Ophryoscolex	uncultured_rumen_protozoa	-0.159642	-1.1701
2bee3bea3388283470bfdbeb6e6c1eed	Eukaryota	SAR	Alveolata	Ciliophora	Trichostomatia	NA	NA	-0.938269	-1.67842
55408caad0c49127b90881c4d8900159	Eukaryota	SAR	Alveolata	Ciliophora	Trichostomatia	NA	NA	-0.86607	-1.47997
4ce6c3a24966f8d294fc7217d9222734	Eukaryota	NA	NA	NA	NA	NA	NA	1.18337	2.05127
1798cfc77aecfa4da2c23fb8a2bfb2f4	Eukaryota	SAR	Alveolata	Ciliophora	Trichostomatia	Entodinium	NA	4.01572	5.05193
d2247557b7889f3e989e8a5af7bf6c71	Eukaryota	SAR	Alveolata	Ciliophora	Trichostomatia	Entodinium	NA	-0.577003	0.127306
2e905181d346b6e3ea80cb65f9d6fd03	Eukaryota	SAR	Alveolata	Ciliophora	Trichostomatia	NA	NA	-0.837349	-1.66689
05efb86d434229b8e29baa5d180c4ac8	Eukaryota	SAR	Alveolata	Ciliophora	Trichostomatia	Ophryoscolex	NA	0.269388	-0.677438
81c75c6c09e813802a0bff096c4b7173	Eukaryota	SAR	Alveolata	Ciliophora	Trichostomatia	Entodinium	NA	0.532543	1.36919
5b6fb70abf2e286faccace2a00c9e064	Eukaryota	SAR	Alveolata	Ciliophora	Trichostomatia	NA	NA	-1.34289	-2.09014
befc85295d13da19840febea805a25d7	Eukaryota	SAR	Alveolata	Ciliophora	Trichostomatia	Isotricha	NA	-1.04191	-1.63365
00fa6aad15807bed3ee861d5475782cf	Eukaryota	SAR	Alveolata	Ciliophora	Trichostomatia	Isotricha	NA	-0.98464	-1.59893
033af3217bbda593369617ba2140e279	Eukaryota	SAR	Alveolata	Ciliophora	Trichostomatia	Entodinium	NA	2.62129	3.50705
1a3af3e833b3b28ec8dddc0bf55f863f	Eukaryota	SAR	Alveolata	Ciliophora	Trichostomatia	NA	NA	-0.68875	-1.37985
cd68d92befc2e0e7f9a2b1ebbbc04e2e	Eukaryota	SAR	Alveolata	Ciliophora	Trichostomatia	Entodinium	NA	-0.0458498	0.860538
e698bcddb99fdd6c0cfa29010b4eb4c0	Eukaryota	SAR	Alveolata	Ciliophora	Trichostomatia	Ophryoscolex	NA	-1.05818	-1.68732
71607d5a21166b4ab5a8383ebff222d9	Eukaryota	SAR	Alveolata	Ciliophora	Trichostomatia	Entodinium	NA	-0.655463	-1.55153
42c066df0989e51bdfe696db63c0eb9e	Eukaryota	SAR	Alveolata	Ciliophora	Trichostomatia	Entodinium	NA	0.599859	1.42825
ea37323404b9f3d37547bd87295bd6a4	Eukaryota	SAR	Alveolata	Ciliophora	Trichostomatia	Isotricha	NA	-0.911943	-1.4967
a467024d4e2d3f34147b3569d23779ca	Eukaryota	SAR	Alveolata	Ciliophora	Trichostomatia	Dasytricha	NA	-0.140081	0.579251
9794aaa0ccea835e6f5600ba773c4e85	Eukaryota	SAR	Alveolata	Ciliophora	Trichostomatia	Entodinium	uncultured_rumen_protozoa	0.188958	1.06285
91b49d84616768e3ac4613ecc4c8bf66	Eukaryota	SAR	Alveolata	Ciliophora	Trichostomatia	Entodinium	uncultured_rumen_protozoa	0.517811	1.37266
9457fdbd16338512b76c61fe2e10b51c	Eukaryota	SAR	Alveolata	Ciliophora	Trichostomatia	Entodinium	uncultured_protist	-1.17073	-1.81659
91781465043f5ea4c3cd33631e5e8ce7	Eukaryota	SAR	Alveolata	Ciliophora	Trichostomatia	NA	NA	0.300646	1.06112
c6ec1bfa84a64d0a940f0b27e9715878	Eukaryota	SAR	Alveolata	Ciliophora	Trichostomatia	Ophryoscolex	uncultured_rumen_protozoa	1.23191	0.0763227
4d82923919af8a9942b8e0164e0deafb	Eukaryota	SAR	Alveolata	Ciliophora	Trichostomatia	Entodinium	NA	1.68049	2.22307
9f665d0f41fb0f8f7b2042f54e551ed6	Eukaryota	SAR	Alveolata	Ciliophora	Trichostomatia	Entodinium	NA	-1.3092	-0.78647
6a5f703229140074fcf7e279d19bf96b	Eukaryota	SAR	Alveolata	Ciliophora	Trichostomatia	Charonina	Charonina_ventriculi	-1.1497	-1.66133
00371d05bb66f411de19953ecd0c041e	Eukaryota	SAR	Alveolata	Ciliophora	Trichostomatia	Entodinium	uncultured_protist	-0.0226341	0.715758
2f70c7718e9cdd8ba7917e01ff9910d5	Eukaryota	SAR	Alveolata	Ciliophora	Trichostomatia	Isotricha	NA	-0.630364	-1.15874
3720dda4b9885b3ba0bdfbcdebb1bd69	Eukaryota	SAR	Alveolata	Ciliophora	Trichostomatia	Entodinium	uncultured_rumen_protozoa	0.364413	1.19397
ff636e06358f0e6c8f14573ccf649b97	Eukaryota	SAR	Alveolata	Ciliophora	Trichostomatia	Metadinium	Metadinium_medium	1.44241	2.20398
7f7eb6130cf6ced79579675ae0b07426	Eukaryota	SAR	Alveolata	Ciliophora	Trichostomatia	NA	NA	-0.197868	0.483155
ded89584ab68dbff36f2a47c4197b617	Eukaryota	SAR	Alveolata	Ciliophora	Trichostomatia	Eremoplastron	NA	-0.923338	-0.475454
9274b5c76395159f27d3aadf2e181a99	Eukaryota	SAR	Alveolata	Ciliophora	Trichostomatia	NA	NA	2.56701	3.47778
33099cb1d3735771b97821de22d94c8e	Eukaryota	SAR	Alveolata	Ciliophora	Trichostomatia	Eremoplastron	uncultured_rumen_protozoa	0.965784	1.7026
0240bf9faa914e857034e91c6bd2b074	Eukaryota	SAR	Alveolata	Ciliophora	Trichostomatia	Eremoplastron	NA	0.00252361	0.641216
644ac3f27e271d395996dd1a33a89314	Eukaryota	SAR	Alveolata	Ciliophora	NA	NA	NA	0.863948	1.66822
6a103e38225d58f29a14ba9b95e5703b	Eukaryota	SAR	Alveolata	Ciliophora	Trichostomatia	NA	NA	-0.931684	-1.47819
7e19ec6c7ab86024d7a0522b54c2dc3e	Eukaryota	SAR	Alveolata	Ciliophora	Trichostomatia	Diplodinium	uncultured_rumen_protozoa	-0.581813	-1.15707
3f48112f4199e06e2fa6acbf3c0cc70a	Eukaryota	SAR	Alveolata	Ciliophora	Trichostomatia	Entodinium	NA	-0.30681	0.28246
594d3c0c0938f906c4e8f6f1ed926201	Eukaryota	SAR	Alveolata	Ciliophora	Trichostomatia	Isotricha	NA	-1.17668	-1.67213
09f8ed4f5d592583ad44d70ad6a21b52	Eukaryota	SAR	Alveolata	Ciliophora	Trichostomatia	Ophryoscolex	uncultured_rumen_protozoa	-0.96666	-1.50611
5f6765b1f3e33038ff5b854ed3f2cc4f	Eukaryota	SAR	Alveolata	Ciliophora	Trichostomatia	Entodinium	uncultured_Canadian_Arcott_wether_rumen_protozoa	0.14937	0.792065
718e3e70b5af2c00e4222b9a6b4932f9	Eukaryota	SAR	Alveolata	Ciliophora	Trichostomatia	Isotricha	NA	-1.0647	-1.46234
95cf5f0d9ec620f14a6b2db792d92e88	Eukaryota	SAR	Alveolata	Ciliophora	Trichostomatia	Isotricha	Isotricha_prostoma	-0.518078	-1.03061
6bc141bf7f82b22e39fa76febf06a7f0	Eukaryota	SAR	Alveolata	Ciliophora	Trichostomatia	Eremoplastron	NA	0.524	1.21951
00241724e89f1c5f91e689a36577880f	Eukaryota	SAR	Alveolata	Ciliophora	Trichostomatia	Metadinium	Metadinium_medium	-0.0755902	0.594344
c02501c51d11e878b683594a3d006a71	Eukaryota	SAR	Alveolata	Ciliophora	Trichostomatia	Dasytricha	NA	-0.141502	0.366872
b09b8c8709db9ca220f2cd3b329bfba7	Eukaryota	SAR	Alveolata	Ciliophora	Trichostomatia	Entodinium	uncultured_rumen_protozoa	-0.746631	-0.144673
508b4a44819c3577c9996e6d6f457d28	Eukaryota	SAR	Alveolata	Ciliophora	Trichostomatia	Metadinium	Metadinium_minorum	0.947636	1.71596
55d985a8c3d83174378b92678c0b31bf	Eukaryota	SAR	Alveolata	Ciliophora	Trichostomatia	Entodinium	uncultured_protist	-0.800979	-1.49568
b50cfe5d57cd9e639fbc0fb3c935bc0f	Eukaryota	SAR	Alveolata	Ciliophora	Trichostomatia	NA	NA	-0.873431	-1.26108
f378c002fbed569c19d0bc81e0b786e5	Eukaryota	SAR	Alveolata	Ciliophora	Trichostomatia	Isotricha	NA	-0.0936862	-0.688237
15e564bf07b8ceaa1ae1a538ad2a53af	Eukaryota	SAR	Alveolata	Ciliophora	Trichostomatia	NA	NA	-1.07461	-0.576786
b22d67501849f552b2a534c7ad38560c	Eukaryota	SAR	Alveolata	Ciliophora	Trichostomatia	Metadinium	Metadinium_minorum	4.00812	4.88007
e178d88e99b085a22c6ea3c489d9aba4	Eukaryota	SAR	Alveolata	Ciliophora	Trichostomatia	Isotricha	NA	-1.13995	-1.50798
3a67361584f711ee908472a43a22ada7	Eukaryota	SAR	Alveolata	Ciliophora	Trichostomatia	Eremoplastron	uncultured_rumen_protozoa	-0.365713	0.202977
bfa9fb8d97ed7a5f4c353539a75f1300	Eukaryota	SAR	Alveolata	Ciliophora	Trichostomatia	Entodinium	uncultured_protist	-0.871281	-0.287419
c0dd4b0fb0cde5fdfeb843fae9e3c619	Eukaryota	SAR	Alveolata	Ciliophora	Trichostomatia	NA	NA	0.418261	-0.486464
2206501c4c7ab87e75f13242bf3fdde7	Eukaryota	SAR	Alveolata	Ciliophora	Trichostomatia	Dasytricha	uncultured_rumen_protozoa	4.47858	4.84894
633820ff91c29caa94fc92e1f3802681	Eukaryota	SAR	Alveolata	Ciliophora	Trichostomatia	Metadinium	Metadinium_minorum	1.08294	1.74426
98f93ddd23548087a5934ebafc05f565	Eukaryota	SAR	Alveolata	Ciliophora	Trichostomatia	Isotricha	NA	-1.32718	-1.82964
4ae840fadb859373024c0b3f064a0f73	Eukaryota	SAR	Alveolata	Ciliophora	Trichostomatia	Polyplastron	NA	4.1477	4.69559
67ba1314bea3c5bcdcffc830c9fb9b4a	Eukaryota	SAR	Alveolata	Ciliophora	Trichostomatia	Eudiplodinium	uncultured_rumen_protozoa	1.4754	0.553888
224067bc1dddf4d55b7fb232a1235ef3	Eukaryota	SAR	Alveolata	Ciliophora	Trichostomatia	NA	NA	-0.794357	-1.19991
b38c9365ab6543a23712dd6e72780e43	Eukaryota	SAR	Alveolata	Ciliophora	Trichostomatia	Entodinium	NA	-0.645203	-1.15787
46ea4edd96816ac1b4ea2a7dc2feaef0	Eukaryota	SAR	Alveolata	Ciliophora	Trichostomatia	Entodinium	uncultured_rumen_protozoa	-0.871281	-0.357698
07ce4cb14a5fcdd8e9a006e65d775177	Eukaryota	SAR	Alveolata	Ciliophora	Trichostomatia	Isotricha	Isotricha_intestinalis	-1.08523	-1.41689
a7a80f2e7786fb9d725948b620a6946d	Eukaryota	SAR	Alveolata	Ciliophora	Trichostomatia	NA	NA	0.660683	1.33167
200a50e8b78e90a3e1975056f0ca7279	Eukaryota	SAR	Alveolata	Ciliophora	Trichostomatia	Metadinium	Metadinium_minorum	-0.160674	0.360513
a2f611d9af1a854a1f1d27df85f8f578	Eukaryota	SAR	Alveolata	Ciliophora	Trichostomatia	Entodinium	NA	1.50519	1.90169
1d99f0e1cf6097f2514da30f55451e91	Eukaryota	SAR	Alveolata	Ciliophora	Trichostomatia	NA	NA	-1.28743	-1.74839
10d16d70ab73b9b2c7a04e547a133636	Eukaryota	SAR	Alveolata	Ciliophora	Trichostomatia	Eremoplastron	NA	-1.01657	-0.592395
ab634a7784ec49a1554b8e6af4333bd3	Eukaryota	SAR	Alveolata	Ciliophora	Trichostomatia	Eremoplastron	NA	-0.344313	0.0485969
91eab1892d05180738596279c480cbcf	Eukaryota	SAR	Alveolata	Ciliophora	Trichostomatia	Diplodinium	uncultured_rumen_protozoa	0.241437	-0.570378
42754f12aa90672c549f7eb0366e0881	Eukaryota	SAR	Alveolata	Ciliophora	Trichostomatia	Entodinium	uncultured_protist	-0.671383	-1.11053
35f2af6a125ceef4033c0f869fdba63e	Eukaryota	SAR	Alveolata	Ciliophora	Trichostomatia	NA	NA	1.70436	2.56998
cbf0c0dcdff2f0fc2cc0e3521b3902f3	Eukaryota	SAR	Alveolata	Ciliophora	Trichostomatia	Entodinium	NA	0.298905	0.80918
6694a21e19d9b3de62ddd7d8f2860bdb	Eukaryota	SAR	Alveolata	Ciliophora	Trichostomatia	Dasytricha	NA	0.790144	1.37968
732c8903fd342d90e5a20853448d20c7	Eukaryota	SAR	Alveolata	Ciliophora	Trichostomatia	NA	NA	-0.414079	-1.185
041acaf4fdb7ad166a9a6ce76183302c	Eukaryota	SAR	Alveolata	Ciliophora	Trichostomatia	NA	NA	-0.197204	0.309677
4bc72d72d020ffe4e528e71439675f2c	Eukaryota	SAR	Alveolata	Ciliophora	Trichostomatia	Entodinium	NA	-0.989606	-0.83208
74263b24623e3b9b0f5eb558a068af89	Eukaryota	SAR	Alveolata	Ciliophora	Trichostomatia	Entodinium	NA	0.917217	1.19103
fc02eb22acdee89f8ea856854764ffe0	Eukaryota	SAR	Alveolata	Ciliophora	Trichostomatia	Polyplastron	NA	1.12054	1.6569
383edb230fc2476ec44126aa5d0d6d9a	Eukaryota	SAR	Alveolata	Ciliophora	Trichostomatia	NA	NA	0.50939	1.03334
d18f36ad38707c25867e887fb2eb90af	Eukaryota	SAR	Alveolata	Ciliophora	Trichostomatia	Polyplastron	uncultured_rumen_protozoa	1.8745	1.72053
f2a77574a6e0e67b33b9b905d400f764	Eukaryota	SAR	Alveolata	Ciliophora	Trichostomatia	NA	NA	-1.0756	-0.750129
aab4c4dc614f865451b31e14c581b6b3	Eukaryota	SAR	Alveolata	Ciliophora	Trichostomatia	Isotricha	Isotricha_sp._LDK-2011	-1.44653	-1.2892
b590bc1a966b8e18432175a89287f278	Eukaryota	SAR	Alveolata	Ciliophora	Trichostomatia	Entodinium	NA	0.0589416	0.205956
c4d7519aba109d5949399296116f8bc7	Eukaryota	SAR	Alveolata	Ciliophora	Trichostomatia	Eremoplastron	NA	0.0813946	0.564176
a92b618b6ec359332fc06db180a362bb	Eukaryota	SAR	Alveolata	Ciliophora	Trichostomatia	Isotricha	Isotricha_intestinalis	-1.13995	-1.20129
e7f0561d5cac73e52aa1c21243f719a5	Eukaryota	SAR	Alveolata	Ciliophora	Trichostomatia	NA	NA	0.733391	1.37362
b334c4382ef174198e0928b77103c985	Eukaryota	SAR	Alveolata	Ciliophora	Trichostomatia	Isotricha	Isotricha_prostoma	-1.44653	-1.44135
cc5be1dc2f3b81de63dc229770095a47	Eukaryota	SAR	Alveolata	Ciliophora	Trichostomatia	Eremoplastron	NA	0.110542	0.560994
c069a9c97e9e049729d5dbf9c5afb549	Eukaryota	SAR	Alveolata	Ciliophora	Trichostomatia	Metadinium	Metadinium_medium	2.9075	3.46247
fc7cd34a02aa98997cefe5eb852515b5	Eukaryota	SAR	Alveolata	Ciliophora	Trichostomatia	Eremoplastron	NA	-0.518045	-0.270701
7359b15b41c5959c1b0ef5e8b1b5c8b7	Eukaryota	SAR	Alveolata	Ciliophora	Trichostomatia	NA	NA	-1.25193	-1.23295
b2e75a9ba5bcba56e91333777647505e	Eukaryota	SAR	Alveolata	Ciliophora	Trichostomatia	Entodinium	uncultured_protist	-0.233956	-0.93362
38fe7875ca463e44e4d420626555f3a0	Eukaryota	SAR	Alveolata	Ciliophora	Trichostomatia	Isotricha	Isotricha_prostoma	-1.3092	-1.33166
b5f5d465c5f2e578b100a68649d79868	Eukaryota	SAR	Alveolata	Ciliophora	Trichostomatia	Metadinium	Metadinium_medium	-0.774617	-0.839793
1534ed729e5474857a68c2126072611b	Eukaryota	SAR	Alveolata	Ciliophora	Trichostomatia	Metadinium	NA	-1.07461	-1.55048
8331bba58872c5d3e328e9eced5abd89	Eukaryota	SAR	Alveolata	Ciliophora	Trichostomatia	NA	NA	-1.17504	-1.35552
c9440f7f96b2b09fcf035db861264a4c	Eukaryota	SAR	Alveolata	Ciliophora	Trichostomatia	Polyplastron	uncultured_rumen_protozoa	1.81325	1.89597
16e212bfb9b100576eb7cb709eeaafa1	Eukaryota	SAR	Alveolata	Ciliophora	NA	NA	NA	2.21628	2.26583
d17527b820379c77ece6d300a47f6e98	Eukaryota	SAR	Alveolata	Ciliophora	Trichostomatia	NA	NA	-0.062829	-0.827767
824a8ff5f767be15994712949fceb5df	Eukaryota	SAR	Alveolata	Ciliophora	Trichostomatia	NA	NA	1.20541	1.25011
324e650224e6bc39ccb257abff262025	Eukaryota	SAR	Alveolata	Ciliophora	Trichostomatia	Isotricha	Isotricha_intestinalis	-1.13995	-1.35138
72d30269edaa9230fad573a334e5305d	Eukaryota	SAR	Alveolata	Ciliophora	Trichostomatia	Entodinium	uncultured_protist	-0.286523	-0.843964
c4e0a93c9148e908cbf06b29022422ab	Eukaryota	SAR	Alveolata	Ciliophora	Trichostomatia	Ophryoscolex	NA	-0.603588	-0.852435
293a122efd955fa128e0bf55b73c8e50	Eukaryota	SAR	Alveolata	Ciliophora	Trichostomatia	Metadinium	Metadinium_minorum	2.86689	3.45646
1728e3758f38a541f9b3fd68b72f3ad2	Eukaryota	SAR	Alveolata	Ciliophora	Trichostomatia	NA	NA	-1.07787	-1.37705
c4a608d22b7660b0a28ec75977267efa	Eukaryota	SAR	Alveolata	Ciliophora	Trichostomatia	Eremoplastron	NA	-0.757291	-0.482558
5df86f0a60a1a85095db627c53936df3	Eukaryota	SAR	Alveolata	Ciliophora	Trichostomatia	Entodinium	NA	-0.813114	-0.75573
78650ccdff875db93638e0b2ef0fcdbd	Eukaryota	SAR	Alveolata	Ciliophora	Trichostomatia	Metadinium	Metadinium_medium	1.34365	1.59717
c6f5e928537a56d5894b37d5a2f11b22	Eukaryota	SAR	Alveolata	Ciliophora	Trichostomatia	NA	NA	2.25502	2.10168
b29348eaf9613140f581b11746a5fc7e	Eukaryota	SAR	Alveolata	Ciliophora	Trichostomatia	Ophryoscolex	NA	1.74971	1.91854
ee8c988cc4580326869dac31cdad250f	Eukaryota	SAR	Alveolata	Ciliophora	Trichostomatia	Eremoplastron	NA	-0.559769	-0.683799
6df7cb87798c6df0a75217fe2178f14c	Eukaryota	SAR	Alveolata	Ciliophora	Trichostomatia	Entodinium	NA	-0.885313	-1.25753
99c3b34f3243ca46564644b2f7ec44ad	Eukaryota	SAR	Alveolata	Ciliophora	Trichostomatia	Isotricha	Isotricha_prostoma	-0.478401	-0.915892
e10513dc06929e34e0e3878d414427fd	Eukaryota	SAR	Alveolata	Ciliophora	Trichostomatia	NA	NA	-0.667442	-0.424685
46c19b9ccba3fcacbb91a569675bf12a	Eukaryota	SAR	Alveolata	Ciliophora	Trichostomatia	Entodinium	NA	-0.578272	-0.832843
cbd2aff3b55aed262ae967ba3cca6ded	Eukaryota	SAR	Alveolata	Ciliophora	Trichostomatia	Entodinium	uncultured_Canadian_Arcott_wether_rumen_protozoa	-0.249025	-0.0569458
194940843154680dfc5238be1558e661	Eukaryota	SAR	Alveolata	Ciliophora	Trichostomatia	Ophryoscolex	uncultured_rumen_protozoa	-0.0633725	-0.521558
b0b01fb404b788f7c778b2e7062ce28a	Eukaryota	SAR	Alveolata	Ciliophora	Trichostomatia	NA	NA	-0.545451	-0.301917
a865c761c9607dfedd86fc70c523a14a	Eukaryota	SAR	Alveolata	Ciliophora	Trichostomatia	Entodinium	uncultured_rumen_protozoa	0.652257	0.92044
a745e9139e1c421dce718c437ba15dd0	Eukaryota	SAR	Alveolata	Ciliophora	Trichostomatia	Isotricha	NA	0.397575	0.199119
10d218956b3d97f6b559c41614ae2fe6	Eukaryota	SAR	Alveolata	Ciliophora	Trichostomatia	Entodinium	NA	3.12366	3.41152
a52196e9438e2576f42f7259b440127c	Eukaryota	SAR	Alveolata	Ciliophora	Trichostomatia	NA	NA	-0.941318	-0.777938
699fee9461e377dac63fced2d57d6983	Eukaryota	SAR	Alveolata	Ciliophora	Trichostomatia	NA	NA	-0.418034	-0.995599
666efdb5da885c057f3e38b51da0fe05	Eukaryota	SAR	Alveolata	Ciliophora	Trichostomatia	Isotricha	NA	1.50669	1.34719
0faa6d4766b87c2b33ce1c7b9f131f54	Eukaryota	SAR	Alveolata	Ciliophora	Trichostomatia	Metadinium	Metadinium_medium	0.69191	1.4494
2abf8280403bc8efe222a51aa07cc8c5	Eukaryota	SAR	Alveolata	Ciliophora	Trichostomatia	Entodinium	uncultured_protist	-0.751634	-0.999752
bfe857230e6feee0f57fec2a4ba6070e	Eukaryota	SAR	Alveolata	Ciliophora	Trichostomatia	NA	NA	-1.1696	-1.47819
7e3461a77425299c513711a5a648bf62	Eukaryota	SAR	Alveolata	Ciliophora	Trichostomatia	Entodinium	uncultured_protist	0.372198	0.498693
cfbf3475d562b769602b781b99800046	Eukaryota	SAR	Alveolata	Ciliophora	Trichostomatia	NA	NA	0.196847	0.643929
a91aad059ea67da30d3176781ae44d10	Eukaryota	SAR	Alveolata	Ciliophora	Trichostomatia	NA	NA	-0.393502	-0.0661995
f040acda00c79381f468b2931e472234	Eukaryota	SAR	Alveolata	Ciliophora	Trichostomatia	Isotricha	NA	-0.207999	-0.249998
f809ca863e8b76a63cf8de077e19e0a7	Eukaryota	SAR	Alveolata	Ciliophora	Trichostomatia	NA	NA	-0.784393	-0.352538
ddbb5dd4e05d36e06ccc1d61baf881c8	Eukaryota	SAR	Alveolata	Ciliophora	NA	NA	NA	-0.37228	-0.579408
ac20c1e8c5e268a037733417e2f18784	Eukaryota	SAR	Alveolata	Ciliophora	Trichostomatia	Entodinium	NA	-1.27324	-1.32424
543431234cfed61a66e6a5fee7950fca	Eukaryota	SAR	Alveolata	Ciliophora	Trichostomatia	Entodinium	NA	1.15869	1.3715
3b65d24f8fb873f04ab8a39e827e7edd	Eukaryota	SAR	Alveolata	Ciliophora	Trichostomatia	NA	NA	0.207661	0.356915
360a3e81681a2c823e0c010b9411f10c	Eukaryota	SAR	Alveolata	Ciliophora	Trichostomatia	Dasytricha	Dasytricha_ruminantium	-0.192385	-0.166882
146cf10856636ef0c89dd344df136b08	Eukaryota	SAR	Alveolata	Ciliophora	Trichostomatia	Metadinium	Metadinium_medium	1.76784	2.23707
2bccd63b7ff8df52d8d89c802f7cc297	Eukaryota	SAR	Alveolata	Ciliophora	Trichostomatia	NA	NA	-0.776377	-1.07992
250179f0b8fbde2e37f3b9e9ffa10cd0	Eukaryota	SAR	Alveolata	Ciliophora	Trichostomatia	Entodinium	uncultured_rumen_protozoa	-1.27727	-1.2304
4ca73b553c559e3e5dbb85e67b589281	Eukaryota	SAR	Alveolata	Ciliophora	Trichostomatia	NA	NA	0.0198806	-0.287385
e47384bbbe94d74ed4419ae1efaa2f4e	Eukaryota	SAR	Alveolata	Ciliophora	Trichostomatia	Eremoplastron	NA	2.05265	1.54833

## Sheet: Week 30
								Mean clr values
ASV	Kingdom	Phylum	Class	Order	Family	Genus	Species	Control	3-NOP
b38c9365ab6543a23712dd6e72780e43	Eukaryota	SAR	Alveolata	Ciliophora	Trichostomatia	Entodinium	NA	-0.337479	-0.969661
5be025df6c914c5790d24d001d9d5486	Eukaryota	SAR	Alveolata	Ciliophora	Trichostomatia	NA	NA	0.0437959	0.595761
31a4f19275432832ec012829a6d4c119	Eukaryota	SAR	Alveolata	Ciliophora	Trichostomatia	NA	NA	-0.520121	-1.01231
6cc52723c9c28be16314c829a7cf1db4	Eukaryota	SAR	Alveolata	Ciliophora	Trichostomatia	Entodinium	NA	-0.470412	-0.909387
bfa9fb8d97ed7a5f4c353539a75f1300	Eukaryota	SAR	Alveolata	Ciliophora	Trichostomatia	Entodinium	uncultured_protist	-0.637678	-0.96454
4d82923919af8a9942b8e0164e0deafb	Eukaryota	SAR	Alveolata	Ciliophora	Trichostomatia	Entodinium	NA	0.816486	1.39689
faef3f7d3b57defba1742430d89e010b	Eukaryota	SAR	Alveolata	Ciliophora	Trichostomatia	Entodinium	NA	0.284536	1.23417
75522c24a2e09ee11b34f2a4b982c9d5	Eukaryota	SAR	Alveolata	Ciliophora	Trichostomatia	Entodinium	NA	-0.731981	-1.09021
905c3d026f55112ffbfa853d17b110cb	Eukaryota	SAR	Alveolata	Ciliophora	Trichostomatia	Entodinium	NA	-0.710641	-1.06007
9794aaa0ccea835e6f5600ba773c4e85	Eukaryota	SAR	Alveolata	Ciliophora	Trichostomatia	Entodinium	uncultured_rumen_protozoa	-0.0383435	-0.597103
e5238f0e068d4ad773e50668d8c9362f	Eukaryota	SAR	Alveolata	Ciliophora	Trichostomatia	NA	NA	-0.617821	-1.04244
e8d15047f10b570afe07f5fa42785652	Eukaryota	SAR	Alveolata	Ciliophora	Trichostomatia	Entodinium	NA	1.10796	0.570204
c5c0a8d78b71496338b74a76cf4fec7c	Eukaryota	SAR	Alveolata	Ciliophora	Trichostomatia	Entodinium	NA	-0.340782	0.53167
bbedb3b6fe3b0bde9469890da3c0ed98	Eukaryota	SAR	Alveolata	Ciliophora	Trichostomatia	Entodinium	NA	-0.486207	-0.83729
c6f5e928537a56d5894b37d5a2f11b22	Eukaryota	SAR	Alveolata	Ciliophora	Trichostomatia	NA	NA	2.00258	2.38946
c13ccb6311cb8db1986600c8e9dffdd1	Eukaryota	SAR	Alveolata	Ciliophora	Trichostomatia	Entodinium	NA	0.0403148	-0.4551
5d7daa0a34ae30ef457ee70df572373d	Eukaryota	SAR	Alveolata	Ciliophora	Trichostomatia	Entodinium	NA	-0.6955	-0.999798
8664e47bc5ac733c81816e8b846c076b	Eukaryota	SAR	Alveolata	Ciliophora	Trichostomatia	Entodinium	uncultured_Canadian_Arcott_wether_rumen_protozoa	-0.109824	0.461646
42c066df0989e51bdfe696db63c0eb9e	Eukaryota	SAR	Alveolata	Ciliophora	Trichostomatia	Entodinium	NA	0.220752	-0.182698
b5f5d465c5f2e578b100a68649d79868	Eukaryota	SAR	Alveolata	Ciliophora	Trichostomatia	Metadinium	Metadinium_medium	-0.0415772	-0.451123
94e803b491fe624e156f77e8bfd24bf7	Eukaryota	SAR	Alveolata	Ciliophora	Trichostomatia	NA	NA	-0.00900949	-0.133103
d81d5eb93460a5ba3cf5cad4c15862cc	Eukaryota	SAR	Alveolata	Ciliophora	Trichostomatia	Metadinium	Metadinium_medium	-1.03003	-0.939524
da3ecefd50abcec54bb85cee7587beae	Eukaryota	SAR	Alveolata	Ciliophora	Trichostomatia	Metadinium	NA	-0.731981	-0.779138
cc5be1dc2f3b81de63dc229770095a47	Eukaryota	SAR	Alveolata	Ciliophora	Trichostomatia	Eremoplastron	NA	-0.256403	-0.525546
351b5f37fe34716811f9724b00b919a6	Eukaryota	SAR	Alveolata	Ciliophora	Trichostomatia	Entodinium	NA	-0.768463	-0.683606
d9fb21155538e848d9908a25acf799d2	Eukaryota	SAR	Alveolata	Ciliophora	Trichostomatia	Dasytricha	NA	-0.762264	-0.650663
686c87b0e8bef0bf6bb36af9faa8cf30	Eukaryota	SAR	Alveolata	Ciliophora	Trichostomatia	Entodinium	NA	-0.17939	-0.33594
81c75c6c09e813802a0bff096c4b7173	Eukaryota	SAR	Alveolata	Ciliophora	Trichostomatia	Entodinium	NA	2.48682	2.16764
5fd50a83c21b7d84abff23969f310de4	Eukaryota	SAR	Alveolata	Ciliophora	Trichostomatia	Entodinium	uncultured_rumen_protozoa	-0.592255	-0.725355
65191b1d16b9e30f9cbbe54f722a25b9	Eukaryota	SAR	Alveolata	Ciliophora	Trichostomatia	NA	NA	1.85709	2.01738
91781465043f5ea4c3cd33631e5e8ce7	Eukaryota	SAR	Alveolata	Ciliophora	Trichostomatia	NA	NA	2.25964	2.09825
ae15cd12738451f4ab1f82440116708b	Eukaryota	SAR	Alveolata	Ciliophora	Trichostomatia	NA	NA	1.0871	1.19074
4a77db3789dcdbb86da882cead25f4bc	Eukaryota	SAR	Alveolata	Ciliophora	Trichostomatia	NA	NA	-0.884106	-0.753582
ddbb5dd4e05d36e06ccc1d61baf881c8	Eukaryota	SAR	Alveolata	Ciliophora	NA	NA	NA	-0.957069	-0.921895
0b538fefe1ee0b40751e8fae467230b4	Eukaryota	SAR	Alveolata	Ciliophora	Trichostomatia	Entodinium	uncultured_rumen_protozoa	-0.768463	-0.999798
a52196e9438e2576f42f7259b440127c	Eukaryota	SAR	Alveolata	Ciliophora	Trichostomatia	NA	NA	-0.6955	-0.33246
e10513dc06929e34e0e3878d414427fd	Eukaryota	SAR	Alveolata	Ciliophora	Trichostomatia	NA	NA	0.632544	0.258819
49f9929265eb2d7e8b46aeea865cadb8	Eukaryota	SAR	Alveolata	Ciliophora	Trichostomatia	Polyplastron	NA	-0.668615	-0.588075
5df86f0a60a1a85095db627c53936df3	Eukaryota	SAR	Alveolata	Ciliophora	Trichostomatia	Entodinium	NA	-0.862766	-0.990096
c0dd4b0fb0cde5fdfeb843fae9e3c619	Eukaryota	SAR	Alveolata	Ciliophora	Trichostomatia	NA	NA	1.24464	0.828271
0ceb455fe0d6a05bbaba5b5e0d55a115	Eukaryota	SAR	Alveolata	Ciliophora	Trichostomatia	Eudiplodinium	uncultured_rumen_protozoa	3.16121	3.47586
c81aa560568ec1a46b6700d375794a0c	Eukaryota	SAR	Alveolata	Ciliophora	Trichostomatia	Eudiplodinium	uncultured_rumen_protozoa	-0.884106	-0.916774
3418d0fd30237cb932b682e04cb7a5af	Eukaryota	SAR	Alveolata	Ciliophora	Trichostomatia	Dasytricha	NA	-0.826285	-0.761509
11e576518b6f5b374601febf0aaf0492	Eukaryota	SAR	Alveolata	Ciliophora	Trichostomatia	Entodinium	NA	-0.616338	-0.36864
58388fb72bc48450f3aeff9a1383acaa	Eukaryota	SAR	Alveolata	Ciliophora	Trichostomatia	NA	NA	0.565029	0.824673
041acaf4fdb7ad166a9a6ce76183302c	Eukaryota	SAR	Alveolata	Ciliophora	Trichostomatia	NA	NA	-0.935729	-0.854725
0e656df9f6c6385a9e5f79833bd696e0	Eukaryota	SAR	Alveolata	Ciliophora	Trichostomatia	Ophryoscolex	NA	-0.826285	-0.934403
78404b782fbffe8ad9e010626d411df6	Eukaryota	SAR	Alveolata	Ciliophora	Trichostomatia	Entodinium	NA	-0.753322	-0.831484
f3009cd7a37add905d09fad494cf05fb	Eukaryota	SAR	Alveolata	Ciliophora	Trichostomatia	NA	NA	-0.804944	-0.751807
4a3ffe04c81d4c25efb211d252c21c17	Eukaryota	SAR	Alveolata	Ciliophora	Trichostomatia	NA	NA	-0.67416	-0.836605
4bc72d72d020ffe4e528e71439675f2c	Eukaryota	SAR	Alveolata	Ciliophora	Trichostomatia	Entodinium	NA	-0.25492	-0.332157
cd68d92befc2e0e7f9a2b1ebbbc04e2e	Eukaryota	SAR	Alveolata	Ciliophora	Trichostomatia	Entodinium	NA	1.68041	1.45987
9108bdc10721eaa2574e00311e1cf27b	Eukaryota	SAR	Alveolata	Ciliophora	Trichostomatia	NA	NA	-0.570778	-0.36571
ffa1cfa66b5b764db0be6cee336cee86	Eukaryota	SAR	Alveolata	Ciliophora	Trichostomatia	Entodinium	NA	0.33713	0.769572
d1016b2c04ae5ba8db6ae23935756469	Eukaryota	SAR	Alveolata	Ciliophora	Trichostomatia	NA	NA	1.46278	1.56956
f227300ef2baa5791402276753ee8ee3	Eukaryota	SAR	Alveolata	Ciliophora	Trichostomatia	Ophryoscolex	NA	0.11926	0.318482
65a5b570d38515d5fac49ac99710a8b7	Eukaryota	SAR	Alveolata	Ciliophora	Trichostomatia	NA	NA	1.44588	1.37595
cbf0c0dcdff2f0fc2cc0e3521b3902f3	Eukaryota	SAR	Alveolata	Ciliophora	Trichostomatia	Entodinium	NA	-0.408378	-0.168965
208745e7a280cf549d28260b7af4217d	Eukaryota	SAR	Alveolata	Ciliophora	Trichostomatia	Entodinium	uncultured_Canadian_Arcott_wether_rumen_protozoa	-0.735378	-0.959419
202ff1887c4323c869b7fcb705a7e746	Eukaryota	SAR	Alveolata	Ciliophora	Trichostomatia	Ophryoscolex	uncultured_rumen_protozoa	-0.920588	-0.869548
dd7c8ef552a0a461bca4d73602b289d3	Eukaryota	SAR	Alveolata	Ciliophora	Trichostomatia	Dasytricha	uncultured_rumen_protozoa	-0.899247	-0.957153
56c154ac848de4cc0bf23b0bf34339e2	Eukaryota	SAR	Alveolata	Ciliophora	Trichostomatia	NA	NA	0.711365	1.00684
ec0e668679bf7bb66eadb9f68e7a4b83	Eukaryota	SAR	Alveolata	Ciliophora	Trichostomatia	Polyplastron	NA	0.543582	0.82302
b09b8c8709db9ca220f2cd3b329bfba7	Eukaryota	SAR	Alveolata	Ciliophora	Trichostomatia	Entodinium	uncultured_rumen_protozoa	0.43648	0.401908
722993079a51ef831a07ba3d430b23a0	Eukaryota	SAR	Alveolata	Ciliophora	Trichostomatia	NA	NA	-0.747123	-0.804154
a7e4bcb8986cecaa6e7ca0a2ba871d27	Eukaryota	SAR	Alveolata	Ciliophora	Trichostomatia	Entodinium	uncultured_rumen_protozoa	-0.753322	-0.831484
46ea4edd96816ac1b4ea2a7dc2feaef0	Eukaryota	SAR	Alveolata	Ciliophora	Trichostomatia	Entodinium	uncultured_rumen_protozoa	0.281475	-0.0655073
f79b32be65955b0406201238d1ae0a6e	Eukaryota	SAR	Alveolata	Ciliophora	Trichostomatia	NA	NA	-0.935729	-0.934403
b094156d81012a6f522c9c8050104d97	Eukaryota	SAR	Alveolata	Ciliophora	Trichostomatia	Ophryoscolex	uncultured_rumen_protozoa	-0.731981	-0.783719
033af3217bbda593369617ba2140e279	Eukaryota	SAR	Alveolata	Ciliophora	Trichostomatia	Entodinium	NA	0.249048	0.0020193
6f281ed53113a11170c1fb0d56b013f3	Eukaryota	SAR	Alveolata	Ciliophora	Trichostomatia	NA	NA	-0.564716	-0.726251
33099cb1d3735771b97821de22d94c8e	Eukaryota	SAR	Alveolata	Ciliophora	Trichostomatia	Eremoplastron	uncultured_rumen_protozoa	0.936248	0.68636
55d985a8c3d83174378b92678c0b31bf	Eukaryota	SAR	Alveolata	Ciliophora	Trichostomatia	Entodinium	uncultured_protist	-0.484468	-0.515444
b00a53aedd83a17cdad29b4c02dc66f7	Eukaryota	SAR	Alveolata	Ciliophora	Trichostomatia	NA	NA	-0.993551	-0.957153
875e032318a479f88a2e26352e54e5dd	Eukaryota	SAR	Alveolata	Ciliophora	Trichostomatia	NA	NA	-0.36991	0.0305153
3ad2701179dfbeaa663677f2e8a2ccff	Eukaryota	SAR	Alveolata	Ciliophora	Trichostomatia	NA	NA	-0.051499	0.00673156
8e8abc2090e33758dcc90621d7f618af	Eukaryota	SAR	Alveolata	Ciliophora	Trichostomatia	Ophryoscolex	uncultured_rumen_protozoa	0.690187	0.466008
024b030b3ae25c0018e66da00ec74f30	Eukaryota	SAR	Alveolata	Ciliophora	Trichostomatia	Ophryoscolex	NA	-0.641075	-0.575266
8559138cf4dfa56d7a0ee6b5e0a52241	Eukaryota	SAR	Alveolata	Ciliophora	Trichostomatia	Eremoplastron	NA	-0.652819	-0.759734
ee5074305201c8957f814f7b714595e7	Eukaryota	SAR	Alveolata	Ciliophora	Trichostomatia	Entodinium	NA	-0.632133	-0.538534
ab634a7784ec49a1554b8e6af4333bd3	Eukaryota	SAR	Alveolata	Ciliophora	Trichostomatia	Eremoplastron	NA	0.0990716	-0.188062
599db7189772f3fb7fb3ed11f2d764a3	Eukaryota	SAR	Alveolata	Ciliophora	Trichostomatia	Ophryoscolex	uncultured_rumen_protozoa	-0.486207	-0.65805
ec8805b1980d99ae3acf6aa01d837abe	Eukaryota	SAR	Alveolata	Ciliophora	Trichostomatia	Entodinium	uncultured_rumen_protozoa	-0.650905	-0.845217
d40c21fd542556f27419af1d37f449d0	Eukaryota	SAR	Alveolata	Ciliophora	Trichostomatia	Diplodinium	uncultured_rumen_protozoa	-0.180219	-0.178226
e6792b87903c3f64b4d6071771fdeef0	Eukaryota	SAR	Alveolata	Ciliophora	NA	NA	NA	-0.826285	-0.96454
3720dda4b9885b3ba0bdfbcdebb1bd69	Eukaryota	SAR	Alveolata	Ciliophora	Trichostomatia	Entodinium	uncultured_rumen_protozoa	0.0641035	-0.364496
27bd9aed30bb065d1365164e60e365a5	Eukaryota	SAR	Alveolata	Ciliophora	Trichostomatia	Diplodinium	uncultured_rumen_protozoa	0.528427	-0.00705821
35f2af6a125ceef4033c0f869fdba63e	Eukaryota	SAR	Alveolata	Ciliophora	Trichostomatia	NA	NA	-0.120073	0.0448025
ef4948e678ef0459654a0110ea201f63	Eukaryota	SAR	Alveolata	Ciliophora	Trichostomatia	Entodinium	uncultured_rumen_protozoa	-0.292056	-0.357713
d6663df50e26264fd6444589f5195f46	Eukaryota	SAR	Alveolata	Ciliophora	Trichostomatia	NA	NA	-0.76035	-0.546655
14c0300ebf0a7e6be3eceaad616e7488	Eukaryota	SAR	Alveolata	Ciliophora	Trichostomatia	Eudiplodinium	NA	2.05791	2.52552
4e581102792bbc3c090b0e7ead32d447	Eukaryota	SAR	Alveolata	Ciliophora	Trichostomatia	Metadinium	Metadinium_minorum	-0.400846	-0.356375
633820ff91c29caa94fc92e1f3802681	Eukaryota	SAR	Alveolata	Ciliophora	Trichostomatia	Metadinium	Metadinium_minorum	0.309416	-0.196183
26716807890a52838391d40212568633	Eukaryota	SAR	Alveolata	Ciliophora	Trichostomatia	Ophryoscolex	NA	-0.920588	-1.02993
5e3f00ef1663eebcf7ca31b72f34c842	Eukaryota	SAR	Alveolata	Ciliophora	Trichostomatia	Entodinium	uncultured_rumen_protozoa	-0.0541384	-0.0224779
7db87bd6610b8a4f1e64ba9217c77ce3	Eukaryota	SAR	Alveolata	Ciliophora	Trichostomatia	Entodinium	uncultured_rumen_protozoa	-0.23358	-0.110061
ca5d4dda6bde66ef0ea991b861295b0c	Eukaryota	SAR	Alveolata	Ciliophora	Trichostomatia	Ophryoscolex	uncultured_rumen_protozoa	-0.705096	-0.769873
09f8ed4f5d592583ad44d70ad6a21b52	Eukaryota	SAR	Alveolata	Ciliophora	Trichostomatia	Ophryoscolex	uncultured_rumen_protozoa	-0.899247	-1.04756
05efb86d434229b8e29baa5d180c4ac8	Eukaryota	SAR	Alveolata	Ciliophora	Trichostomatia	Ophryoscolex	NA	0.436731	0.408879
37b976e43f1d8cd11e957cc019f73c8b	Eukaryota	SAR	Alveolata	Ciliophora	Trichostomatia	Ophryoscolex	uncultured_rumen_protozoa	-0.708727	-0.921895
81c17b85fb1afd378a2d4915cd9f7142	Eukaryota	SAR	Alveolata	Ciliophora	Trichostomatia	Ophryoscolex	uncultured_rumen_protozoa	-0.862766	-0.886637
8e2c2cf57be2acf7228d855ff67099e4	Eukaryota	SAR	Alveolata	Ciliophora	Trichostomatia	NA	NA	3.00213	3.34744
7aba453c7208e6dca1ce147e308da16e	Eukaryota	SAR	Alveolata	Ciliophora	Trichostomatia	NA	NA	-0.455271	-0.708622
a2ddf9595b0e88e45ed769437b3b0c65	Eukaryota	SAR	Alveolata	Ciliophora	Trichostomatia	Polyplastron	uncultured_rumen_protozoa	-0.756718	-0.959959
2816e204e68630f4764651971575a2fb	Eukaryota	SAR	Alveolata	Ciliophora	Trichostomatia	Entodinium	uncultured_protist	-0.899247	-0.846798
d3e698aaafb365e91e636e8f54e59af8	Eukaryota	SAR	Alveolata	Ciliophora	Trichostomatia	NA	NA	-0.835881	-0.783719
098b8a12459a181164e917a2a7ca0791	Eukaryota	SAR	Alveolata	Ciliophora	Trichostomatia	Dasytricha	NA	-0.862766	-0.982169
91b49d84616768e3ac4613ecc4c8bf66	Eukaryota	SAR	Alveolata	Ciliophora	Trichostomatia	Entodinium	uncultured_rumen_protozoa	0.263338	-0.00133677
b260cdb1ae1f8497554816bad0fa390a	Eukaryota	SAR	Alveolata	Ciliophora	Trichostomatia	Entodinium	uncultured_rumen_protozoa	-0.239779	-0.342399
3cc8236fa0bc4bd9d021235d37acd884	Eukaryota	SAR	Alveolata	Ciliophora	Trichostomatia	Entodinium	uncultured_rumen_protozoa	-0.97221	-0.824782
e24dcbe3144bb8812b2ced6c0bb29d27	Eukaryota	SAR	Alveolata	Ciliophora	Trichostomatia	NA	NA	1.49631	1.4136
ac20c1e8c5e268a037733417e2f18784	Eukaryota	SAR	Alveolata	Ciliophora	Trichostomatia	Entodinium	NA	-0.731981	-0.713743
e5754af3a5031c4d2eab3128a69428f6	Eukaryota	SAR	Alveolata	Ciliophora	Trichostomatia	Entodinium	NA	-0.872362	-1.01231
