# Supplementary material for: Programming rumen microbiome development in calves with the anti-methanogenic compound 3-NOP
Source: Anim Microbiome. 2024 Oct 25;6:60. doi: 10.1186/s42523-024-00343-2 (PMC11515290; doi:10.1186/s42523-024-00343-2)
Supplement: Supplementary file 4 — Supplementary Material 4 [file 42523_2024_343_MOESM4_ESM.xlsx]

## Sheet: Week 5
								Mean clr values
ASV	Kingdom	Phylum	Class	Order	Family	Genus	Species	Control	3-NOP
1c6d506f839f93d285600655f814c4f6	Bacteria	Firmicutes	Clostridia	Oscillospirales	Oscillospiraceae	UCG-005	NA	0.936764	0.317711
f1898dd35b578f7a4de61256a5735d7b	Bacteria	Firmicutes	Bacilli	Erysipelotrichales	Erysipelatoclostridiaceae	UCG-004	NA	-0.993745	-0.524744
c4a036bcd89b59912309f6458282eafc	Bacteria	Spirochaetota	Spirochaetia	Spirochaetales	Spirochaetaceae	Treponema	NA	-0.00111696	-0.660198
2a2950ae434c3370c30339bddd700f8e	Bacteria	Proteobacteria	Gammaproteobacteria	Aeromonadales	Succinivibrionaceae	Succinivibrionaceae_UCG-002	NA	3.52325	4.15611
d2e854e903d96c51b19b29ac859d73a9	Bacteria	Firmicutes	Clostridia	Clostridia_or	Hungateiclostridiaceae	Saccharofermentans	NA	-0.684748	-0.0631055
9d3217fd65b07a37ff6228f29e8c5867	Bacteria	Firmicutes	Clostridia	Clostridia_or	Hungateiclostridiaceae	Saccharofermentans	NA	1.42841	1.06365
07c145e9b9cd44dc71455e718a3c1719	Bacteria	Firmicutes	Clostridia	Clostridia_or	Hungateiclostridiaceae	Saccharofermentans	NA	-0.497139	0.0602091
5d63715448c31134820e78f482008974	Bacteria	Firmicutes	Clostridia	Oscillospirales	Ruminococcaceae	Ruminococcus	NA	0.958697	-0.0152645
9beb09f916dc49bb29e9b797c7e8df0b	Bacteria	Firmicutes	Clostridia	Oscillospirales	Ruminococcaceae	Ruminococcus	NA	-0.44942	-0.949112
2608582d661a79095263307a4053d1d0	Bacteria	Bacteroidota	Bacteroidia	Bacteroidales	Rikenellaceae	Rikenellaceae_RC9_gut_group	NA	-0.683467	-0.0856467
94fbdeaaf426f9bd06a7a1e7fb79bd31	Bacteria	Bacteroidota	Bacteroidia	Bacteroidales	Rikenellaceae	Rikenellaceae_RC9_gut_group	NA	-0.893871	-0.130451
3d8fcb50c4a7160fde40c16829e2e54f	Bacteria	Bacteroidota	Bacteroidia	Bacteroidales	Rikenellaceae	Rikenellaceae_RC9_gut_group	NA	-0.448139	0.0658437
a412704dbd6cd92147e4c5de4dd8f4a1	Bacteria	Bacteroidota	Bacteroidia	Bacteroidales	Rikenellaceae	Rikenellaceae_RC9_gut_group	NA	-1.08827	-0.500432
8ddd5910b124664b645c71a4a41fa150	Bacteria	Bacteroidota	Bacteroidia	Bacteroidales	Rikenellaceae	Rikenellaceae_RC9_gut_group	NA	-0.0549871	0.538699
b3a5e0013722f076acdc419b23de2c65	Bacteria	Bacteroidota	Bacteroidia	Bacteroidales	Rikenellaceae	Rikenellaceae_RC9_gut_group	NA	0.201918	0.616756
0de1b6df9b287aa5a53a2005fbb6c20c	Bacteria	Bacteroidota	Bacteroidia	Bacteroidales	Rikenellaceae	Rikenellaceae_RC9_gut_group	NA	0.777178	1.38728
d866e05d2d3a8fb3cc7cfb3e18885079	Bacteria	Bacteroidota	Bacteroidia	Bacteroidales	Rikenellaceae	Rikenellaceae_RC9_gut_group	NA	0.284193	-0.147177
af7bb191e2b099e6200052046b8d7519	Bacteria	Firmicutes	Clostridia	Lachnospirales	Lachnospiraceae	probable_genus_10	NA	-0.930732	-0.470018
8eea2ee6c75686f1dd9acb2e2e4e1a0d	Bacteria	Bacteroidota	Bacteroidia	Bacteroidales	Prevotellaceae	Prevotellaceae_UCG-003	NA	-0.985457	-0.380272
cab10cb2e25a82fb51b6fda740c848d7	Bacteria	Bacteroidota	Bacteroidia	Bacteroidales	Prevotellaceae	Prevotellaceae_UCG-003	NA	1.17412	0.369458
d70cb214acd14b53c12a8149a81a6f51	Bacteria	Bacteroidota	Bacteroidia	Bacteroidales	Prevotellaceae	Prevotellaceae_UCG-003	NA	2.48245	1.17032
a30a826c2a8c19f2555818930d8ae743	Bacteria	Bacteroidota	Bacteroidia	Bacteroidales	Prevotellaceae	Prevotellaceae_UCG-003	NA	-0.252633	0.717617
e614be72cf7c3320a35b0ba354b51241	Bacteria	Bacteroidota	Bacteroidia	Bacteroidales	Prevotellaceae	Prevotellaceae_UCG-003	NA	-0.0831252	-0.607841
78158da013e0de53b66413a9a0e934ef	Bacteria	Bacteroidota	Bacteroidia	Bacteroidales	Prevotellaceae	Prevotellaceae_UCG-003	NA	2.37828	1.84672
54db3c24e0f676257716c132628242e0	Bacteria	Bacteroidota	Bacteroidia	Bacteroidales	Prevotellaceae	Prevotellaceae_UCG-003	NA	1.4218	0.414927
9958a78d4a4681484cdecffa6bf68203	Bacteria	Bacteroidota	Bacteroidia	Bacteroidales	Prevotellaceae	Prevotellaceae_UCG-001	NA	1.64517	1.07146
ecefdeea82ca4c2ba31b31f5e495818a	Bacteria	Bacteroidota	Bacteroidia	Bacteroidales	Prevotellaceae	Prevotellaceae_UCG-001	NA	-0.588523	-0.0463291
064ff62c8a588e6d991420778a2793f5	Bacteria	Bacteroidota	Bacteroidia	Bacteroidales	Prevotellaceae	Prevotellaceae_NK3B31_group	NA	0.631208	1.34515
a85b6c4087b33220e0d5460ca10bc2ef	Bacteria	Bacteroidota	Bacteroidia	Bacteroidales	Prevotellaceae	Prevotellaceae_NK3B31_group	NA	1.80133	1.01875
7b3b8659942950fb1523e7d3eed34a11	Bacteria	Bacteroidota	Bacteroidia	Bacteroidales	Prevotellaceae	Prevotellaceae_NK3B31_group	NA	1.07257	0.502363
71eb734a3918b496521f63501bc9c382	Bacteria	Bacteroidota	Bacteroidia	Bacteroidales	Prevotellaceae	Prevotellaceae_NK3B31_group	NA	1.43992	2.07362
9964a087a472d12514d8938fbc5adc66	Bacteria	Bacteroidota	Bacteroidia	Bacteroidales	Prevotellaceae	Prevotella	NA	-0.994461	-0.276542
2b0658c65f1b3674b9a87271073c5cec	Bacteria	Bacteroidota	Bacteroidia	Bacteroidales	Prevotellaceae	Prevotella	NA	2.14568	1.71391
a8766775f992ca564f7fad01f3914927	Bacteria	Bacteroidota	Bacteroidia	Bacteroidales	Prevotellaceae	Prevotella	NA	-0.161998	0.775491
85c9f671c2bf8814fd146b6e78a834ef	Bacteria	Bacteroidota	Bacteroidia	Bacteroidales	Prevotellaceae	Prevotella	NA	-0.0221112	-0.676208
5f9ce790aec77f31a0f9fafd20f1704d	Bacteria	Bacteroidota	Bacteroidia	Bacteroidales	Prevotellaceae	Prevotella	NA	-0.0368481	-0.455096
5b0b336349322697a1cfc8a17341663a	Bacteria	Firmicutes	Clostridia	Oscillospirales	Oscillospiraceae	NK4A214_group	NA	0.278119	0.772273
2f59c2023acda870625976fba2cf8aa1	Bacteria	Firmicutes	Bacilli	Acholeplasmatales	Acholeplasmataceae	NED5E9	NA	0.277643	-0.395962
ed8de26994bc1a5f0ee746f61ccd6b13	Bacteria	Firmicutes	Clostridia	Lachnospirales	Lachnospiraceae	NA	NA	0.13402	-0.697774
0e7d97a40796aa1993f116e6544d8cf1	Bacteria	Bacteroidota	Bacteroidia	NA	NA	NA	NA	0.566984	-0.764286
5c7ada002911d90e547e9cd4687b2efd	Bacteria	Verrucomicrobiota	Kiritimatiellae	WCHB1-41	NA	NA	NA	0.365439	-0.487028
cb2ca2dd14fe53d6ea69fb25e3405632	Bacteria	Patescibacteria	Gracilibacteria	Absconditabacteriales_(SR1)	NA	NA	NA	2.00918	2.58863
b255f201622d15db1f410a38a1591863	Bacteria	Firmicutes	Clostridia	Lachnospirales	Lachnospiraceae	NA	NA	-0.530864	-1.08343
99d9fd30fb940ae76769b9e745be1617	Bacteria	Proteobacteria	Gammaproteobacteria	Burkholderiales	Rhodocyclaceae	NA	NA	0.0826437	-0.689849
c440e67c403013abcd053c4b4ecc5c84	Bacteria	Bacteroidota	Bacteroidia	Bacteroidales	Bacteroidales_BS11_gut_group	NA	NA	2.09402	1.28121
2ee7de658584e5be7106dffd127dd9bf	Bacteria	Bacteroidota	Bacteroidia	Bacteroidales	Prevotellaceae	NA	NA	-0.803306	-0.046186
c231103d9977c8bb9ef06227e1150236	Bacteria	Bacteroidota	Bacteroidia	Bacteroidales	F082	NA	NA	1.41708	0.72247
65d083cb3ae4bf1c31ea876f2ca52f6b	Bacteria	Firmicutes	Clostridia	Clostridia_UCG-014	NA	NA	NA	-0.58535	-1.31947
13841fdd43b5e8430273652370460458	Bacteria	Firmicutes	Bacilli	RF39	NA	NA	NA	0.401848	-0.144678
4e3ab939d65fc967787c06f22d3b8500	Bacteria	Firmicutes	Bacilli	Bacillales	Planococcaceae	NA	NA	-0.72805	-0.219617
3cee7d1ca28c46dee6b53362de1b63d8	Bacteria	Verrucomicrobiota	Kiritimatiellae	WCHB1-41	NA	NA	NA	-0.278094	-0.820665
4b2a2daa90f646360512a82c9503e80e	Bacteria	Firmicutes	Clostridia	Lachnospirales	Lachnospiraceae	NA	NA	0.0761022	-0.487884
477511cf20658b29b5e834efbe88fefb	Bacteria	Bacteroidota	Bacteroidia	Bacteroidales	Muribaculaceae	NA	NA	0.121541	-0.645852
9a4b67e927013ef872492e1bd630b0d5	Bacteria	Firmicutes	Clostridia	Lachnospirales	Lachnospiraceae	NA	NA	0.334639	-0.275422
85fa7599a40f46e2774d572654953358	Bacteria	Firmicutes	Clostridia	Lachnospirales	Lachnospiraceae	NA	NA	0.572417	0.944215
0b4c864cdeadef12fbf7981b742a57b9	Bacteria	Bacteroidota	Bacteroidia	Bacteroidales	NA	NA	NA	0.552836	1.22973
fbe2196bd21214483f5d7ff7fca6b3a3	Bacteria	Bacteroidota	Bacteroidia	Bacteroidales	Muribaculaceae	NA	NA	-0.339817	0.498106
dbe9cd8bea1ea56de47232b81dacaf6b	Bacteria	Firmicutes	Clostridia	Clostridia_UCG-014	NA	NA	NA	-0.654805	-0.0339574
1ac6284c4cad0ed32a3ce20eb97946a6	Bacteria	Firmicutes	Clostridia	Clostridia_UCG-014	NA	NA	NA	-0.885584	-0.421937
208d8e2997a084904274fdae41a72985	Bacteria	Bacteroidota	Bacteroidia	Bacteroidales	p-251-o5	NA	NA	0.512509	-0.248532
c01c7cddf466ce3e88838b6115013a29	Bacteria	Bacteroidota	Bacteroidia	Bacteroidales	NA	NA	NA	-0.0980572	0.489494
63c7c259bf9771c3becaab6957db1ca4	Bacteria	Bacteroidota	Bacteroidia	Bacteroidales	p-251-o5	NA	NA	-0.619314	-0.100609
6d8230803b5587e353cf27a6535222b3	Bacteria	Firmicutes	Clostridia	Lachnospirales	Lachnospiraceae	NA	NA	-0.102644	0.379951
05f3378cb192e5264ee75071055bb07c	Bacteria	Firmicutes	Negativicutes	Veillonellales-Selenomonadales	Selenomonadaceae	NA	NA	-0.40042	-0.0211503
d2bb3dbf0c1023f3ed88637dcef20a71	Bacteria	Bacteroidota	Bacteroidia	Bacteroidales	Prevotellaceae	NA	NA	1.24055	0.678425
bcf02013409496b55ced82c468047715	Bacteria	Bacteroidota	Bacteroidia	Bacteroidales	F082	NA	NA	-0.634608	-1.13815
c299d7654dd54bfc7aab332b53dd1c68	Bacteria	Bacteroidota	Bacteroidia	Bacteroidales	F082	NA	NA	1.01239	0.245168
22254eab62fe2f0d73b81fe080bd65f2	Bacteria	Bacteroidota	Bacteroidia	Bacteroidales	Muribaculaceae	NA	NA	-0.734733	0.122177
f8fa3c887aad3182a9d0daf7eb329b8e	Bacteria	Firmicutes	Clostridia	Clostridia_UCG-014	NA	NA	NA	-0.153263	-0.745856
92a2b66a3ae9fe792f49acac1b8eb9bd	Bacteria	Firmicutes	Clostridia	Lachnospirales	Lachnospiraceae	NA	NA	-0.737053	-0.310267
b73cedbf5d97ba3d1273b8283322430e	Bacteria	Proteobacteria	Gammaproteobacteria	Pseudomonadales	Moraxellaceae	Moraxella	NA	-0.949162	-0.441647
a11293b0c7d78c74bfd51f247208a25d	Archaea	Euryarchaeota	Methanobacteria	Methanobacteriales	Methanobacteriaceae	Methanobrevibacter	Methanobrevibacter ruminantium clade	2.30526	1.87253
178f3134714baa74321e0effcd83aa2b	Bacteria	Firmicutes	Clostridia	Lachnospirales	Lachnospiraceae	Marvinbryantia	NA	0.85328	0.388254
63f42c36fe26ab35a92a95a736003282	Bacteria	Firmicutes	Bacilli	Bacillales	Planococcaceae	Lysinibacillus	NA	-1.00682	-0.575246
29d119fcdf18ea1350f75528ba240229	Bacteria	Firmicutes	Clostridia	Lachnospirales	Lachnospiraceae	Lachnospiraceae_UCG-009	NA	-0.372412	0.0400179
b6bacf26dc613811fbf537742144e010	Bacteria	Firmicutes	Clostridia	Lachnospirales	Lachnospiraceae	Lachnospiraceae_UCG-006	NA	-0.108714	-0.508532
1da150cb55ed17ed3f529c9cff4a8485	Bacteria	Firmicutes	Clostridia	Lachnospirales	Lachnospiraceae	Lachnospiraceae_NK4A136_group	NA	-0.54266	-0.0430892
98ff67beb6896e29101ef3fd813f2469	Bacteria	Firmicutes	Clostridia	Lachnospirales	Lachnospiraceae	Lachnospiraceae_NK3A20_group	NA	-0.928514	-0.311982
103aa87afc64bb739ce1eb43f6cdfcb5	Bacteria	Firmicutes	Clostridia	Lachnospirales	Lachnospiraceae	Lachnospiraceae_NK3A20_group	NA	-0.595379	-0.00759344
ebd25f121ce822bf6ba86be489b35e9a	Bacteria	Firmicutes	Clostridia	Lachnospirales	Lachnospiraceae	Lachnospiraceae_NK3A20_group	NA	-0.63718	-0.198254
51bfe57b9cbe369274affccdcaccbbbb	Bacteria	Firmicutes	Clostridia	Lachnospirales	Lachnospiraceae	Lachnospiraceae_NK3A20_group	NA	1.21683	1.63665
67eb32401c4ba69abddddba12a9c6894	Bacteria	Firmicutes	Clostridia	Lachnospirales	Lachnospiraceae	Lachnospiraceae_ND3007_group	NA	-0.968308	-0.480161
19776e1e8b997168e01987ee294e50c4	Bacteria	Firmicutes	Clostridia	Lachnospirales	Lachnospiraceae	Lachnospiraceae_AC2044_group	NA	1.44545	0.735616
886f773950075a798df6c9644c1209a7	Bacteria	Chloroflexi	Anaerolineae	Anaerolineales	Anaerolineaceae	Flexilinea	NA	0.361201	-0.219245
492b97ab879f7906e463de94a0731f9e	Bacteria	Fibrobacterota	Fibrobacteria	Fibrobacterales	Fibrobacteraceae	Fibrobacter	NA	2.7055	3.26265
d850b6ece5313b46c4c190a67c2a9add	Bacteria	Fibrobacterota	Fibrobacteria	Fibrobacterales	Fibrobacteraceae	Fibrobacter	NA	-1.01696	-0.495455
83e8cbd13b2a707e20f3883d58f20d3b	Bacteria	Fibrobacterota	Fibrobacteria	Fibrobacterales	Fibrobacteraceae	Fibrobacter	NA	1.4629	0.932392
1da7acfb269875ebc553234ccb3f26ad	Bacteria	Desulfobacterota	Desulfovibrionia	Desulfovibrionales	Desulfovibrionaceae	Desulfovibrio	NA	0.58748	0.13021
4f550b0dc2f8d8acbb432616b35a03b9	Bacteria	Firmicutes	Clostridia	Lachnospirales	Defluviitaleaceae	Defluviitaleaceae_UCG-011	NA	0.319506	-0.0665006
a60550915ea90c94ba1511add5eab12f	Bacteria	Firmicutes	Clostridia	Christensenellales	Christensenellaceae	Christensenellaceae_R-7_group	NA	-0.323191	-0.880745
0bbd1268bbee220c238f2a64d818269a	Bacteria	Firmicutes	Clostridia	Christensenellales	Christensenellaceae	Christensenellaceae_R-7_group	NA	0.782906	0.345216
bb8a31b52361fc84d9f3024e63243e0e	Bacteria	Firmicutes	Clostridia	Christensenellales	Christensenellaceae	Christensenellaceae_R-7_group	NA	0.843221	1.34446
beb1b62853416d91cd23b383611b51ef	Bacteria	Firmicutes	Clostridia	Christensenellales	Christensenellaceae	Christensenellaceae_R-7_group	NA	-0.126941	-0.490666
2b1ae3c6117d4d7e7a5deca74b6e2f4f	Bacteria	Firmicutes	Clostridia	Christensenellales	Christensenellaceae	Christensenellaceae_R-7_group	NA	0.405023	0.108385
33e03181cee25406cd03b0394d185551	Bacteria	Patescibacteria	Saccharimonadia	Saccharimonadales	Saccharimonadaceae	Candidatus_Saccharimonas	NA	-0.755484	-0.272691
471965deeef4fac6ff7d8182b979e6ef	Bacteria	Firmicutes	Clostridia	Peptostreptococcales-Tissierellales	Anaerovoracaceae	Anaerovorax	NA	0.0803266	0.469537
f15f92854645c89d4acc6c4fefc1c356	Bacteria	Firmicutes	Bacilli	Acholeplasmatales	Acholeplasmataceae	Anaeroplasma	NA	-0.0773828	-0.980618
f6fa2a3086da732b07d8a7c2d9723a72	Bacteria	Bacteroidota	Bacteroidia	Bacteroidales	Prevotellaceae	Alloprevotella	NA	0.726042	1.65338
7bb0fbf40975e773b5aedac3d16d9177	Bacteria	Bacteroidota	Bacteroidia	Bacteroidales	Prevotellaceae	Alloprevotella	NA	0.138667	-0.970357
d400a1bed1115ba18ab0c3839d79a77b	Bacteria	Firmicutes	Clostridia	Lachnospirales	Lachnospiraceae	Acetitomaculum	NA	-0.227955	0.118093

## Sheet: Week 10
								Mean clr values
ASV	Kingdom	Phylum	Class	Order	Family	Genus	Species	Control	3-NOP
1c6d506f839f93d285600655f814c4f6	Bacteria	Firmicutes	Clostridia	Oscillospirales	Oscillospiraceae	UCG-005	NA	1.02939	-0.0377102
f693fb43d4ce2c5206adfe4b1a1c929a	Bacteria	Firmicutes	Clostridia	Oscillospirales	Oscillospiraceae	UCG-005	NA	0.272504	-0.798239
c985066e485121e741b63294209c37aa	Bacteria	Bacteroidota	Bacteroidia	Bacteroidales	Rikenellaceae	U29-B03	NA	0.550785	-0.465724
bc48f806def069c8dc2de0c3af4261ea	Bacteria	Proteobacteria	Gammaproteobacteria	Aeromonadales	Succinivibrionaceae	Succinimonas	NA	-0.880091	0.721472
729f0a2daf83ef52458e16602b65a2eb	Bacteria	Firmicutes	Negativicutes	Acidaminococcales	Acidaminococcaceae	Succiniclasticum	NA	-0.817247	0.734639
81be31f6e228a3b414e143d10478c0bb	Bacteria	Firmicutes	Negativicutes	Acidaminococcales	Acidaminococcaceae	Succiniclasticum	NA	2.37162	3.43869
1a987e3e7cd9c7ba912816d3c6a3ae59	Bacteria	Firmicutes	Negativicutes	Acidaminococcales	Acidaminococcaceae	Succiniclasticum	NA	0.447784	1.4521
55b9c21883d86279486854db735d2e4d	Bacteria	Firmicutes	Negativicutes	Acidaminococcales	Acidaminococcaceae	Succiniclasticum	NA	-0.309269	0.749634
60588e1f34a6a129a37ed71b901520d1	Bacteria	Firmicutes	Negativicutes	Acidaminococcales	Acidaminococcaceae	Succiniclasticum	NA	-0.672418	0.496206
0831ce9722f2033af7eec02aef4dae9b	Bacteria	Firmicutes	Negativicutes	Veillonellales-Selenomonadales	Selenomonadaceae	Selenomonas	NA	1.33801	2.40876
310e74393e6796ffd791fbcf08a010ff	Bacteria	Firmicutes	Negativicutes	Veillonellales-Selenomonadales	Selenomonadaceae	Schwartzia	NA	-0.349577	0.7931
15ab201423b009409f1e2e5ea6018d55	Bacteria	Firmicutes	Clostridia	Clostridia_or	Hungateiclostridiaceae	Saccharofermentans	NA	1.28353	0.276109
d2e854e903d96c51b19b29ac859d73a9	Bacteria	Firmicutes	Clostridia	Clostridia_or	Hungateiclostridiaceae	Saccharofermentans	NA	-0.393647	0.472375
44eed92901d7d986a32a5010e7276358	Bacteria	Firmicutes	Clostridia	Oscillospirales	Ruminococcaceae	Ruminococcus	NA	1.04878	-0.121418
01f6738d529e3264b488a807e3afb852	Bacteria	Firmicutes	Clostridia	Oscillospirales	Ruminococcaceae	Ruminococcus	NA	-0.0826593	-1.15761
e8a060c567e3ced27b693f381b2e1a9b	Bacteria	Bacteroidota	Bacteroidia	Bacteroidales	Rikenellaceae	Rikenellaceae_RC9_gut_group	NA	0.605382	-1.00803
d866e05d2d3a8fb3cc7cfb3e18885079	Bacteria	Bacteroidota	Bacteroidia	Bacteroidales	Rikenellaceae	Rikenellaceae_RC9_gut_group	NA	1.53091	0.284689
ac1f549b1905f587423859fee980e145	Bacteria	Bacteroidota	Bacteroidia	Bacteroidales	Rikenellaceae	Rikenellaceae_RC9_gut_group	NA	0.669714	-0.765971
c3bfc66ddb9a39e8aa68b21efad4050b	Bacteria	Bacteroidota	Bacteroidia	Bacteroidales	Rikenellaceae	Rikenellaceae_RC9_gut_group	NA	0.6391	-0.854376
4305b290c18be04bff98c178df06232a	Bacteria	Bacteroidota	Bacteroidia	Bacteroidales	Rikenellaceae	Rikenellaceae_RC9_gut_group	NA	0.495681	-0.849459
388d50977fcee8ba80c7f227add1b629	Bacteria	Bacteroidota	Bacteroidia	Bacteroidales	Rikenellaceae	Rikenellaceae_RC9_gut_group	NA	1.82306	0.363235
407126a05b97aa805f919a97d63a67ea	Bacteria	Bacteroidota	Bacteroidia	Bacteroidales	Rikenellaceae	Rikenellaceae_RC9_gut_group	NA	-1.02049	0.10868
94fbdeaaf426f9bd06a7a1e7fb79bd31	Bacteria	Bacteroidota	Bacteroidia	Bacteroidales	Rikenellaceae	Rikenellaceae_RC9_gut_group	NA	-0.643129	0.467242
e41b8b29f03682405ae15acb2813b2f2	Bacteria	Bacteroidota	Bacteroidia	Bacteroidales	Rikenellaceae	Rikenellaceae_RC9_gut_group	NA	-0.0139685	1.38389
110630477cdca871fb383d0c6fbbbf16	Bacteria	Bacteroidota	Bacteroidia	Bacteroidales	Prevotellaceae	Prevotellaceae_UCG-004	NA	2.12099	-0.522437
bf3fc98db3e28f6330f4f3540b91bbe7	Bacteria	Bacteroidota	Bacteroidia	Bacteroidales	Prevotellaceae	Prevotellaceae_UCG-004	NA	0.569101	-1.32593
934339833eec3e0fea4bd91e43929dfc	Bacteria	Bacteroidota	Bacteroidia	Bacteroidales	Prevotellaceae	Prevotellaceae_UCG-004	NA	3.73731	2.09323
47a99cafe9f3e8588b571ddfdded4134	Bacteria	Bacteroidota	Bacteroidia	Bacteroidales	Prevotellaceae	Prevotellaceae_UCG-004	NA	0.221299	-1.56422
1cb455ba8bee64aeda2bdd729f03eaea	Bacteria	Bacteroidota	Bacteroidia	Bacteroidales	Prevotellaceae	Prevotellaceae_UCG-004	NA	2.21377	-0.123911
cd5977e40a3a16f7be51be35c3fe4895	Bacteria	Bacteroidota	Bacteroidia	Bacteroidales	Prevotellaceae	Prevotellaceae_UCG-004	NA	0.622732	-1.33105
8c94f5c903ffa3c38f0f30e57ba3cb83	Bacteria	Bacteroidota	Bacteroidia	Bacteroidales	Prevotellaceae	Prevotellaceae_UCG-004	NA	1.34987	-0.904697
a48be06fa9c396bba40e4f1e437bf536	Bacteria	Bacteroidota	Bacteroidia	Bacteroidales	Prevotellaceae	Prevotellaceae_UCG-004	NA	0.762095	-1.15014
134cebc8e4d86a0cb9a85c4ab0ce9365	Bacteria	Bacteroidota	Bacteroidia	Bacteroidales	Prevotellaceae	Prevotellaceae_UCG-004	NA	0.519086	-1.17012
4af5bb0af5995c2e4a0ff8f48a2efd5c	Bacteria	Bacteroidota	Bacteroidia	Bacteroidales	Prevotellaceae	Prevotellaceae_UCG-004	NA	-0.0540343	-1.55171
c9f8d319789dc5a0f4b71f3e2e284067	Bacteria	Bacteroidota	Bacteroidia	Bacteroidales	Prevotellaceae	Prevotellaceae_UCG-004	NA	0.379964	-1.35985
335806e4ac90c7b98dfee42c4a423554	Bacteria	Bacteroidota	Bacteroidia	Bacteroidales	Prevotellaceae	Prevotellaceae_UCG-004	NA	0.197715	-1.37827
ffa20db58db39786bfd7b50336f15741	Bacteria	Bacteroidota	Bacteroidia	Bacteroidales	Prevotellaceae	Prevotellaceae_UCG-004	NA	0.827534	-1.01096
be7092d65b3c1e273f7ce08f0f46082d	Bacteria	Bacteroidota	Bacteroidia	Bacteroidales	Prevotellaceae	Prevotellaceae_UCG-004	NA	-0.0414408	-1.48631
2e7551b2a4a0404265ca48f90d213a2b	Bacteria	Bacteroidota	Bacteroidia	Bacteroidales	Prevotellaceae	Prevotellaceae_UCG-004	NA	1.04397	-0.716671
7e9a4588875429fe70f776e9751298de	Bacteria	Bacteroidota	Bacteroidia	Bacteroidales	Prevotellaceae	Prevotellaceae_UCG-004	NA	0.269404	-1.28909
c59ffd036f96579ab0e0e551f7dd6aee	Bacteria	Bacteroidota	Bacteroidia	Bacteroidales	Prevotellaceae	Prevotellaceae_UCG-004	NA	0.416723	-1.34814
ebfdbb3644bea36dc2adf114cdf86c59	Bacteria	Bacteroidota	Bacteroidia	Bacteroidales	Prevotellaceae	Prevotellaceae_UCG-004	NA	0.441407	-1.03653
8606720e7f7c5d917b16e84fdc96cd8d	Bacteria	Bacteroidota	Bacteroidia	Bacteroidales	Prevotellaceae	Prevotellaceae_UCG-004	NA	0.39165	-1.08941
5507e2fcfe9ff472afa8874218e870c9	Bacteria	Bacteroidota	Bacteroidia	Bacteroidales	Prevotellaceae	Prevotellaceae_UCG-004	NA	0.141679	-1.17634
88043bff5b61167fe7e6071e78bbb139	Bacteria	Bacteroidota	Bacteroidia	Bacteroidales	Prevotellaceae	Prevotellaceae_UCG-004	NA	0.559391	-1.03707
28ed3946cf20719d22e8cbe238713c8e	Bacteria	Bacteroidota	Bacteroidia	Bacteroidales	Prevotellaceae	Prevotellaceae_UCG-004	NA	-0.0365995	-1.54201
7490aaf1dbf6c818b1b6307c19c7b849	Bacteria	Bacteroidota	Bacteroidia	Bacteroidales	Prevotellaceae	Prevotellaceae_UCG-004	NA	-0.233777	-1.43116
299db72fadc2a2b9331baeb09cfb44f1	Bacteria	Bacteroidota	Bacteroidia	Bacteroidales	Prevotellaceae	Prevotellaceae_UCG-004	NA	-0.036534	-1.39823
3fffac4b34b291f12f0e38f7d2fddb69	Bacteria	Bacteroidota	Bacteroidia	Bacteroidales	Prevotellaceae	Prevotellaceae_UCG-004	NA	0.243262	-1.06167
f59b4887283a026ce06d01e205e99d34	Bacteria	Bacteroidota	Bacteroidia	Bacteroidales	Prevotellaceae	Prevotellaceae_UCG-003	NA	1.75916	0.181871
5326b492026570838a8873573d76b321	Bacteria	Bacteroidota	Bacteroidia	Bacteroidales	Prevotellaceae	Prevotellaceae_UCG-003	NA	-0.0267812	-1.2986
2b7acd272063e38531d380ea87d0b4ff	Bacteria	Bacteroidota	Bacteroidia	Bacteroidales	Prevotellaceae	Prevotellaceae_UCG-003	NA	1.12904	0.303247
69a96dcba2fa7899d863b0c3a263e4ae	Bacteria	Bacteroidota	Bacteroidia	Bacteroidales	Prevotellaceae	Prevotellaceae_UCG-001	NA	1.14918	-0.621973
5dbb4b18d3819f70964f12c25019f917	Bacteria	Bacteroidota	Bacteroidia	Bacteroidales	Prevotellaceae	Prevotellaceae_UCG-001	NA	0.265972	-0.89431
629f78560c04a02a05332ca6ca245c31	Bacteria	Bacteroidota	Bacteroidia	Bacteroidales	Prevotellaceae	Prevotellaceae_NK3B31_group	NA	1.09163	0.0855322
4d9739eec43e641e8b93abb2b296f735	Bacteria	Bacteroidota	Bacteroidia	Bacteroidales	Prevotellaceae	Prevotella	NA	0.177598	1.38027
aa445853388f8f201f62102174a50cbf	Bacteria	Bacteroidota	Bacteroidia	Bacteroidales	Prevotellaceae	Prevotella	NA	1.12267	2.34502
0677856dae98342c8812d065aa36518a	Bacteria	Bacteroidota	Bacteroidia	Bacteroidales	Prevotellaceae	Prevotella	NA	0.0951283	1.3377
4c02c0e084864cb004720ab4b9c56e47	Bacteria	Bacteroidota	Bacteroidia	Bacteroidales	Prevotellaceae	Prevotella	NA	0.580189	-0.955032
177459db88750950d7e906f12f483a35	Bacteria	Bacteroidota	Bacteroidia	Bacteroidales	Prevotellaceae	Prevotella	NA	1.52928	0.490894
7db01b2e40a0f0bc4c4cad9e26cd7ff7	Bacteria	Bacteroidota	Bacteroidia	Bacteroidales	Prevotellaceae	Prevotella	NA	-0.511235	0.499062
3a2ba3d0dbbbf4e1fb01bc8c4731fb91	Bacteria	Bacteroidota	Bacteroidia	Bacteroidales	Prevotellaceae	Prevotella	NA	0.63073	-0.913844
379af1a813570da49ce2f7639c55bc9d	Bacteria	Bacteroidota	Bacteroidia	Bacteroidales	Prevotellaceae	Prevotella	NA	-0.68493	0.328456
db7c825f8b04ea28b2bebfd9d19e9a2b	Bacteria	Bacteroidota	Bacteroidia	Bacteroidales	Prevotellaceae	Prevotella	NA	0.113691	-1.0932
9a88a1ee5954ad0b1bc3a69b1224165b	Bacteria	Bacteroidota	Bacteroidia	Bacteroidales	Prevotellaceae	Prevotella	NA	0.314953	-1.02402
957f7fca8eec8604e5b04858f4d67fb5	Bacteria	Bacteroidota	Bacteroidia	Bacteroidales	Prevotellaceae	Prevotella	NA	-0.203195	0.910975
41a2584d2dae3739501ede091ebd7625	Bacteria	Firmicutes	Clostridia	Oscillospirales	Oscillospiraceae	Papillibacter	NA	1.93663	1.30937
059d808af1c1391c54ebf65bd37ce305	Bacteria	Firmicutes	Clostridia	Oscillospirales	Oscillospiraceae	NK4A214_group	NA	0.747643	-1.05252
1ad498529fad792edcb48568e41425e2	Bacteria	Bacteroidota	Bacteroidia	Bacteroidales	F082	NA	NA	0.490287	-0.955269
6f881eeb1aec735af2a32c03f794e07c	Bacteria	Bacteroidota	Bacteroidia	Bacteroidales	p-251-o5	NA	NA	0.260604	-1.33105
d2fa81cc5b1c57254e77ca605e55824d	Bacteria	Bacteroidota	Bacteroidia	Bacteroidales	F082	NA	NA	0.394757	-0.845571
95c85ec4805dcfbe461848602b52d0cb	Bacteria	Bacteroidota	Bacteroidia	Bacteroidales	F082	NA	NA	2.98245	1.16429
8cbdb45c947971f28e3b36534da59896	Bacteria	Bacteroidota	Bacteroidia	Bacteroidales	Muribaculaceae	NA	NA	0.460581	-0.645667
c3e82861c58b1672f16f675ce75b1786	Bacteria	Bacteroidota	Bacteroidia	Bacteroidales	Muribaculaceae	NA	NA	1.42354	3.07071
0e63c2ba8365193ca1ca55e0463d7a53	Bacteria	Bacteroidota	Bacteroidia	Bacteroidales	F082	NA	NA	3.19373	1.6425
fa53ae2c04eb44f43bbaf790884635e3	Bacteria	Bacteroidota	Bacteroidia	Bacteroidales	F082	NA	NA	0.478784	-0.841617
208d8e2997a084904274fdae41a72985	Bacteria	Bacteroidota	Bacteroidia	Bacteroidales	p-251-o5	NA	NA	0.826408	-0.325886
b42e010485e95ba1a4723220e1cb18b3	Bacteria	Verrucomicrobiota	Kiritimatiellae	WCHB1-41	NA	NA	NA	0.263102	-0.982406
247a5312e3dcdef71b77df744e7b4802	Bacteria	Bacteroidota	Bacteroidia	Bacteroidales	F082	NA	NA	0.0349586	-1.23105
f5ac981b286da120162826ee5da588ab	Bacteria	Bacteroidota	Bacteroidia	Bacteroidales	Muribaculaceae	NA	NA	1.49848	0.1988
961647106d26078639e9bad46d1654f0	Bacteria	Bacteroidota	Bacteroidia	Bacteroidales	Muribaculaceae	NA	NA	-0.442901	0.485621
59820048c899f3b642524a90f9c4ad20	Bacteria	Bacteroidota	Bacteroidia	Bacteroidales	F082	NA	NA	1.42352	2.46513
15d2bad7fdad1873868e4f61984941ea	Bacteria	Patescibacteria	Gracilibacteria	Absconditabacteriales_(SR1)	NA	NA	NA	-0.112534	1.32183
a675f4e9b199e199673a3cfa16682536	Bacteria	Bacteroidota	Bacteroidia	Bacteroidales	Bacteroidales_UCG-001	NA	NA	0.337323	-0.435853
0d7bfa1818c2b9838ed0bf4cc7c5ac21	Bacteria	Firmicutes	Negativicutes	Veillonellales-Selenomonadales	Selenomonadaceae	NA	NA	-0.553309	0.609564
7239cbd541953eaac4b37ec219ea0b51	Bacteria	Bacteroidota	Bacteroidia	Bacteroidales	Prevotellaceae	NA	NA	0.184736	-1.12467
a97f2b146a498dd05b379519b165f766	Bacteria	Bacteroidota	Bacteroidia	Bacteroidales	F082	NA	NA	-0.159444	-1.35148
d0bb2361de5ad708ffe657ab2eefa7a0	Bacteria	Firmicutes	Clostridia	Lachnospirales	Lachnospiraceae	NA	NA	0.593494	-0.1912
fd71d5211980a540121b89f728acae2d	Bacteria	Bacteroidota	Bacteroidia	Bacteroidales	F082	NA	NA	0.277127	-1.06579
a11293b0c7d78c74bfd51f247208a25d	Archaea	Euryarchaeota	Methanobacteria	Methanobacteriales	Methanobacteriaceae	Methanobrevibacter	Methanobrevibacter ruminantium clade	2.493	0.70473
069ce642e01536d717febabeb96e6b10	Archaea	Euryarchaeota	Methanobacteria	Methanobacteriales	Methanobacteriaceae	Methanobrevibacter	Methanobrevibacter ruminantium clade	0.424728	-0.801104
c5e414c03c688e0591e95e7c623d3bd4	Bacteria	Firmicutes	Clostridia	Lachnospirales	Lachnospiraceae	Lachnospiraceae_AC2044_group	NA	1.04338	-0.0447337
cbea691c484eedccf55c0559575d3919	Bacteria	Firmicutes	Clostridia	Lachnospirales	Lachnospiraceae	Lachnospiraceae_AC2044_group	NA	0.385535	-0.998633
f619a4b5823422479043819c6937f426	Bacteria	Firmicutes	Clostridia	Lachnospirales	Lachnospiraceae	Lachnospiraceae_AC2044_group	NA	1.15384	-0.0413193
19776e1e8b997168e01987ee294e50c4	Bacteria	Firmicutes	Clostridia	Lachnospirales	Lachnospiraceae	Lachnospiraceae_AC2044_group	NA	1.69931	0.642469
1da7acfb269875ebc553234ccb3f26ad	Bacteria	Desulfobacterota	Desulfovibrionia	Desulfovibrionales	Desulfovibrionaceae	Desulfovibrio	NA	0.744822	0.100205
d6c03ed4348553f03bede1d53ec56ef0	Bacteria	Firmicutes	Clostridia	Christensenellales	Christensenellaceae	Christensenellaceae_R-7_group	NA	0.980814	0.120431
ccd5ec7b2c6d0b547b3590d7c455bc26	Bacteria	Firmicutes	Clostridia	Oscillospirales	Ruminococcaceae	CAG-352	NA	0.431555	-0.904697
007de6b7427ec4431184142a055643bb	Bacteria	Proteobacteria	Gammaproteobacteria	Pasteurellales	Pasteurellaceae	Bibersteinia	NA	-1.25304	0.206903
410cde384f48bf5fa994e6102d52fd3e	Bacteria	Firmicutes	Clostridia	Peptostreptococcales-Tissierellales	Anaerovoracaceae	Anaerovorax	NA	0.916116	0.327084

## Sheet: Week 15
								Mean clr values
ASV	Kingdom	Phylum	Class	Order	Family	Genus	Species	Control	3-NOP
c985066e485121e741b63294209c37aa	Bacteria	Bacteroidota	Bacteroidia	Bacteroidales	Rikenellaceae	U29-B03	NA	-0.0361513	-0.468727
4e63f367a617580fcf28239d18dc41b1	Bacteria	Firmicutes	Clostridia	Oscillospirales	Ruminococcaceae	Ruminococcus	NA	1.14742	0.602835
2a7e6c9fa1d716078d95f31d33d681e3	Bacteria	Bacteroidota	Bacteroidia	Bacteroidales	Rikenellaceae	Rikenellaceae_RC9_gut_group	NA	0.159206	-0.686077
ac1f549b1905f587423859fee980e145	Bacteria	Bacteroidota	Bacteroidia	Bacteroidales	Rikenellaceae	Rikenellaceae_RC9_gut_group	NA	0.73647	-0.350398
33453b7832f4a92e2cf41dad44a51ee8	Bacteria	Bacteroidota	Bacteroidia	Bacteroidales	Rikenellaceae	Rikenellaceae_RC9_gut_group	NA	0.270831	-0.416412
605a0c6c93e6dc9a9da29f35d352f810	Bacteria	Bacteroidota	Bacteroidia	Bacteroidales	Rikenellaceae	Rikenellaceae_RC9_gut_group	NA	-0.104519	-0.554049
b6ff49fe16eefad471b16cfd6d8684c8	Bacteria	Bacteroidota	Bacteroidia	Bacteroidales	Rikenellaceae	Rikenellaceae_RC9_gut_group	NA	0.983633	1.67656
9586a04c5e157ebd541d9f23b52bc7e7	Bacteria	Bacteroidota	Bacteroidia	Bacteroidales	Rikenellaceae	Rikenellaceae_RC9_gut_group	NA	-0.127738	-0.468727
3b8fcdf8e7f74bcb520397d80bdfca68	Bacteria	Bacteroidota	Bacteroidia	Bacteroidales	Rikenellaceae	Rikenellaceae_RC9_gut_group	NA	0.00364272	-0.402713
7ecf69db46ede321da855c833eabe495	Bacteria	Bacteroidota	Bacteroidia	Bacteroidales	Rikenellaceae	Rikenellaceae_RC9_gut_group	NA	0.484555	0.985993
9e346e6c4a75110ad00405b8f825a3fa	Bacteria	Bacteroidota	Bacteroidia	Bacteroidales	Rikenellaceae	Rikenellaceae_RC9_gut_group	NA	0.108306	-0.179754
2d46916995336619882ce142b653b200	Bacteria	Bacteroidota	Bacteroidia	Bacteroidales	Rikenellaceae	Rikenellaceae_RC9_gut_group	NA	-0.266125	-0.521042
95573902f6910aa2a6e7df21facbad49	Bacteria	Bacteroidota	Bacteroidia	Bacteroidales	Rikenellaceae	Rikenellaceae_RC9_gut_group	NA	0.408886	-0.311782
8015f69c2ea8ac7a20bae82925886150	Bacteria	Bacteroidota	Bacteroidia	Bacteroidales	Rikenellaceae	Rikenellaceae_RC9_gut_group	NA	0.654003	0.897355
b49269cc97efacb112d3a587d9009e26	Bacteria	Bacteroidota	Bacteroidia	Bacteroidales	Rikenellaceae	Rikenellaceae_RC9_gut_group	NA	0.590687	0.276011
d0c7aa1c5be830ba6f114207a624599e	Bacteria	Bacteroidota	Bacteroidia	Bacteroidales	Rikenellaceae	Rikenellaceae_RC9_gut_group	NA	1.64067	1.87901
108010d6b95e2f94fe51b945c7a521fb	Bacteria	Bacteroidota	Bacteroidia	Bacteroidales	Rikenellaceae	Rikenellaceae_RC9_gut_group	NA	0.70139	0.810721
2e7551b2a4a0404265ca48f90d213a2b	Bacteria	Bacteroidota	Bacteroidia	Bacteroidales	Prevotellaceae	Prevotellaceae_UCG-004	NA	0.764197	-0.133798
78158da013e0de53b66413a9a0e934ef	Bacteria	Bacteroidota	Bacteroidia	Bacteroidales	Prevotellaceae	Prevotellaceae_UCG-003	NA	0.114162	0.0918545
7ebcd07746d10ad8cc471ed0c2f033c7	Bacteria	Bacteroidota	Bacteroidia	Bacteroidales	Prevotellaceae	Prevotellaceae_UCG-003	NA	0.304555	-0.209086
4a913074a61ddabf645486c49482525f	Bacteria	Bacteroidota	Bacteroidia	Bacteroidales	Prevotellaceae	Prevotella	NA	0.281336	-0.339772
4c6a62f26fe57f5dbbca6e759456f521	Bacteria	Bacteroidota	Bacteroidia	Bacteroidales	Prevotellaceae	Prevotella	NA	0.100421	-0.320464
39b06ee47bf7e8df3207c61b8f22c4d7	Bacteria	Bacteroidota	Bacteroidia	Bacteroidales	Prevotellaceae	Prevotella	NA	-0.347569	-0.626421
1fe43b5b4a6476b065fb17801810eb3f	Bacteria	Bacteroidota	Bacteroidia	Bacteroidales	Prevotellaceae	Prevotella	NA	-0.203828	-0.686077
576ee9d1db54b15403769b92f9099ea8	Bacteria	Bacteroidota	Bacteroidia	Bacteroidales	Prevotellaceae	Prevotella	NA	-0.306395	-0.468727
03582e3e6a30a7f5aec7fa08d44d6b45	Bacteria	Bacteroidota	Bacteroidia	Bacteroidales	Prevotellaceae	Prevotella	NA	0.410296	0.0063205
4ddda69cebfc07b88f3e5b5df235b15c	Bacteria	Bacteroidota	Bacteroidia	Bacteroidales	Prevotellaceae	Prevotella	NA	0.56234	0.376014
5596ee26b50adeec44aba37d00831151	Bacteria	Bacteroidota	Bacteroidia	Bacteroidales	Prevotellaceae	Prevotella	NA	-0.115069	-0.430111
0c9230703f86c7c6269abf3971bb4a66	Bacteria	Bacteroidota	Bacteroidia	Bacteroidales	Prevotellaceae	Prevotella	NA	-0.124602	-0.392087
f86b293f5107111277207bf80c63907e	Bacteria	Bacteroidota	Bacteroidia	Bacteroidales	Prevotellaceae	Prevotella	NA	0.292346	0.0444376
530e7eb1cc62953c61fec6d1caad8ede	Bacteria	Bacteroidota	Bacteroidia	Bacteroidales	Prevotellaceae	Prevotella	NA	0.440477	0.195858
b62f519c989d5807638ae3dfc7c01c71	Bacteria	Bacteroidota	Bacteroidia	Bacteroidales	Prevotellaceae	Prevotella	NA	0.136765	-0.10224
89b971e3785ba02cbd5707cd6c9d11fc	Bacteria	Bacteroidota	Bacteroidia	Bacteroidales	Prevotellaceae	Prevotella	NA	0.271373	0.0657094
7fd8616bcecffde5a949bd9a66f3f0aa	Bacteria	Bacteroidota	Bacteroidia	Bacteroidales	Prevotellaceae	Prevotella	NA	0.0512777	-0.28244
bdce849bef41d5d7ba5ab2d38d2adc57	Bacteria	Bacteroidota	Bacteroidia	Bacteroidales	Prevotellaceae	Prevotella	NA	0.164228	0.0345225
16380c693f8450729dde13d26c91501f	Bacteria	Bacteroidota	Bacteroidia	Bacteroidales	Prevotellaceae	Prevotella	NA	0.0136732	-0.265076
6cad24d3edc7d7fcd8929d4a22779592	Bacteria	Bacteroidota	Bacteroidia	Bacteroidales	Prevotellaceae	Prevotella	NA	0.229181	-0.103114
4020cf63e73aac4aac3fcecf7c4cd86d	Bacteria	Bacteroidota	Bacteroidia	Bacteroidales	Prevotellaceae	Prevotella	NA	0.853701	0.15739
4e6dcea23c22db7a67104b9764f1b07d	Bacteria	Bacteroidota	Bacteroidia	Bacteroidales	Prevotellaceae	Prevotella	NA	-0.309771	-0.719084
4a308191c3394a6efab4e903cf057738	Bacteria	Bacteroidota	Bacteroidia	Bacteroidales	Prevotellaceae	Prevotella	NA	0.496351	0.165209
94676beee3c8b6c52fe733188ea91d89	Bacteria	Bacteroidota	Bacteroidia	Bacteroidales	Prevotellaceae	Prevotella	NA	-0.267568	-0.686077
cab3653d9ef82e76e4d8e4ed8c54c78e	Bacteria	Bacteroidota	Bacteroidia	Bacteroidales	Prevotellaceae	Prevotella	NA	-0.354595	-0.719084
542b832633b1229e0ad1219fe20262ec	Bacteria	Bacteroidota	Bacteroidia	Bacteroidales	Prevotellaceae	Prevotella	NA	-0.294213	-0.719084
2a2b115a4f1c173080e15147c65089b1	Bacteria	Bacteroidota	Bacteroidia	Bacteroidales	Prevotellaceae	Prevotella	NA	-0.160828	-0.633762
76a9a774ad8d99cf1ab55d225de36c04	Bacteria	Bacteroidota	Bacteroidia	Bacteroidales	Prevotellaceae	Prevotella	NA	0.104937	-0.179754
9e2852a516f8f592ec4c20b59bae27ef	Bacteria	Bacteroidota	Bacteroidia	Bacteroidales	Prevotellaceae	Prevotella	NA	-0.130792	-0.419134
9c64b13874071a2f3b7408d65de48659	Bacteria	Bacteroidota	Bacteroidia	Bacteroidales	Prevotellaceae	Prevotella	NA	-0.300565	-0.501734
7c771ff1f4c0a34ad29b979274371fe3	Bacteria	Bacteroidota	Bacteroidia	Bacteroidales	Prevotellaceae	Prevotella	NA	-0.165006	-0.454107
84cf1f962e45a161f56ad215dd58e4cc	Bacteria	Bacteroidota	Bacteroidia	Bacteroidales	Prevotellaceae	Prevotella	NA	-0.105669	-0.155429
2c63081d3a164392ac8a228d3d62c099	Bacteria	Bacteroidota	Bacteroidia	Bacteroidales	Prevotellaceae	Prevotella	NA	-0.326681	-0.719084
e2902899e52e1e90167de8014c007c38	Bacteria	Bacteroidota	Bacteroidia	Bacteroidales	Prevotellaceae	Prevotella	NA	0.07598	-0.463118
101fc963c79735fd1aac0a9b716b4f00	Bacteria	Bacteroidota	Bacteroidia	Bacteroidales	Prevotellaceae	Prevotella	NA	0.056151	0.0972511
386e8b14f2bcf981fb17345501a3717a	Bacteria	Bacteroidota	Bacteroidia	Bacteroidales	Prevotellaceae	Prevotella	NA	-0.345713	-0.65307
cd0667e9fc4abdc476ea722af6e08452	Bacteria	Bacteroidota	Bacteroidia	Bacteroidales	Prevotellaceae	Prevotella	NA	0.39964	0.163477
d1c4a905c64596a791808a0a37afa142	Bacteria	Bacteroidota	Bacteroidia	Bacteroidales	Prevotellaceae	Prevotella	NA	-0.219122	-0.587056
50e59b94de0028a4ad3efa02de784f2d	Bacteria	Bacteroidota	Bacteroidia	Bacteroidales	Prevotellaceae	Prevotella	NA	-0.212842	-0.719084
810f96def90e308b063fbf5802eecb43	Bacteria	Bacteroidota	Bacteroidia	Bacteroidales	Prevotellaceae	Prevotella	NA	-0.249795	-0.428379
238e3df08db24c662716798086f6d4da	Bacteria	Bacteroidota	Bacteroidia	Bacteroidales	Prevotellaceae	Prevotella	NA	0.28928	-0.00543475
dfff0a124412b773ee3824a01639db91	Bacteria	Bacteroidota	Bacteroidia	Bacteroidales	Prevotellaceae	Prevotella	NA	0.42482	0.402302
e970baacb74ecbe8cc9c00b4de831b9e	Bacteria	Bacteroidota	Bacteroidia	Bacteroidales	Prevotellaceae	Prevotella	NA	-0.395085	-0.563936
a65de0b08bfa12ea2c50342bb3ea0833	Bacteria	Bacteroidota	Bacteroidia	Bacteroidales	Prevotellaceae	Prevotella	NA	-0.0741626	-0.458101
947a2e170c1c3ea697cfe39dffb82730	Bacteria	Bacteroidota	Bacteroidia	Bacteroidales	Prevotellaceae	Prevotella	NA	-0.0550165	-0.233411
491dd0c35d5e5ae651caf8b49dd18806	Bacteria	Bacteroidota	Bacteroidia	Bacteroidales	Prevotellaceae	Prevotella	NA	-0.360645	-0.719084
80a7af0b089ead1ecf31003317b991fa	Bacteria	Bacteroidota	Bacteroidia	Bacteroidales	Prevotellaceae	Prevotella	NA	-0.360645	-0.719084
7617fb182a384961f000db4292071fac	Bacteria	Bacteroidota	Bacteroidia	Bacteroidales	Prevotellaceae	Prevotella	NA	-0.0848077	-0.278775
56d5586fc35891ef0a00ab2b5969916d	Bacteria	Bacteroidota	Bacteroidia	Bacteroidales	Prevotellaceae	Prevotella	NA	-0.103555	-0.196341
88065781ac3b6c6687c00c8c163f9e6d	Bacteria	Bacteroidota	Bacteroidia	Bacteroidales	Prevotellaceae	Prevotella	NA	-0.0548983	-0.521042
38d0f54ef4019692d55c0eb665611396	Bacteria	Bacteroidota	Bacteroidia	Bacteroidales	Prevotellaceae	Prevotella	NA	0.162113	0.140026
35e1b9a6f5b2795479e29bcb99151f87	Bacteria	Bacteroidota	Bacteroidia	Bacteroidales	Prevotellaceae	Prevotella	NA	-0.311989	-0.620063
932ccc6658c94ca8d431f385d49d4b80	Bacteria	Bacteroidota	Bacteroidia	Bacteroidales	Prevotellaceae	Prevotella	NA	-0.267082	-0.719084
d670249336c501b98e8c9e1f078d65ac	Bacteria	Bacteroidota	Bacteroidia	Bacteroidales	Prevotellaceae	Prevotella	NA	-0.304429	-0.587056
5ab0510d7aec3955c6c243d199ec1041	Bacteria	Bacteroidota	Bacteroidia	Bacteroidales	Prevotellaceae	Prevotella	NA	-0.272195	-0.391495
f64468ea2c2fa42c1a029fd9420e8d08	Bacteria	Bacteroidota	Bacteroidia	Bacteroidales	Prevotellaceae	Prevotella	NA	0.615154	-0.524115
5198233d574cc2b7ad35c9becc3d6222	Bacteria	Bacteroidota	Bacteroidia	Bacteroidales	Prevotellaceae	Prevotella	NA	-0.121668	-0.719084
70884663f7a9fbb7e59286cf42398478	Bacteria	Bacteroidota	Bacteroidia	Bacteroidales	Muribaculaceae	NA	NA	-0.111023	-0.449419
c04835dae9ef1e67dbaa2f658a76afee	Bacteria	Bacteroidota	Bacteroidia	Bacteroidales	Bacteroidales_BS11_gut_group	NA	NA	-0.286738	-0.686077
a7b1e1f88daba6576ae9d5de7ab3c006	Bacteria	Bacteroidota	Bacteroidia	Bacteroidales	Muribaculaceae	NA	NA	-0.0880228	-0.422021
3e5a5f79bec296e4e7f22099c7876239	Bacteria	Bacteroidota	Bacteroidia	Bacteroidales	Muribaculaceae	NA	NA	-0.342215	-0.600755
b9869932016fbfeaf117ec5cd64c5156	Bacteria	Bacteroidota	Bacteroidia	Bacteroidales	Muribaculaceae	NA	NA	0.290197	-0.317391
395c26e6aa84881dcd0a2993f0d65822	Bacteria	Bacteroidota	Bacteroidia	Bacteroidales	Bacteroidales_BS11_gut_group	NA	NA	-0.259254	-0.666769
069ce642e01536d717febabeb96e6b10	Archaea	Euryarchaeota	Methanobacteria	Methanobacteriales	Methanobacteriaceae	Methanobrevibacter	Methanobrevibacter ruminantium clade	2.03241	-0.458101
f035301c8391dcbabc0ee3631eafb8f4	Archaea	Euryarchaeota	Methanobacteria	Methanobacteriales	Methanobacteriaceae	Methanobrevibacter	NA	1.96431	-0.397104
8a2d610da86905834f491a1cc4c6472d	Archaea	Euryarchaeota	Methanobacteria	Methanobacteriales	Methanobacteriaceae	Methanobrevibacter	NA	1.01534	-0.719084
43277c6f77b1e92a00be4eb6024dd349	Archaea	Euryarchaeota	Methanobacteria	Methanobacteriales	Methanobacteriaceae	Methanobrevibacter	Methanobrevibacter ruminantium clade	0.956809	-0.534741
6f8ffd401523899bcf9449c87cd132b6	Archaea	Euryarchaeota	Methanobacteria	Methanobacteriales	Methanobacteriaceae	Methanobrevibacter	Methanobrevibacter ruminantium clade	0.719897	-0.65307
48758c9a37a1fbb46c6fbfcc4f6f5948	Archaea	Euryarchaeota	Methanobacteria	Methanobacteriales	Methanobacteriaceae	Methanobrevibacter	Methanobrevibacter ruminantium clade	0.776968	-0.686077
c9cc73eb25dd2210905b63cb45b777ad	Archaea	Euryarchaeota	Methanobacteria	Methanobacteriales	Methanobacteriaceae	Methanobrevibacter	Methanobrevibacter ruminantium clade	0.336321	-0.686077
a11293b0c7d78c74bfd51f247208a25d	Archaea	Euryarchaeota	Methanobacteria	Methanobacteriales	Methanobacteriaceae	Methanobrevibacter	Methanobrevibacter ruminantium clade	2.54155	0.521769
6e43db9dde9622d11a6b24379ca81351	Archaea	Euryarchaeota	Methanobacteria	Methanobacteriales	Methanobacteriaceae	Methanobrevibacter	Methanobrevibacter gottschalkii clade	3.10235	3.373
1683216e9ef3edfd951fa45d23d82782	Archaea	Euryarchaeota	Methanobacteria	Methanobacteriales	Methanobacteriaceae	Methanobrevibacter	Methanobrevibacter gottschalkii clade	1.07525	1.66821
535188ddc46fbdeb10d7bd6b866090b1	Archaea	Euryarchaeota	Methanobacteria	Methanobacteriales	Methanobacteriaceae	Methanobrevibacter	Methanobrevibacter gottschalkii clade	2.88181	2.8328
247d0ac2fa527379f4992919a36e4c8b	Archaea	Euryarchaeota	Methanobacteria	Methanobacteriales	Methanobacteriaceae	Methanobrevibacter	Methanobrevibacter gottschalkii clade	1.71824	1.36469
ef260602c74da92273748bb888500779	Archaea	Euryarchaeota	Methanobacteria	Methanobacteriales	Methanobacteriaceae	Methanobrevibacter	NA	0.293272	0.449136
3b22f3777fc445230e5cec4a85817762	Archaea	Euryarchaeota	Methanobacteria	Methanobacteriales	Methanobacteriaceae	Methanobrevibacter	NA	1.12484	1.29661
7a7b563a56cb755c73714413dd6c9329	Archaea	Euryarchaeota	Methanobacteria	Methanobacteriales	Methanobacteriaceae	Methanobrevibacter	NA	-0.518179	0.540076
df04108f309155c0739f7ec18ddba490	Archaea	Euryarchaeota	Methanobacteria	Methanobacteriales	Methanobacteriaceae	Methanobrevibacter	Methanobrevibacter ruminantium clade	-0.184682	0.444211
4d12a7d2f3bc47198c74a80eb0f05cab	Archaea	Euryarchaeota	Methanobacteria	Methanobacteriales	Methanobacteriaceae	Methanobrevibacter	Methanobrevibacter ruminantium clade	0.642022	1.17213
c3524fa7084b3454e35a6c6d3f4e9377	Bacteria	Firmicutes	Clostridia	Christensenellales	Christensenellaceae	Christensenellaceae_R-7_group	NA	0.233052	0.613933
53dfe7e1365ab0fef8f6e880a24a5bc3	Bacteria	Firmicutes	Clostridia	Christensenellales	Christensenellaceae	Christensenellaceae_R-7_group	NA	1.20985	1.60076
0d6fa9eb33c70c923d66fde05868f0b2	Bacteria	Firmicutes	Clostridia	Christensenellales	Christensenellaceae	Christensenellaceae_R-7_group	NA	0.431862	0.898347
0bbd1268bbee220c238f2a64d818269a	Bacteria	Firmicutes	Clostridia	Christensenellales	Christensenellaceae	Christensenellaceae_R-7_group	NA	1.04654	1.17946
d58325aa9b71fe54c1fa63f49cfcd6d5	Bacteria	Firmicutes	Clostridia	Christensenellales	Christensenellaceae	Christensenellaceae_R-7_group	NA	0.206667	0.735507
2ac51c5edba0f6ef860423a567a5f1bc	Bacteria	Firmicutes	Clostridia	Christensenellales	Christensenellaceae	Christensenellaceae_R-7_group	NA	1.00074	1.20398
02138fa1855b49ac92b236beedb92d82	Bacteria	Firmicutes	Clostridia	Christensenellales	Christensenellaceae	Christensenellaceae_R-7_group	NA	0.523106	0.785717
13db30a4c97637ba513abcd4b7380d7c	Bacteria	Firmicutes	Clostridia	Christensenellales	Christensenellaceae	Christensenellaceae_R-7_group	NA	1.0743	1.06143
b73b908782ea9a56f356de5ef990134e	Bacteria	Firmicutes	Clostridia	Christensenellales	Christensenellaceae	Christensenellaceae_R-7_group	NA	0.0513619	0.372971
3555fb262617d8a5db000e740a420775	Bacteria	Firmicutes	Clostridia	Christensenellales	Christensenellaceae	Christensenellaceae_R-7_group	NA	-0.0062977	0.211552
a2792310e79be4fb4a2dace617b4f539	Bacteria	Firmicutes	Clostridia	Christensenellales	Christensenellaceae	Christensenellaceae_R-7_group	NA	0.972015	1.24338
c707313d977967c00400bc9c281b1ec0	Bacteria	Firmicutes	Clostridia	Lachnospirales	Lachnospiraceae	Butyrivibrio	NA	0.273764	-0.221048

## Sheet: Week 22
								Mean clr values
ASV	Kingdom	Phylum	Class	Order	Family	Genus	Species	Control	3-NOP
3f2b591c9c9c128c0c376d046e231351	Bacteria	Bacteroidota	Bacteroidia	Bacteroidales	F082	NA	NA	0.651314	-0.831822
728c863ed1fcc2b69070d61c8bff2660	Bacteria	Bacteroidota	Bacteroidia	Bacteroidales	Rikenellaceae	Rikenellaceae_RC9_gut_group	NA	-0.963807	0.369592
0de1b6df9b287aa5a53a2005fbb6c20c	Bacteria	Bacteroidota	Bacteroidia	Bacteroidales	Rikenellaceae	Rikenellaceae_RC9_gut_group	NA	-0.324722	1.31976
2f63a3c4eb96ee0575d6ce1219e0a404	Bacteria	Bacteroidota	Bacteroidia	Bacteroidales	Rikenellaceae	Rikenellaceae_RC9_gut_group	NA	-0.746193	0.431089
06a09177a9f217cfd4b6f3629b7ccfdb	Bacteria	Bacteroidota	Bacteroidia	Bacteroidales	F082	NA	NA	0.590631	-0.794443
bffb92a137e87920f85d8efde1a36172	Bacteria	Bacteroidota	Bacteroidia	Bacteroidales	Rikenellaceae	Rikenellaceae_RC9_gut_group	NA	-0.56909	0.734746
5307dff3e892d396f1ebf6875baac80c	Bacteria	Bacteroidota	Bacteroidia	Bacteroidales	Rikenellaceae	Rikenellaceae_RC9_gut_group	NA	-0.227187	1.11032
298d3926d5a1ad87ee44e33537b10207	Bacteria	Bacteroidota	Bacteroidia	Bacteroidales	F082	NA	NA	0.168914	-1.03485
a92517dff25577c7594b952bdef626ef	Bacteria	Bacteroidota	Bacteroidia	Bacteroidales	Rikenellaceae	Rikenellaceae_RC9_gut_group	NA	-0.573163	0.470435
0eef1a14c2c43d69689a1c29225b8ec0	Bacteria	Bacteroidota	Bacteroidia	Bacteroidales	Prevotellaceae	Prevotella	NA	-0.69919	0.321322
cbde2c051e8f6a2b2e3ac21e481ebcb5	Bacteria	Bacteroidota	Bacteroidia	Bacteroidales	F082	NA	NA	0.159523	-1.02515
da31b768c1f5074afa70a6a4f46c6eb4	Bacteria	Bacteroidota	Bacteroidia	Bacteroidales	Rikenellaceae	Rikenellaceae_RC9_gut_group	NA	-0.985171	-0.038718
f68130525d1667c17999bc6b368b3382	Bacteria	Bacteroidota	Bacteroidia	Bacteroidales	Rikenellaceae	Rikenellaceae_RC9_gut_group	NA	-0.824704	0.262309
010da209582adefff9505b844e4bb607	Bacteria	Bacteroidota	Bacteroidia	Bacteroidales	F082	NA	NA	1.32339	0.169449
311fbca448f6af5e08743322f2f874e9	Bacteria	Bacteroidota	Bacteroidia	Bacteroidales	Rikenellaceae	Rikenellaceae_RC9_gut_group	NA	0.386869	-0.525478
08d8726d8e0f4f66a933dd444b1c2e48	Bacteria	Bacteroidota	Bacteroidia	Bacteroidales	F082	NA	NA	-0.0159945	-0.680598
7138f24a2ef142fe3793b345c8340050	Bacteria	Bacteroidota	Bacteroidia	Bacteroidales	Rikenellaceae	Rikenellaceae_RC9_gut_group	NA	0.297135	-0.468302
dc3f075dfbdcd301b113edfd8af9df6f	Bacteria	Bacteroidota	Bacteroidia	Bacteroidales	F082	NA	NA	0.16149	-0.553155
c3c9e27b930bde5dfb894f7879d66b69	Bacteria	Bacteroidota	Bacteroidia	Bacteroidales	F082	NA	NA	0.670955	-0.490344
ba0c994789abb99733de23d33be67d0a	Bacteria	Bacteroidota	Bacteroidia	Bacteroidales	Rikenellaceae	Rikenellaceae_RC9_gut_group	NA	0.0130702	-0.680598
09b10da158c6cb261513e31e2f9d964d	Bacteria	Bacteroidota	Bacteroidia	Bacteroidales	F082	NA	NA	0.349122	-0.704033
5cc452f21a9f4dfb2f814663e9219d0b	Bacteria	Bacteroidota	Bacteroidia	Bacteroidales	Rikenellaceae	Rikenellaceae_RC9_gut_group	NA	1.7921	0.975078
69561f89df7a7a042783130b4803b59a	Bacteria	Bacteroidota	Bacteroidia	Bacteroidales	F082	NA	NA	0.723468	-0.458848
670be3bef4d3cc468e55069315984f44	Bacteria	Bacteroidota	Bacteroidia	Bacteroidales	Rikenellaceae	Rikenellaceae_RC9_gut_group	NA	-0.436513	0.397965
102296aea0fec31c84c7084bd991654f	Bacteria	Bacteroidota	Bacteroidia	Bacteroidales	F082	NA	NA	-0.203803	-0.969459
b39f8267858c6d7f67e2aeed825a9fb7	Bacteria	Bacteroidota	Bacteroidia	Bacteroidales	F082	NA	NA	0.372096	-0.653231
547a676c45daeb14a1fa291220c9af79	Bacteria	Bacteroidota	Bacteroidia	Bacteroidales	F082	NA	NA	-0.104659	-0.914306
49a0b11c2e5729e024d67413723b0b61	Bacteria	Bacteroidota	Bacteroidia	Bacteroidales	Rikenellaceae	Rikenellaceae_RC9_gut_group	NA	1.08396	0.195956
99722b6b3db7d7934d8c0c6ee4da6300	Bacteria	Bacteroidota	Bacteroidia	Bacteroidales	Rikenellaceae	Rikenellaceae_RC9_gut_group	NA	-0.87222	0.196066
ab24f6e5173689ed81c2eb783615b963	Bacteria	Bacteroidota	Bacteroidia	Bacteroidales	F082	NA	NA	-0.248574	-1.08262
1d3ff3f2255674a74b8d6c5eeb08542c	Bacteria	Firmicutes	Negativicutes	Acidaminococcales	Acidaminococcaceae	Succiniclasticum	NA	-0.916803	0.177154
46cee3a7a96b921ca5f89a5bc52d4577	Bacteria	Bacteroidota	Bacteroidia	Bacteroidales	Rikenellaceae	Rikenellaceae_RC9_gut_group	NA	0.517449	-0.138626
90993f5e090512f4df375019312e1f56	Bacteria	Bacteroidota	Bacteroidia	Bacteroidales	F082	NA	NA	0.380616	-0.376117
0a20a7e92b4182b288d614e5281097a7	Bacteria	Bacteroidota	Bacteroidia	Bacteroidales	Rikenellaceae	Rikenellaceae_RC9_gut_group	NA	1.39781	0.411678
8c23c9cfd335acd1753d4faecf2d0cae	Bacteria	Bacteroidota	Bacteroidia	Bacteroidales	Rikenellaceae	Rikenellaceae_RC9_gut_group	NA	0.197237	-0.562857
7a051d7394381a3d4f28e4bdb7eaa2ee	Bacteria	Bacteroidota	Bacteroidia	Bacteroidales	Rikenellaceae	Rikenellaceae_RC9_gut_group	NA	-1.0036	-0.141833
914ac0e3857dedbf5fb1ff50a04d4c3e	Bacteria	Bacteroidota	Bacteroidia	Bacteroidales	F082	NA	NA	0.589036	-0.324501
055293f57df4b97101a889e3186acc58	Bacteria	Bacteroidota	Bacteroidia	Bacteroidales	F082	NA	NA	0.428339	-0.623671
8a085244a36bc64859a2dac8a57afbfe	Bacteria	NA	NA	NA	NA	NA	NA	-0.103119	0.568793
ee315cf7218ef785b78ab9f9998f9267	Bacteria	Bacteroidota	Bacteroidia	Bacteroidales	Rikenellaceae	Rikenellaceae_RC9_gut_group	NA	0.115256	-0.601284
2b1c9145638b9ef123b7544b0ae78c8a	Bacteria	Firmicutes	Negativicutes	Veillonellales-Selenomonadales	Selenomonadaceae	Anaerovibrio	NA	0.28203	0.798594
5a8bcaf4e343b96020989a1fff417856	Bacteria	Bacteroidota	Bacteroidia	Bacteroidales	F082	NA	NA	-0.211091	-1.04278
319404a9ae87da3d4aeb583eaac6db3b	Bacteria	Bacteroidota	Bacteroidia	Bacteroidales	Prevotellaceae	Prevotella	NA	-0.793913	0.0313863
58b91659c04eb1cdbcf906eb0b217420	Bacteria	Bacteroidota	Bacteroidia	Bacteroidales	Rikenellaceae	Rikenellaceae_RC9_gut_group	NA	-0.89065	-0.0459295
81e8e5b0499c5f811a1887880bf850a6	Bacteria	Bacteroidota	Bacteroidia	Bacteroidales	F082	NA	NA	0.870804	-0.230698
2255133d1cc9d5c77d8a2f362ba77d4b	Bacteria	Bacteroidota	Bacteroidia	Bacteroidales	Rikenellaceae	Rikenellaceae_RC9_gut_group	NA	0.774625	0.170119
7164b0a3bf3e9bac56b10594ed88fcbe	Bacteria	Bacteroidota	Bacteroidia	Bacteroidales	F082	NA	NA	-0.0195145	-0.950248
6747583e4422df1861f09a44ef4dd047	Bacteria	Bacteroidota	Bacteroidia	Bacteroidales	Rikenellaceae	Rikenellaceae_RC9_gut_group	NA	-0.471072	0.488466
e107b7b53417356abff92cab7f097c66	Bacteria	Bacteroidota	Bacteroidia	Bacteroidales	F082	NA	NA	-0.140567	-0.97458
d93474bd9e73e83956bbf3eec1899385	Bacteria	Bacteroidota	Bacteroidia	Bacteroidales	F082	NA	NA	-0.000467755	-0.761307
9a68afc7ff88935cb067629824ddaf6f	Bacteria	Bacteroidota	Bacteroidia	Bacteroidales	Prevotellaceae	Prevotella	NA	-0.492284	0.482032
3a66383cd23d7a8a3d22c99ba7f23602	Bacteria	Bacteroidota	Bacteroidia	Bacteroidales	F082	NA	NA	0.295541	-0.523018
5e82b9f7b6b35e5f791cd4f63c14b211	Bacteria	Bacteroidota	Bacteroidia	Bacteroidales	F082	NA	NA	0.232288	-0.628251
3a67d80edb2ca139288a5a89102b4e25	Bacteria	Bacteroidota	Bacteroidia	Bacteroidales	F082	NA	NA	0.537591	-0.530945
681b60fdd58e7d0f192425b8bb861f62	Bacteria	Bacteroidota	Bacteroidia	Bacteroidales	F082	NA	NA	-0.0311699	-0.934741
06af0951228f5098a9099edd76497d26	Bacteria	Bacteroidota	Bacteroidia	Bacteroidales	Rikenellaceae	Rikenellaceae_RC9_gut_group	NA	1.55394	1.01352
548adb4a8fd02a4f0390a115c34035d1	Bacteria	Bacteroidota	Bacteroidia	Bacteroidales	F082	NA	NA	1.36158	0.243484
07cbb46aa0e2e5b4e6f9f871e877253b	Bacteria	Bacteroidota	Bacteroidia	Bacteroidales	Rikenellaceae	Rikenellaceae_RC9_gut_group	NA	0.305083	1.0266
6d59ab260fbf0b3894e3d90fa992582c	Bacteria	Bacteroidota	Bacteroidia	Bacteroidales	F082	NA	NA	0.223732	-0.659489
388d50977fcee8ba80c7f227add1b629	Bacteria	Bacteroidota	Bacteroidia	Bacteroidales	Rikenellaceae	Rikenellaceae_RC9_gut_group	NA	1.57598	0.813323
77c3df2c111e98d22598c2115352d887	Bacteria	Bacteroidota	Bacteroidia	Bacteroidales	Rikenellaceae	Rikenellaceae_RC9_gut_group	NA	-0.465345	0.33392
04b9af2e2439dac57fbf3aa2d9048a6b	Bacteria	Firmicutes	Clostridia	Christensenellales	Christensenellaceae	Christensenellaceae_R-7_group	NA	0.0646334	-0.4201
9a65b545e8342b3509ebdee756ddff46	Bacteria	Bacteroidota	Bacteroidia	Bacteroidales	F082	NA	NA	-0.0221778	-0.74288
764504f00e5cf983332fa901b90fdafd	Bacteria	Bacteroidota	Bacteroidia	Bacteroidales	F082	NA	NA	1.6525	1.09846
6f8cd6f078a306d1b122ab1877a0bb6a	Bacteria	Bacteroidota	Bacteroidia	Bacteroidales	F082	NA	NA	-0.163435	-0.97458
56bf98017a6e63d4a8cfa767e4712a9a	Bacteria	Bacteroidota	Bacteroidia	Bacteroidales	Rikenellaceae	Rikenellaceae_RC9_gut_group	NA	0.727849	0.326933
7868f256a81329ab556532b7bebc43e8	Bacteria	Bacteroidota	Bacteroidia	Bacteroidales	Prevotellaceae	Prevotellaceae_UCG-001	NA	0.851118	0.890966
e061669bf207271284924a8b8049bfed	Bacteria	Firmicutes	Clostridia	Lachnospirales	Lachnospiraceae	NA	NA	-0.303758	-0.340076
5634e7df7f555455d64a45863ebe933d	Bacteria	Bacteroidota	Bacteroidia	Bacteroidales	F082	NA	NA	0.740986	0.601785
c004e1ae41da540e57bda215186da6d8	Archaea	Thermoplasmatota	Thermoplasmata	Methanomassiliicoccales	Methanomethylophilaceae	NA	NA	0.612715	0.371219
a6025b856d9254f951a9f4571e0269a0	Bacteria	Verrucomicrobiota	Verrucomicrobiae	LD1-PB3	NA	NA	NA	0.389294	0.097753
5aa3c24d00bbc112afd546b09dda4b11	Bacteria	Bacteroidota	Bacteroidia	Bacteroidales	Prevotellaceae	NA	NA	-0.0633782	-0.363281
e6b89406561192d7116e5584adae0c13	Bacteria	Firmicutes	Clostridia	Lachnospirales	Lachnospiraceae	Oribacterium	NA	1.1915	1.21026
53e86084f99c065e61751155352733aa	Bacteria	Firmicutes	Clostridia	Oscillospirales	Oscillospiraceae	NK4A214_group	NA	-0.0727057	-0.0734251
3ca4c8a945514194b5b5c80b7b36d99c	Bacteria	Bacteroidota	Bacteroidia	Bacteroidales	Prevotellaceae	Prevotella	NA	-0.421581	-0.11204
842b4c184dd183418ec15fe77b251e0d	Bacteria	Bacteroidota	Bacteroidia	Bacteroidales	Prevotellaceae	Prevotella	NA	-0.205891	0.0484418
59a0b57f2e254cd1af22ab6457e2637b	Bacteria	Bacteroidota	Bacteroidia	Bacteroidales	Bacteroidales_RF16_group	NA	NA	-0.312361	-0.242769
7f28b614889c0bfe46558f8498d1a081	Bacteria	Bacteroidota	Bacteroidia	Bacteroidales	Rikenellaceae	Rikenellaceae_RC9_gut_group	NA	0.509798	0.152166
d079c989a9265475137438e64f31cbd6	Bacteria	Bacteroidota	Bacteroidia	Bacteroidales	Prevotellaceae	Prevotella	NA	0.610357	1.09518
e14edb57f090ecfab7377c9862995ebd	Bacteria	Bacteroidota	Bacteroidia	Bacteroidales	F082	NA	NA	-0.60377	-0.851717
c440e67c403013abcd053c4b4ecc5c84	Bacteria	Bacteroidota	Bacteroidia	Bacteroidales	Bacteroidales_BS11_gut_group	NA	NA	1.98168	1.71399
e910a2f130bb2a143166a8f652b88c7a	Bacteria	Bacteroidota	Bacteroidia	Bacteroidales	F082	NA	NA	-0.548545	-0.881533
410cde384f48bf5fa994e6102d52fd3e	Bacteria	Firmicutes	Clostridia	Peptostreptococcales-Tissierellales	Anaerovoracaceae	Anaerovorax	NA	1.35614	1.17846
85fa7599a40f46e2774d572654953358	Bacteria	Firmicutes	Clostridia	Lachnospirales	Lachnospiraceae	NA	NA	-0.322188	-0.33427
17da35c1fd530d45946df89301f9b041	Bacteria	Bacteroidota	Bacteroidia	Bacteroidales	Muribaculaceae	NA	NA	0.13473	0.0214361
bb89ce83acf683ef3886c35e69c9d71b	Bacteria	Bacteroidota	Bacteroidia	Bacteroidales	Rikenellaceae	Rikenellaceae_RC9_gut_group	NA	0.640452	0.801343
2900eb3ab19f81b40db886dcfc6cee5d	Bacteria	Bacteroidota	Bacteroidia	Bacteroidales	Rikenellaceae	Rikenellaceae_RC9_gut_group	NA	-0.228959	0.273894
5629973af59551e7af13ae3b89ab5d05	Bacteria	Bacteroidota	Bacteroidia	Bacteroidales	Prevotellaceae	Prevotella	NA	-0.551414	-0.541084
a61b91cf634e344fa33ecab1a2136f55	Bacteria	Bacteroidota	Bacteroidia	Bacteroidales	Prevotellaceae	Prevotellaceae_UCG-003	NA	1.58565	1.44544
4f7af4e5bde17ff8c0b9c97f092d5357	Bacteria	Bacteroidota	Bacteroidia	Bacteroidales	Rikenellaceae	Rikenellaceae_RC9_gut_group	NA	-0.336385	-0.244544
811418915165ca0de781711eda56c250	Bacteria	Bacteroidota	Bacteroidia	Bacteroidales	Rikenellaceae	Rikenellaceae_RC9_gut_group	NA	-0.845503	-0.288513
55c8966523795427d9e3e2e544d79bce	Bacteria	Firmicutes	Clostridia	Clostridia_UCG-014	NA	NA	NA	0.795596	0.742725
f49ff8db3b6a8d639b2c00bf65a4f522	Bacteria	Bacteroidota	Bacteroidia	Bacteroidales	Rikenellaceae	Rikenellaceae_RC9_gut_group	NA	-0.418201	-0.440534
c7771cb882491354d5ce0a8cf1785654	Bacteria	Bacteroidota	Bacteroidia	Bacteroidales	Prevotellaceae	Prevotella	NA	-0.294839	-0.22814
61574a30d35eb3f8fd574900a93b5d28	Bacteria	Bacteroidota	Bacteroidia	Bacteroidales	Muribaculaceae	NA	NA	0.0697178	-0.305358
aa2c7dfc99a1fe8fcd22c0f476aa0128	Bacteria	Bacteroidota	Bacteroidia	Bacteroidales	Prevotellaceae	NA	NA	0.199855	0.0786701
86bc8b1833dba3760024ce33b2b8327d	Bacteria	Bacteroidota	Bacteroidia	Bacteroidales	Prevotellaceae	Prevotella	NA	-0.585634	-0.798795
0c43ba62b3ec4512d4cce018418c80f5	Bacteria	Bacteroidota	Bacteroidia	Bacteroidales	Rikenellaceae	Rikenellaceae_RC9_gut_group	NA	1.67514	1.42799
b60e6a3f34e48f91375dc7de7318d5ae	Bacteria	Bacteroidota	Bacteroidia	Bacteroidales	F082	NA	NA	-0.404671	-0.886975
308404b6aa6885cd5246f5fcc50dadfe	Bacteria	Bacteroidota	Bacteroidia	Bacteroidales	F082	NA	NA	-0.441281	-0.859838
a06b39eede08b34f56ed3761eacace7c	Archaea	Euryarchaeota	Methanobacteria	Methanobacteriales	Methanobacteriaceae	Methanosphaera	Methanosphaera stadtmanae	0.112648	-0.0208667
a6278206f98067ba3b7a71d39e03bc78	Bacteria	Firmicutes	Negativicutes	Acidaminococcales	Acidaminococcaceae	Succiniclasticum	NA	0.344674	0.609927
af6301d14514e9bca8fdd9ed807e26c9	Bacteria	Bacteroidota	Bacteroidia	Bacteroidales	Prevotellaceae	Prevotella	NA	0.398978	0.168431
19dc061ddd0add5a476c32d2d1453518	Bacteria	Bacteroidota	Bacteroidia	Bacteroidales	F082	NA	NA	-0.560087	-0.594468
feaa8ad570272cd6859c700118819f39	Bacteria	Firmicutes	Clostridia	Lachnospirales	Lachnospiraceae	Lachnospiraceae_UCG-008	NA	0.175393	-0.230801
e631de7e4a11e93d8fe42d03b92a7a51	Bacteria	Bacteroidota	Bacteroidia	Bacteroidales	Rikenellaceae	Rikenellaceae_RC9_gut_group	NA	-0.650183	-0.153237
0b6ca6c863981b84bacebda3b12b7a92	Bacteria	Bacteroidota	Bacteroidia	Bacteroidales	Prevotellaceae	Prevotellaceae_UCG-003	NA	-0.192098	-0.376915
9e76305906429032456fbed2c33e38e2	Bacteria	Firmicutes	Clostridia	Lachnospirales	Lachnospiraceae	NA	NA	-0.24116	0.15009
7453db1d2836aeb455c5caa0520c1df5	Bacteria	Firmicutes	Clostridia	Peptostreptococcales-Tissierellales	Anaerovoracaceae	NA	NA	-0.139792	-0.40547
2a15511330373be814dbd4fca12468ae	Bacteria	Verrucomicrobiota	Verrucomicrobiae	LD1-PB3	NA	NA	NA	1.01359	0.573903
f075f986f1be0c91cbf0fb3d337c41b3	Bacteria	Firmicutes	Clostridia	Christensenellales	Christensenellaceae	Christensenellaceae_R-7_group	NA	0.211994	0.28673
12a9990121434449e4e17105def2dd77	Bacteria	Firmicutes	Clostridia	Lachnospirales	Lachnospiraceae	Lachnospiraceae_FCS020_group	NA	0.134323	0.0370633
a2df4edc2080b8a1e61b00991b7fe773	Bacteria	Bacteroidota	Bacteroidia	Bacteroidales	F082	NA	NA	-0.105031	-0.437729
4120c0a187d19d4cb06649c09c03851d	Bacteria	Firmicutes	Clostridia	Oscillospirales	UCG-010	NA	NA	-0.223129	-0.168406
8db1db6c4f5bcd54be2f32cdcc167f83	Bacteria	Firmicutes	Clostridia	Oscillospirales	UCG-010	NA	NA	-0.300085	-0.204706
2fe65ed57767b78e44592a25cd677c5b	Bacteria	Firmicutes	Clostridia	Lachnospirales	Lachnospiraceae	Butyrivibrio	NA	0.260958	-0.152359
21ca7b138162712111870e8922d4ebdb	Bacteria	Bacteroidota	Bacteroidia	Bacteroidales	F082	NA	NA	-0.191928	0.0212633
a2ff5224364f0e15af2d902e0f053e2a	Bacteria	Bacteroidota	Bacteroidia	Bacteroidales	Bacteroidales_RF16_group	NA	NA	-0.343019	-0.321762
7c0b3dc95725befc9c6f43d1df19b35d	Bacteria	Bacteroidota	Bacteroidia	Bacteroidales	Rikenellaceae	Rikenellaceae_RC9_gut_group	NA	0.990927	0.963246
5c7ada002911d90e547e9cd4687b2efd	Bacteria	Verrucomicrobiota	Kiritimatiellae	WCHB1-41	NA	NA	NA	-0.26089	-0.139851
934339833eec3e0fea4bd91e43929dfc	Bacteria	Bacteroidota	Bacteroidia	Bacteroidales	Prevotellaceae	Prevotellaceae_UCG-004	NA	1.26416	0.828749
67764889c2cc02225869d9bc5bd42f8e	Bacteria	Bacteroidota	Bacteroidia	Bacteroidales	Prevotellaceae	Prevotella	NA	-1.06661	-0.505325
54fd15eed9bf457a2ddfb77bcb65c8f2	Bacteria	Firmicutes	Clostridia	Oscillospirales	Oscillospiraceae	NK4A214_group	NA	0.156129	-0.167866
b3586415d55510ce00bbbd2f124613ce	Bacteria	Bacteroidota	Bacteroidia	Bacteroidales	F082	NA	NA	0.243963	0.130889
8bb78232049984f5937ff071906fa5d8	Bacteria	Bacteroidota	Bacteroidia	Bacteroidales	Muribaculaceae	NA	NA	3.1003	2.77999
e57b210c698b30f9d6bb8ae83e5e58ef	Bacteria	Bacteroidota	Bacteroidia	Bacteroidales	Prevotellaceae	Prevotella	NA	-0.0922757	-0.232781
768fe6fe1446c23cbb86a387a758bfed	Bacteria	Bacteroidota	Bacteroidia	Bacteroidales	Muribaculaceae	NA	NA	0.212956	0.0823475
5294ac946d36b63df3ef2aa23a49f61f	Bacteria	Bacteroidota	Bacteroidia	Bacteroidales	Muribaculaceae	NA	NA	-0.423917	-0.423099
f02d7db493412fa1f96f2d897a8b64fe	Bacteria	Bacteroidota	Bacteroidia	Bacteroidales	Prevotellaceae	Prevotella	NA	1.91888	1.77491
e43fa99cdb6e7fbdece2eb76ae0e6b07	Bacteria	Bacteroidota	Bacteroidia	Bacteroidales	Prevotellaceae	Prevotella	NA	-0.495218	-0.143073
db9a1b3886a9c3e89dafd60a8c52cfcc	Bacteria	Bacteroidota	Bacteroidia	Bacteroidales	F082	NA	NA	-0.569673	-1.11276
8891680613dcbf0acd0958f724883d28	Bacteria	Bacteroidota	Bacteroidia	Bacteroidales	Muribaculaceae	NA	NA	0.850288	1.31175
6f91807b50ee40594ed2ae50dff0ed39	Archaea	Thermoplasmatota	Thermoplasmata	Methanomassiliicoccales	Methanomethylophilaceae	NA	NA	0.981141	0.927866
f9c13d3fef5532d6ba1ca164e88b50aa	Bacteria	Firmicutes	Clostridia	Christensenellales	Christensenellaceae	Christensenellaceae_R-7_group	NA	-0.287183	-0.402471
87b537731904880a48b886efa4f0f600	Bacteria	Bacteroidota	Bacteroidia	Bacteroidales	Bacteroidales_BS11_gut_group	NA	NA	-0.196704	-0.470325
5dbb4b18d3819f70964f12c25019f917	Bacteria	Bacteroidota	Bacteroidia	Bacteroidales	Prevotellaceae	Prevotellaceae_UCG-001	NA	0.430821	-0.0529312
cef6ce7e795770c55ea8fea2f59e7556	Bacteria	Bacteroidota	Bacteroidia	Bacteroidales	Rikenellaceae	Rikenellaceae_RC9_gut_group	NA	0.0857125	-0.243185
84990f3dc4882bcdcf6d6d47d65ccc58	Bacteria	Bacteroidota	Bacteroidia	Bacteroidales	F082	NA	NA	-0.369091	-0.359152
30def2488bfc5e3ba265fd9e4b19353f	Bacteria	Bacteroidota	Bacteroidia	Bacteroidales	F082	NA	NA	-0.660819	-0.978363
5558300cdabdd56f551555c7d29ac4ac	Bacteria	Bacteroidota	Bacteroidia	Bacteroidales	Muribaculaceae	NA	NA	-0.157156	-0.269225
7bd76e928189e48ec6d23952a5d39282	Bacteria	Bacteroidota	Bacteroidia	Bacteroidales	Bacteroidales_UCG-001	NA	NA	-0.218443	-0.394544
8dcc47dbb521b63582eb1a6421da9f4e	Bacteria	Bacteroidota	Bacteroidia	Bacteroidales	Rikenellaceae	Rikenellaceae_RC9_gut_group	NA	0.154439	0.031098
e6b41450fe6f9e2a16ab3d3327ecbd1b	Bacteria	Bacteroidota	Bacteroidia	Bacteroidales	Rikenellaceae	Rikenellaceae_RC9_gut_group	NA	0.467245	0.17458
eca40ee00dea3307c6299f6ad9b2e9e8	Bacteria	Firmicutes	Clostridia	Oscillospirales	Oscillospiraceae	NK4A214_group	NA	-0.228327	-0.417785
6763ad77b8e106c07e041b2e54ab1603	Bacteria	Bacteroidota	Bacteroidia	Bacteroidales	Rikenellaceae	Rikenellaceae_RC9_gut_group	NA	-0.302893	-0.169433
4431baf10d99be3deef5b6fcbc34acdb	Bacteria	Bacteroidota	Bacteroidia	Bacteroidales	Bacteroidales_BS11_gut_group	NA	NA	-0.558585	-0.764306
9f3e8abd032c0c943655005b12fe95b9	Bacteria	Bacteroidota	Bacteroidia	Bacteroidales	Prevotellaceae	Prevotella	NA	-0.22417	-0.351101
702150e4ff775b7142f9877cf9c16059	Bacteria	Firmicutes	Clostridia	Oscillospirales	NA	NA	NA	-0.589173	-0.491549
c494d3618f1c03417bb57de24343de08	Bacteria	Bacteroidota	Bacteroidia	Bacteroidales	Rikenellaceae	Rikenellaceae_RC9_gut_group	NA	1.96348	2.04059
17dc3374c080373374ce0b6362201604	Bacteria	Bacteroidota	Bacteroidia	Bacteroidales	F082	NA	NA	-0.0066198	-0.446756
ccede61512aaaae2a5d109877afd9b76	Bacteria	Bacteroidota	Bacteroidia	Bacteroidales	Muribaculaceae	NA	NA	-0.41648	-0.567978
9e6ecf11beb51c92877c2f06b161f969	Bacteria	Bacteroidota	Bacteroidia	Bacteroidales	F082	NA	NA	-0.098662	-0.498002
574855a04077a9345f16b05d0c9566a9	Bacteria	Bacteroidota	Bacteroidia	Bacteroidales	Prevotellaceae	Prevotella	NA	0.276346	0.191961
c6a4af4fe4625424fc678fe9ef8ca101	Bacteria	Bacteroidota	Bacteroidia	Bacteroidales	Rikenellaceae	Rikenellaceae_RC9_gut_group	NA	0.32465	0.818713
16af870fa1a4cdace98b9e93b73dde11	Bacteria	Firmicutes	Clostridia	Oscillospirales	UCG-010	NA	NA	-0.0712306	-0.102134
fd034ccb83091accd0df98d0cc64aded	Bacteria	Bacteroidota	Bacteroidia	Bacteroidales	Prevotellaceae	Prevotella	NA	0.748089	0.15276
f6eab39852f722bc2a2fe9f8019956fd	Bacteria	Firmicutes	Clostridia	Clostridia_UCG-014	NA	NA	NA	-0.186574	-0.37514
ed41a3c1ba2e8c8e4365f0534059e60b	Bacteria	Bacteroidota	Bacteroidia	Bacteroidales	Rikenellaceae	Rikenellaceae_RC9_gut_group	NA	-0.328822	-0.395193
cd4899e78478ce81564947f981bb2534	Bacteria	Bacteroidota	Bacteroidia	Bacteroidales	Rikenellaceae	Rikenellaceae_RC9_gut_group	NA	-0.0922982	0.00344634
81ca68d507e3c53c93594eb1593147c0	Bacteria	Bacteroidota	Bacteroidia	Bacteroidales	Rikenellaceae	Rikenellaceae_RC9_gut_group	NA	0.0795253	-0.0104307
9fcc32d06bc48660aca55e7720993b50	Bacteria	Bacteroidota	Bacteroidia	Bacteroidales	F082	NA	NA	-0.226166	-0.327553
5b594b6e5af90d73384c7bba08d1a00c	Bacteria	Bacteroidota	Bacteroidia	Bacteroidales	F082	NA	NA	-0.0283005	-0.366415
121dcef353b477b38795f61482d26264	Bacteria	Bacteroidota	Bacteroidia	Bacteroidales	Prevotellaceae	Prevotella	NA	-0.425951	-0.447601

## Sheet: Week 35
								Mean clr values
ASV	Kingdom	Phylum	Class	Order	Family	Genus	Species	Control	3-NOP
3855f099534f6eb80cdbb80e8527feaa	Bacteria	Firmicutes	Clostridia	Oscillospirales	Oscillospiraceae	V9D2013_group	NA	-0.0917349	-0.53154
2c706d7b7f4f9bbc4113a42ce0db51bc	Bacteria	Firmicutes	Clostridia	Oscillospirales	Oscillospiraceae	V9D2013_group	NA	-0.50626	-0.246611
bfa6c23b0488d4a17e01e968ec820fb6	Bacteria	Firmicutes	Negativicutes	Acidaminococcales	Acidaminococcaceae	Succiniclasticum	NA	1.36798	1.61019
a32ccb62e68a57944bc33c0099853786	Bacteria	Firmicutes	Negativicutes	Acidaminococcales	Acidaminococcaceae	Succiniclasticum	NA	-0.0343708	0.260286
1a987e3e7cd9c7ba912816d3c6a3ae59	Bacteria	Firmicutes	Negativicutes	Acidaminococcales	Acidaminococcaceae	Succiniclasticum	NA	0.336062	0.551543
ea2d74c0b4fca4e75ab2e078328228db	Bacteria	Firmicutes	Negativicutes	Acidaminococcales	Acidaminococcaceae	Succiniclasticum	NA	0.885438	1.05089
d4c06ab7393c4b58ab9fb543016d3dfe	Bacteria	Firmicutes	Negativicutes	Acidaminococcales	Acidaminococcaceae	Succiniclasticum	NA	-0.273097	-0.32704
1a2901725b88ddb6ac2b6fb21ac7ec93	Bacteria	Firmicutes	Negativicutes	Acidaminococcales	Acidaminococcaceae	Succiniclasticum	NA	-0.0197834	-0.130534
209279c035f1b8cf36f3bbc56087e204	Bacteria	Bacteroidota	Bacteroidia	Bacteroidales	Rikenellaceae	Rikenellaceae_RC9_gut_group	NA	-0.126483	0.229526
8e35abaa273a4d431b196d87cb3392fa	Bacteria	Bacteroidota	Bacteroidia	Bacteroidales	Rikenellaceae	Rikenellaceae_RC9_gut_group	NA	0.702559	1.01247
10c7ecca6f576083e814bc76f0b2992f	Bacteria	Bacteroidota	Bacteroidia	Bacteroidales	Rikenellaceae	Rikenellaceae_RC9_gut_group	NA	-0.644726	-0.0316865
bb4814dde031c6a40579b967240eb902	Bacteria	Bacteroidota	Bacteroidia	Bacteroidales	Rikenellaceae	Rikenellaceae_RC9_gut_group	NA	0.20333	0.495591
d67d951d584860936132396c64ac1ab5	Bacteria	Bacteroidota	Bacteroidia	Bacteroidales	Rikenellaceae	Rikenellaceae_RC9_gut_group	NA	-0.536307	-0.229007
b707dba7ab209ccf4e3687d3a6dc860c	Bacteria	Bacteroidota	Bacteroidia	Bacteroidales	Rikenellaceae	Rikenellaceae_RC9_gut_group	NA	0.0558192	0.391099
f0a4089ab41e8d50ba96940b619e581d	Bacteria	Bacteroidota	Bacteroidia	Bacteroidales	Rikenellaceae	Rikenellaceae_RC9_gut_group	NA	0.292052	0.71499
e21f77d66685b92d1ea9f9f6a5580e43	Bacteria	Bacteroidota	Bacteroidia	Bacteroidales	Rikenellaceae	Rikenellaceae_RC9_gut_group	NA	0.316812	0.0428409
adca838dc3eb533e7aefafdb5db0dadd	Bacteria	Bacteroidota	Bacteroidia	Bacteroidales	Rikenellaceae	Rikenellaceae_RC9_gut_group	NA	-0.160506	0.188235
3b4eef9bfb006e0c6103bc51715c082e	Bacteria	Bacteroidota	Bacteroidia	Bacteroidales	Rikenellaceae	Rikenellaceae_RC9_gut_group	NA	0.447348	0.0428938
4d180f50aa0d6c3f2909f49083b6efa3	Bacteria	Bacteroidota	Bacteroidia	Bacteroidales	Rikenellaceae	Rikenellaceae_RC9_gut_group	NA	-0.0396249	-0.411516
d54fa4fb7534cbbfe4aa9056e5c0101f	Bacteria	Bacteroidota	Bacteroidia	Bacteroidales	Rikenellaceae	Rikenellaceae_RC9_gut_group	NA	-0.383971	0.125216
1b5dd196b4d4877a28afb3628a3a0504	Bacteria	Bacteroidota	Bacteroidia	Bacteroidales	Rikenellaceae	Rikenellaceae_RC9_gut_group	NA	-1.04788	-0.59301
c3bfc66ddb9a39e8aa68b21efad4050b	Bacteria	Bacteroidota	Bacteroidia	Bacteroidales	Rikenellaceae	Rikenellaceae_RC9_gut_group	NA	0.0589061	-0.0367517
b36ff14ced8e0fa884764f07e9851f68	Bacteria	Bacteroidota	Bacteroidia	Bacteroidales	Rikenellaceae	Rikenellaceae_RC9_gut_group	NA	1.1522	1.13807
e61f94210265edfbb3068d860111c42c	Bacteria	Bacteroidota	Bacteroidia	Bacteroidales	Rikenellaceae	Rikenellaceae_RC9_gut_group	NA	2.19892	2.385
e41b8b29f03682405ae15acb2813b2f2	Bacteria	Bacteroidota	Bacteroidia	Bacteroidales	Rikenellaceae	Rikenellaceae_RC9_gut_group	NA	-0.0308927	-0.289812
ff94f25396f5a429e05e52a5a0f81a2d	Bacteria	Bacteroidota	Bacteroidia	Bacteroidales	Rikenellaceae	Rikenellaceae_RC9_gut_group	NA	1.08945	1.14514
09998c6015f7b37ca9ebb67932f09d42	Bacteria	Bacteroidota	Bacteroidia	Bacteroidales	Rikenellaceae	Rikenellaceae_RC9_gut_group	NA	-0.292753	-0.580418
3947ee90470b647340872e4936ad9f87	Bacteria	Bacteroidota	Bacteroidia	Bacteroidales	Rikenellaceae	Rikenellaceae_RC9_gut_group	NA	0.385462	0.470058
424da43ea663a28c31699e44bcaad52e	Bacteria	Bacteroidota	Bacteroidia	Bacteroidales	Rikenellaceae	Rikenellaceae_RC9_gut_group	NA	3.04742	3.07567
ca81058cf7ce3f3e6c386d8d3c10002a	Bacteria	Bacteroidota	Bacteroidia	Bacteroidales	Rikenellaceae	Rikenellaceae_RC9_gut_group	NA	1.36721	1.16641
06af0951228f5098a9099edd76497d26	Bacteria	Bacteroidota	Bacteroidia	Bacteroidales	Rikenellaceae	Rikenellaceae_RC9_gut_group	NA	1.15613	1.20829
8b16f53f9cfeedaddd35876046ba3a94	Bacteria	Bacteroidota	Bacteroidia	Bacteroidales	Rikenellaceae	Rikenellaceae_RC9_gut_group	NA	-0.810725	-0.712465
5c342be8da6e376248f49c18a550a2b9	Bacteria	Bacteroidota	Bacteroidia	Bacteroidales	Rikenellaceae	Rikenellaceae_RC9_gut_group	NA	-0.194526	-0.332337
483696b44e38aef7b3086410687975db	Bacteria	Bacteroidota	Bacteroidia	Bacteroidales	Rikenellaceae	Rikenellaceae_RC9_gut_group	NA	-0.880378	-0.807858
c46d978ed8ac55e8ff343e4fe44d99b4	Bacteria	Bacteroidota	Bacteroidia	Bacteroidales	Prevotellaceae	Prevotellaceae_UCG-004	NA	0.949354	1.14835
c62c5eac298c2d428f94e5b11ba1a9fa	Bacteria	Bacteroidota	Bacteroidia	Bacteroidales	Prevotellaceae	Prevotellaceae_UCG-003	NA	0.849327	1.39322
91105de8118c97a7da7f92a044ea7882	Bacteria	Bacteroidota	Bacteroidia	Bacteroidales	Prevotellaceae	Prevotellaceae_UCG-003	NA	-0.490156	-0.455465
f4409877e3d33f370402c1bc783608a2	Bacteria	Bacteroidota	Bacteroidia	Bacteroidales	Prevotellaceae	Prevotellaceae_UCG-003	NA	-0.517291	-0.417673
04279c280cf6a90c2683d5d7a324ea1e	Bacteria	Bacteroidota	Bacteroidia	Bacteroidales	Prevotellaceae	Prevotellaceae_UCG-003	NA	-0.351011	-0.233685
1abc18dbdb8142eef02d23323f4e454b	Bacteria	Bacteroidota	Bacteroidia	Bacteroidales	Prevotellaceae	Prevotellaceae_UCG-001	NA	0.10559	0.433806
902f2fba8989097da1da09aa8d03937d	Bacteria	Bacteroidota	Bacteroidia	Bacteroidales	Prevotellaceae	Prevotellaceae_UCG-001	NA	-0.560274	-0.227598
5dbb4b18d3819f70964f12c25019f917	Bacteria	Bacteroidota	Bacteroidia	Bacteroidales	Prevotellaceae	Prevotellaceae_UCG-001	NA	1.22219	1.52253
c7cba6b36e87a2da226d52652629d4b3	Bacteria	Bacteroidota	Bacteroidia	Bacteroidales	Prevotellaceae	Prevotellaceae_UCG-001	NA	1.43689	1.37751
a20a19aabd67b871e367147d5726018d	Bacteria	Bacteroidota	Bacteroidia	Bacteroidales	Prevotellaceae	Prevotellaceae_UCG-001	NA	0.0515142	0.0774803
23668160ebf59c42c6d9fe3ba9aaedc6	Bacteria	Bacteroidota	Bacteroidia	Bacteroidales	Prevotellaceae	Prevotella	NA	-0.199409	-0.642741
e6acf4a9bd9716d498a6cdbadf63c4e4	Bacteria	Bacteroidota	Bacteroidia	Bacteroidales	Prevotellaceae	Prevotella	NA	0.627942	1.10627
e57b210c698b30f9d6bb8ae83e5e58ef	Bacteria	Bacteroidota	Bacteroidia	Bacteroidales	Prevotellaceae	Prevotella	NA	-0.129136	-0.589561
63d991db3c1a05339d3b686530ad5ab2	Bacteria	Bacteroidota	Bacteroidia	Bacteroidales	Prevotellaceae	Prevotella	NA	-0.662479	-0.210543
4497df94a421fdfd084fa898967f143c	Bacteria	Bacteroidota	Bacteroidia	Bacteroidales	Prevotellaceae	Prevotella	NA	0.116368	-0.293781
4d1a4947d89b658cf8fbac62ca98f98c	Bacteria	Bacteroidota	Bacteroidia	Bacteroidales	Prevotellaceae	Prevotella	NA	1.24508	0.970464
836620f66857f28053612ba46c7633a2	Bacteria	Bacteroidota	Bacteroidia	Bacteroidales	Prevotellaceae	Prevotella	NA	0.386938	0.0306311
1aaec3b767ebf768edbdbfad3d604acd	Bacteria	Bacteroidota	Bacteroidia	Bacteroidales	Prevotellaceae	Prevotella	NA	-0.679934	-0.142154
278ac934fbaf4d667bbd64f285c0beb2	Bacteria	Bacteroidota	Bacteroidia	Bacteroidales	Prevotellaceae	Prevotella	NA	-0.173493	-0.683521
9a68afc7ff88935cb067629824ddaf6f	Bacteria	Bacteroidota	Bacteroidia	Bacteroidales	Prevotellaceae	Prevotella	NA	0.585483	1.02903
b17de81f31b53a0c8207bbb61274c70e	Bacteria	Bacteroidota	Bacteroidia	Bacteroidales	Prevotellaceae	Prevotella	NA	0.484193	0.79529
7f2bce4c9210e63e3a7517463f68331b	Bacteria	Bacteroidota	Bacteroidia	Bacteroidales	Prevotellaceae	Prevotella	NA	-0.325265	0.0107685
aa445853388f8f201f62102174a50cbf	Bacteria	Bacteroidota	Bacteroidia	Bacteroidales	Prevotellaceae	Prevotella	NA	2.73965	2.92206
cd7f6a7dcdd976d2ae615a98f9479bd1	Bacteria	Bacteroidota	Bacteroidia	Bacteroidales	Prevotellaceae	Prevotella	NA	0.634688	0.345469
e30c273831747d454f41e73234035218	Bacteria	Bacteroidota	Bacteroidia	Bacteroidales	Prevotellaceae	Prevotella	NA	-0.789767	-0.251076
dc7aadb253c36704b0a71c62b372ab5e	Bacteria	Bacteroidota	Bacteroidia	Bacteroidales	Prevotellaceae	Prevotella	NA	0.665654	0.922859
87611337defcc3ccbadeab9c28eab107	Bacteria	Bacteroidota	Bacteroidia	Bacteroidales	Prevotellaceae	Prevotella	NA	0.0720919	-0.285744
fa19ad95f5c31018969d5ca5926e96cf	Bacteria	Bacteroidota	Bacteroidia	Bacteroidales	Prevotellaceae	Prevotella	NA	-0.626098	-0.210166
4e47ba35d706b537c885892f8983c78b	Bacteria	Bacteroidota	Bacteroidia	Bacteroidales	Prevotellaceae	Prevotella	NA	-0.802503	-1.49375
151ed32c862891c0f52cbf573f131528	Bacteria	Bacteroidota	Bacteroidia	Bacteroidales	Prevotellaceae	Prevotella	NA	1.11725	0.800501
4fbfb5d06c3b5b4b6223efa7fb5657d6	Bacteria	Bacteroidota	Bacteroidia	Bacteroidales	Prevotellaceae	Prevotella	NA	-0.0786177	-0.402302
1b7816f8435d625bfc97d53a867ddc2c	Bacteria	Bacteroidota	Bacteroidia	Bacteroidales	Prevotellaceae	Prevotella	NA	-0.293344	-0.577876
b1e08d50e3adf8e3407d6e72fdf91111	Bacteria	Bacteroidota	Bacteroidia	Bacteroidales	Prevotellaceae	Prevotella	NA	-0.30133	-0.106441
9c2874076d880b86fa9c8d012d4bc86e	Bacteria	Bacteroidota	Bacteroidia	Bacteroidales	Prevotellaceae	Prevotella	NA	0.964188	0.689655
95652782e1c68d0ce1c724728f24c8db	Bacteria	Bacteroidota	Bacteroidia	Bacteroidales	Prevotellaceae	Prevotella	NA	0.136692	-0.0842135
a27b7a402f502238b818f14ea1cd7314	Bacteria	Bacteroidota	Bacteroidia	Bacteroidales	Prevotellaceae	Prevotella	NA	0.936633	1.01069
fa350ee80909d9655de111a15b66d6a3	Bacteria	Bacteroidota	Bacteroidia	Bacteroidales	Prevotellaceae	Prevotella	NA	0.0480058	0.110463
7e9f57165e6a63523365b23a213678e8	Bacteria	Bacteroidota	Bacteroidia	Bacteroidales	Prevotellaceae	Prevotella	NA	-0.884663	-0.904599
4927bb9ee4e321f096dcc82ec2551dce	Bacteria	Bacteroidota	Bacteroidia	Bacteroidales	Prevotellaceae	Prevotella	NA	0.214208	0.242971
fa158aadb3bd262bbbcd5df09bb61cc2	Bacteria	Bacteroidota	Bacteroidia	Bacteroidales	Prevotellaceae	Prevotella	NA	-0.80514	-0.921697
556b55005a4c067348293a0187178ee9	Bacteria	Bacteroidota	Bacteroidia	Bacteroidales	Prevotellaceae	Prevotella	NA	-0.358613	-0.399144
26eedee61b6d2583a9a0cb4795966de5	Bacteria	Bacteroidota	Bacteroidia	Bacteroidales	Prevotellaceae	Prevotella	NA	0.908134	0.814116
73bbb35bb4bb3f6e821ce6d37353ae93	Bacteria	Bacteroidota	Bacteroidia	Bacteroidales	Prevotellaceae	Prevotella	NA	-0.505951	-0.675031
4a2b7657bdfd66a65f9420ef7d37df82	Bacteria	Bacteroidota	Bacteroidia	Bacteroidales	Prevotellaceae	Prevotella	NA	0.560099	0.656298
bef2c444585e59022bc3046668b1bc56	Bacteria	Bacteroidota	Bacteroidia	Bacteroidales	Prevotellaceae	Prevotella	NA	0.984295	1.10992
19b1e19da5899db403531dc5360ae3e6	Bacteria	Bacteroidota	Bacteroidia	Bacteroidales	Prevotellaceae	Prevotella	NA	-0.999571	-1.05055
00807116f0b4cb7dbd13f3c7784a2ca2	Bacteria	Bacteroidota	Bacteroidia	Bacteroidales	Prevotellaceae	Prevotella	NA	-0.388348	-0.283902
adbaa73d71e135765542f9656bdcfabd	Bacteria	Bacteroidota	Bacteroidia	Bacteroidales	Prevotellaceae	Prevotella	NA	-0.622727	-0.772997
e1f6d8795029655aed8d2dbf6c015542	Bacteria	Bacteroidota	Bacteroidia	Bacteroidales	Prevotellaceae	Prevotella	NA	-0.777427	-0.994528
c2a6e041ee3c87f7729a92e885119db3	Bacteria	Bacteroidota	Bacteroidia	Bacteroidales	Prevotellaceae	Prevotella	NA	0.0972643	0.0147565
17418d299fb279dc044f18215364c36d	Bacteria	Bacteroidota	Bacteroidia	Bacteroidales	Prevotellaceae	Prevotella	NA	-0.148303	-0.253905
ff0b99d69774bb1f86775fe08d53229f	Bacteria	Bacteroidota	Bacteroidia	Bacteroidales	Prevotellaceae	Prevotella	NA	-0.327323	-0.614741
635d4fab8ca741676ff5f94a801051af	Bacteria	Bacteroidota	Bacteroidia	Bacteroidales	Prevotellaceae	Prevotella	NA	0.218726	0.446636
b26acd37aa2ca07e81a0fd904d0f8aa7	Bacteria	Bacteroidota	Bacteroidia	Bacteroidales	Prevotellaceae	Prevotella	NA	-0.410392	-0.606649
b28343413f45876cbccae4756e4e090f	Bacteria	Firmicutes	Clostridia	Oscillospirales	Oscillospiraceae	NK4A214_group	NA	-0.285508	-0.79711
a7738d33abda604a6927f9731b581a90	Bacteria	Firmicutes	Clostridia	Oscillospirales	Oscillospiraceae	NK4A214_group	NA	1.34717	1.50882
d38abc87f76e1e2cbaa1807eb1b5e5fa	Bacteria	Bacteroidota	Bacteroidia	Bacteroidales	Bacteroidales_RF16_group	NA	NA	-0.304908	-0.87169
d075c69a3483bc8f267c19aab966631f	Bacteria	Bacteroidota	Bacteroidia	Bacteroidales	F082	NA	NA	-0.415538	-0.0404755
fecaeafd3b9e3f2745602a1ac5315de9	Bacteria	Bacteroidota	Bacteroidia	Bacteroidales	Bacteroidales_RF16_group	NA	NA	-0.0584293	-0.552405
8563515cf741cea7c5887ea96c2705e0	Bacteria	Bacteroidota	Bacteroidia	Bacteroidales	F082	NA	NA	-0.867904	-0.26173
0f4c3e5e3269ac08200973c156a5a049	Bacteria	Firmicutes	Clostridia	Lachnospirales	Lachnospiraceae	NA	NA	-0.17544	-0.441489
eda29497929114ca090eb45b20433d73	Bacteria	Bacteroidota	Bacteroidia	Bacteroidales	F082	NA	NA	-0.537172	-0.189804
791ddf29ec0f20440e14c7c7199fad55	Bacteria	Bacteroidota	Bacteroidia	Bacteroidales	F082	NA	NA	-0.572214	-0.20928
8528bbeeaf58dbdb4e15153b66933e55	Bacteria	Bacteroidota	Bacteroidia	Bacteroidales	F082	NA	NA	1.0075	1.19799
8ca83d921963779326b8c6a818e9fa1e	Bacteria	Firmicutes	Negativicutes	Veillonellales-Selenomonadales	Selenomonadaceae	NA	NA	0.240775	0.499588
d47246ebc4f84f0cf4a31568a94ce5ed	Bacteria	Bacteroidota	Bacteroidia	Bacteroidales	F082	NA	NA	-0.798515	-0.28499
d0e76339d5a03455e7306627f571e560	Bacteria	Bacteroidota	Bacteroidia	Bacteroidales	F082	NA	NA	0.292681	0.547084
2d5e210f34dd6b35092fd2e2f6f9df96	Bacteria	Bacteroidota	Bacteroidia	Bacteroidales	F082	NA	NA	0.846292	1.1179
514b6c2d6664519dc600a8bc479dc4a5	Bacteria	Bacteroidota	Bacteroidia	Bacteroidales	F082	NA	NA	-0.382781	0.0409616
f8074a138b0b3d83dcca699d65fe02b7	Bacteria	Bacteroidota	Bacteroidia	Bacteroidales	Bacteroidales_RF16_group	NA	NA	0.0917977	-0.122308
39f8db14e7bbe45608e7c2ca645f7fe9	Bacteria	Bacteroidota	Bacteroidia	Bacteroidales	F082	NA	NA	0.116978	0.41115
68ff36b9348d276328885dbd53796a81	Bacteria	Firmicutes	Clostridia	Oscillospirales	NA	NA	NA	-0.333405	-0.149142
043d840f771242fdabad4097da32fc1e	Bacteria	Bacteroidota	Bacteroidia	Bacteroidales	Bacteroidales_RF16_group	NA	NA	-0.478538	-0.902298
47a0a4beea872a99587c4eb7b0b0b77d	Bacteria	Bacteroidota	Bacteroidia	Bacteroidales	F082	NA	NA	-0.837022	-0.396862
d275d81a81bdb8c95636b282a87e45a5	Bacteria	Bacteroidota	Bacteroidia	Bacteroidales	F082	NA	NA	0.0693705	0.411159
623e2d67c3f075a0b55116221e0c05cc	Bacteria	Firmicutes	Clostridia	Oscillospirales	Oscillospiraceae	NA	NA	-0.191394	-0.00961455
705a7783face39834c56e7b97cb4fdac	Bacteria	Bacteroidota	Bacteroidia	Bacteroidales	F082	NA	NA	0.54911	0.776927
95c85ec4805dcfbe461848602b52d0cb	Bacteria	Bacteroidota	Bacteroidia	Bacteroidales	F082	NA	NA	1.58288	1.88119
151116d934bfe3ce8796245bb08fd033	Bacteria	Bacteroidota	Bacteroidia	Bacteroidales	F082	NA	NA	0.526839	0.747765
7930b7fd91535379f66f2fb07ed45b8d	Bacteria	Cyanobacteria	Cyanobacteriia	Chloroplast	NA	NA	NA	-0.124494	-0.426729
e0100fdc91e1ca2d02fea4c12193e18d	Bacteria	Bacteroidota	Bacteroidia	Bacteroidales	F082	NA	NA	-0.837572	-1.42519
d4e7716dd7d2ea74eaf5cec4fd63bf68	Bacteria	Bacteroidota	Bacteroidia	Bacteroidales	F082	NA	NA	-0.387073	-0.0860988
19b0ff8e0f855918f7bb669c68ca55c2	Bacteria	Bacteroidota	Bacteroidia	Bacteroidales	Bacteroidales_RF16_group	NA	NA	-0.226677	-0.502147
2ffa187319cbb580610e258bac7a2d74	Bacteria	Bacteroidota	Bacteroidia	Bacteroidales	F082	NA	NA	-0.603134	-0.407606
edb789762449df42c9c6d4cd434e7697	Bacteria	Bdellovibrionota	Oligoflexia	0319-6G20	NA	NA	NA	0.730048	0.734739
81e8e5b0499c5f811a1887880bf850a6	Bacteria	Bacteroidota	Bacteroidia	Bacteroidales	F082	NA	NA	-0.816493	-0.757695
51351522ef6e035be8bad5a270bff1d9	Bacteria	Bacteroidota	Bacteroidia	Bacteroidales	F082	NA	NA	1.12498	1.28434
6623de95efe52a9c84b1c1115fabfb57	Bacteria	Bacteroidota	Bacteroidia	Bacteroidales	F082	NA	NA	-0.410935	-0.35276
e22a9eac03dc2bead004339c1c2ca799	Bacteria	Bacteroidota	Bacteroidia	Bacteroidales	F082	NA	NA	-0.676525	-0.511066
a54d0245d926b19dbde3d088e6c8ed2b	Bacteria	Bacteroidota	Bacteroidia	Bacteroidales	F082	NA	NA	1.22942	1.33179
a8ecc9ac3742c0705051732f27529cc7	Bacteria	Bacteroidota	Bacteroidia	Bacteroidales	p-251-o5	NA	NA	1.13359	1.02498
f4971854c0588298969239de5003c2e1	Bacteria	Bacteroidota	Bacteroidia	Bacteroidales	F082	NA	NA	-0.99013	-0.951677
e61aab52ed02a2b6932cb1f5bd205bbc	Bacteria	Bacteroidota	Bacteroidia	Bacteroidales	F082	NA	NA	-0.217245	0.0732062
6f4027f86d7106a117be7eddf1da2703	Bacteria	Bacteroidota	Bacteroidia	Bacteroidales	F082	NA	NA	-0.944863	-1.04464
ea01fba66a919d8bf4d0f805f66f9209	Bacteria	Bacteroidota	Bacteroidia	Bacteroidales	NA	NA	NA	1.12127	1.23654
90993f5e090512f4df375019312e1f56	Bacteria	Bacteroidota	Bacteroidia	Bacteroidales	F082	NA	NA	-0.542304	-0.488982
8db1db6c4f5bcd54be2f32cdcc167f83	Bacteria	Firmicutes	Clostridia	Oscillospirales	UCG-010	NA	NA	-0.331082	-0.558398
1ad498529fad792edcb48568e41425e2	Bacteria	Bacteroidota	Bacteroidia	Bacteroidales	F082	NA	NA	0.655225	0.779316
c8e365372214004b496bd938f4a8ac6c	Bacteria	Bacteroidota	Bacteroidia	Bacteroidales	Bacteroidales_RF16_group	NA	NA	1.58725	1.60144
f27b2c584586d5165ebd36bc5d5d73d4	Bacteria	Bacteroidota	Bacteroidia	Bacteroidales	F082	NA	NA	-0.514547	-0.371588
5a6257f861587b9bfefb64af4b3e37f9	Bacteria	Bacteroidota	Bacteroidia	Bacteroidales	F082	NA	NA	-0.944512	-1.0576
fd070a746226aed1a139d079cc40b9aa	Bacteria	Bacteroidota	Bacteroidia	Bacteroidales	Bacteroidales_BS11_gut_group	NA	NA	1.00507	1.14199
e518516646916b1f4c593ef5dbb1dc10	Bacteria	Bacteroidota	Bacteroidia	Bacteroidales	NA	NA	NA	1.00506	1.00035
aa3ab654dadfe6f406e36ab76b6bfd1c	Bacteria	Bacteroidota	Bacteroidia	Bacteroidales	Bacteroidales_BS11_gut_group	NA	NA	0.948611	1.2779
bf1bc748690b29670fdcd8d5df0d6f6b	Bacteria	Bacteroidota	Bacteroidia	Bacteroidales	F082	NA	NA	-0.431069	-0.462733
189c26b3316de67de2b5e5c53bc6e80b	Bacteria	Verrucomicrobiota	Verrucomicrobiae	LD1-PB3	NA	NA	NA	0.148584	0.140479
8a7f751705b113d945abbd6800944ef2	Bacteria	Verrucomicrobiota	Kiritimatiellae	WCHB1-41	NA	NA	NA	-0.500277	-0.292907
cd0bd357a26f3f7d92415e6fc23947d4	Bacteria	Bacteroidota	Bacteroidia	Bacteroidales	Muribaculaceae	NA	NA	-0.472352	-0.34445
79b8b5bb304680a2de62eb4a7d63c49a	Bacteria	Bacteroidota	Bacteroidia	Bacteroidales	Prevotellaceae	NA	NA	-0.46704	-0.543379
dccda84c25f20f73f42e6b6a9d914790	Bacteria	Bacteroidota	Bacteroidia	Bacteroidales	F082	NA	NA	-0.569665	-0.393212
74d615083202efd2c5dbbba493518173	Bacteria	Firmicutes	Clostridia	Peptostreptococcales-Tissierellales	Anaerovoracaceae	Mogibacterium	NA	0.331406	0.579353
c5f91eee4373b9f3ee2df14a6a58b92f	Bacteria	Firmicutes	Clostridia	Peptostreptococcales-Tissierellales	Anaerovoracaceae	Mogibacterium	NA	0.839087	1.02035
c1189ab9c4f3c902023a8f92d7f1cf6f	Archaea	Euryarchaeota	Methanobacteria	Methanobacteriales	Methanobacteriaceae	Methanosphaera	Methanosphaera sp. ISO3-F5	0.734001	1.11737
ef260602c74da92273748bb888500779	Archaea	Euryarchaeota	Methanobacteria	Methanobacteriales	Methanobacteriaceae	Methanobrevibacter	NA	-0.158905	0.610321
e53f3a9b953e6bf4838661f28b64a6ef	Archaea	Euryarchaeota	Methanobacteria	Methanobacteriales	Methanobacteriaceae	Methanobrevibacter	Methanobrevibacter gottschalkii clade	1.30222	1.67499
6dea824dbd9acab3ff9f7c5a3715e257	Archaea	Euryarchaeota	Methanobacteria	Methanobacteriales	Methanobacteriaceae	Methanobrevibacter	Methanobrevibacter gottschalkii clade	0.365832	0.909964
6e43db9dde9622d11a6b24379ca81351	Archaea	Euryarchaeota	Methanobacteria	Methanobacteriales	Methanobacteriaceae	Methanobrevibacter	Methanobrevibacter gottschalkii clade	3.15462	3.41188
be7578d76759916b7159ed90f36fa849	Bacteria	Firmicutes	Clostridia	Lachnospirales	Lachnospiraceae	Lachnospiraceae_UCG-006	NA	0.77329	0.656071
1eeaab2717c1c3c9f63b74d31c5a28bc	Bacteria	Firmicutes	Clostridia	Lachnospirales	Lachnospiraceae	Lachnospiraceae_NK3A20_group	NA	-0.35073	-0.010539
5050bb88197abc9643eae7e0a7e44dc7	Bacteria	Firmicutes	Clostridia	Lachnospirales	Lachnospiraceae	Lachnospiraceae_ND3007_group	NA	0.611964	0.561486
525612aeda99f683c0c41c5c3d586672	Bacteria	Synergistota	Synergistia	Synergistales	Synergistaceae	Fretibacterium	NA	1.02371	1.29023
886f773950075a798df6c9644c1209a7	Bacteria	Chloroflexi	Anaerolineae	Anaerolineales	Anaerolineaceae	Flexilinea	NA	0.980389	1.09215
0799a8639f6e3465c05dab43e5cb711d	Bacteria	Fibrobacterota	Fibrobacteria	Fibrobacterales	Fibrobacteraceae	Fibrobacter	NA	-0.153853	-0.737136
77f05046c1ab9c15ae76869d09eadc49	Bacteria	Fibrobacterota	Fibrobacteria	Fibrobacterales	Fibrobacteraceae	Fibrobacter	NA	0.271605	0.577139
80bf566ea272f65fbf5c2472b7f623c8	Bacteria	Firmicutes	Clostridia	Peptostreptococcales-Tissierellales	Anaerovoracaceae	Family_XIII_AD3011_group	NA	0.788007	0.973695
5d6cc5b0e5f08b891e98db2eaf551aa7	Bacteria	Elusimicrobiota	Elusimicrobia	Elusimicrobiales	Elusimicrobiaceae	Elusimicrobium	NA	0.391015	0.385304
d5982e3e89daccb9f55be4c0e6d25d76	Bacteria	Firmicutes	Clostridia	Lachnospirales	Defluviitaleaceae	Defluviitaleaceae_UCG-011	NA	-0.209325	0.0924573
d5fbda4501d39a10a88b0a42fa90b202	Bacteria	Firmicutes	Clostridia	Christensenellales	Christensenellaceae	Christensenellaceae_R-7_group	NA	-0.322777	-0.0969782
f075f986f1be0c91cbf0fb3d337c41b3	Bacteria	Firmicutes	Clostridia	Christensenellales	Christensenellaceae	Christensenellaceae_R-7_group	NA	1.07747	1.24192
d13d47f5ed3bea12fb8e1c0749b3f430	Bacteria	Firmicutes	Clostridia	Christensenellales	Christensenellaceae	Christensenellaceae_R-7_group	NA	-0.161166	0.118215
a0f29a2a4aea585860a4cbaf8c05fb04	Bacteria	Firmicutes	Clostridia	Christensenellales	Christensenellaceae	Christensenellaceae_R-7_group	NA	-0.345561	-0.114008
d6c03ed4348553f03bede1d53ec56ef0	Bacteria	Firmicutes	Clostridia	Christensenellales	Christensenellaceae	Christensenellaceae_R-7_group	NA	0.766831	0.952843
122067a75c9d2e2768b9af17292c59e3	Bacteria	Firmicutes	Clostridia	Christensenellales	Christensenellaceae	Christensenellaceae_R-7_group	NA	-0.26585	-0.0433491
2bcd16a5e2ef982d8eba67effba1e938	Bacteria	Firmicutes	Clostridia	Christensenellales	Christensenellaceae	Christensenellaceae_R-7_group	NA	0.546026	0.594792
b75e64e43888b8e674d3258d7fa7deb5	Bacteria	Firmicutes	Clostridia	Christensenellales	Christensenellaceae	Christensenellaceae_R-7_group	NA	-0.321203	-0.276734
9c992f6a50d8acdf9075053dde0466b9	Bacteria	Firmicutes	Clostridia	Christensenellales	Christensenellaceae	Christensenellaceae_R-7_group	NA	-0.25317	-0.26072
e671208fa172faaf0036ea5bddf77119	Bacteria	Firmicutes	Clostridia	Christensenellales	Christensenellaceae	Christensenellaceae_R-7_group	NA	-0.896349	-0.891635
bb93d878d00afe7897338ee75cba7e17	Bacteria	Firmicutes	Clostridia	Lachnospirales	Lachnospiraceae	Butyrivibrio	NA	-0.166093	-0.463008
8c298a74889bb6337e248da5946ae2a7	Bacteria	Firmicutes	Clostridia	Lachnospirales	Lachnospiraceae	Acetitomaculum	NA	0.0211838	-0.0618204

## Sheet: Week 55
								Mean clr values
ASV	Kingdom	Phylum	Class	Order	Family	Genus	Species	Control	3-NOP
4e2e7249c1cb70372ce4cd277bcdafcb	Bacteria	Firmicutes	Clostridia	Oscillospirales	Ruminococcaceae	Ruminococcus	NA	0.412287	0.0387088
d6e475a9c10e88569485db31efa282bd	Bacteria	Bacteroidota	Bacteroidia	Bacteroidales	Rikenellaceae	Rikenellaceae_RC9_gut_group	NA	-0.438743	0.130776
10c7ecca6f576083e814bc76f0b2992f	Bacteria	Bacteroidota	Bacteroidia	Bacteroidales	Rikenellaceae	Rikenellaceae_RC9_gut_group	NA	0.460216	0.150379
bb2971b2a3dd967b26b0ee359e074f8c	Bacteria	Bacteroidota	Bacteroidia	Bacteroidales	Rikenellaceae	Rikenellaceae_RC9_gut_group	NA	1.4447	0.839842
051745fae459da26c233252179c4070a	Bacteria	Bacteroidota	Bacteroidia	Bacteroidales	Rikenellaceae	Rikenellaceae_RC9_gut_group	NA	-0.511506	-0.0943248
df29b22c0b0be195c1c7d7004d8cfea1	Bacteria	Bacteroidota	Bacteroidia	Bacteroidales	Rikenellaceae	Rikenellaceae_RC9_gut_group	NA	0.75963	0.327047
29fd7c54c8cbd4a370c04168a7e32a2b	Bacteria	Bacteroidota	Bacteroidia	Bacteroidales	Rikenellaceae	Rikenellaceae_RC9_gut_group	NA	-0.352423	-0.872819
5b889427fc15049ceaf48d8024912546	Bacteria	Bacteroidota	Bacteroidia	Bacteroidales	Rikenellaceae	Rikenellaceae_RC9_gut_group	NA	0.245637	-0.129532
d35f2a77ef9f3802f8328b1573a6b572	Bacteria	Bacteroidota	Bacteroidia	Bacteroidales	Rikenellaceae	Rikenellaceae_RC9_gut_group	NA	-0.268825	-0.853108
607f55d01d35fe35db1c29945aa81ed8	Bacteria	Bacteroidota	Bacteroidia	Bacteroidales	Rikenellaceae	Rikenellaceae_RC9_gut_group	NA	-0.91914	-0.137499
6a570a88b21ff7d5e5194198c53135df	Bacteria	Bacteroidota	Bacteroidia	Bacteroidales	Rikenellaceae	Rikenellaceae_RC9_gut_group	NA	1.08593	0.674806
329dc67b9ef733fbd01e2b40859150f0	Bacteria	Bacteroidota	Bacteroidia	Bacteroidales	Rikenellaceae	Rikenellaceae_RC9_gut_group	NA	-0.202205	0.331906
383a218cf07d62c94dc6a18f0a881624	Bacteria	Bacteroidota	Bacteroidia	Bacteroidales	Rikenellaceae	Rikenellaceae_RC9_gut_group	NA	-0.387634	-0.871538
2274aba79864c7c704d37445db41efbf	Bacteria	Bacteroidota	Bacteroidia	Bacteroidales	Rikenellaceae	Rikenellaceae_RC9_gut_group	NA	-0.125398	-0.662212
57ac523a4063cdd7d8403094b91b034f	Bacteria	Bacteroidota	Bacteroidia	Bacteroidales	Rikenellaceae	Rikenellaceae_RC9_gut_group	NA	0.0495494	-0.559767
aa894106e57dabba4415a471bd924cee	Bacteria	Bacteroidota	Bacteroidia	Bacteroidales	Rikenellaceae	Rikenellaceae_RC9_gut_group	NA	-0.101279	0.331612
4fbef290cd84096e63fc7e38fbff14b1	Bacteria	Bacteroidota	Bacteroidia	Bacteroidales	Prevotellaceae	Prevotella	NA	0.0403932	-0.486249
f7ef9be148d70eda4a37af51c0ff97cc	Bacteria	Bacteroidota	Bacteroidia	Bacteroidales	Prevotellaceae	Prevotella	NA	-1.1991	-0.455784
24db29e77ed1e56074fab98e81e5b4ab	Bacteria	Bacteroidota	Bacteroidia	Bacteroidales	Prevotellaceae	Prevotella	NA	-0.244915	-0.924409
fa112637a8225000e6c8bffdbe2a439c	Bacteria	Bacteroidota	Bacteroidia	Bacteroidales	Prevotellaceae	Prevotella	NA	0.975662	0.572712
5769e4d260891c9fb64b2c4cb00c14cb	Bacteria	Bacteroidota	Bacteroidia	Bacteroidales	Prevotellaceae	Prevotella	NA	0.340294	0.780749
3b8d7c950ddbbeaa920c5c1aaa5869b9	Bacteria	Bacteroidota	Bacteroidia	Bacteroidales	Prevotellaceae	Prevotella	NA	-0.1912	-0.826955
45662db5b6b22a851f10155a5b93fbfd	Bacteria	Bacteroidota	Bacteroidia	Bacteroidales	Prevotellaceae	Prevotella	NA	-0.388752	0.0295032
957f7fca8eec8604e5b04858f4d67fb5	Bacteria	Bacteroidota	Bacteroidia	Bacteroidales	Prevotellaceae	Prevotella	NA	0.438983	0.904073
44d644642ced0641d06480d268d50b62	Bacteria	Bacteroidota	Bacteroidia	Bacteroidales	Prevotellaceae	Prevotella	NA	-1.11378	-0.406237
2b0658c65f1b3674b9a87271073c5cec	Bacteria	Bacteroidota	Bacteroidia	Bacteroidales	Prevotellaceae	Prevotella	NA	1.64617	1.2584
2107f66082b55425238ce56583633468	Bacteria	Bacteroidota	Bacteroidia	Bacteroidales	Prevotellaceae	Prevotella	NA	-1.05973	-0.382072
aa0e25ffc58e4a3c4f96f01f734cf0fd	Bacteria	Bacteroidota	Bacteroidia	Bacteroidales	Prevotellaceae	Prevotella	NA	-0.222438	-0.769093
c9b1a194470e6b9c6e1c8dbf027ee50c	Bacteria	Bacteroidota	Bacteroidia	Bacteroidales	Prevotellaceae	Prevotella	NA	-1.02845	-0.419162
db61d3062d214f5deb12beab3a4b83a8	Bacteria	Bacteroidota	Bacteroidia	Bacteroidales	Prevotellaceae	Prevotella	NA	-1.01476	-0.319491
b1425c8197e61da8cfc657465769e1e5	Bacteria	Bacteroidota	Bacteroidia	Bacteroidales	Prevotellaceae	Prevotella	NA	-1.05889	-0.374788
414a9ac64d634c21e3298bc035dd4020	Bacteria	Bacteroidota	Bacteroidia	Bacteroidales	Prevotellaceae	Prevotella	NA	-0.278513	-0.793593
8e4614070c9b2251382ee2d1c2195964	Bacteria	Bacteroidota	Bacteroidia	Bacteroidales	Prevotellaceae	Prevotellaceae_UCG-003	NA	-0.20442	-0.721012
dcda1e54229c74c784d40fdea321024a	Bacteria	Bacteroidota	Bacteroidia	Bacteroidales	Prevotellaceae	Prevotella	NA	-1.01551	-0.403768
b41dabbbac68b0b3a8653fbd04e6f171	Bacteria	Bacteroidota	Bacteroidia	Bacteroidales	Prevotellaceae	Prevotella	NA	-0.00159621	-0.622418
a270a6392802a7fb77e818f88028caff	Bacteria	Bacteroidota	Bacteroidia	Bacteroidales	Prevotellaceae	Prevotella	NA	-0.910126	-0.251893
9e44b09072de0be5f242ae42caee4d06	Bacteria	Bacteroidota	Bacteroidia	Bacteroidales	Prevotellaceae	Prevotella	NA	-0.981749	-0.342426
08c69676fba6bd86b8d2813811ced24c	Bacteria	Bacteroidota	Bacteroidia	Bacteroidales	Prevotellaceae	Prevotella	NA	-0.826145	-0.00683476
c87ecac5f1742d8b138d8f362d9f9683	Bacteria	Bacteroidota	Bacteroidia	Bacteroidales	Prevotellaceae	Prevotella	NA	-0.201076	0.217927
ec0d0fa42a9435a9bc25ffdb9f5dd291	Bacteria	Bacteroidota	Bacteroidia	Bacteroidales	Prevotellaceae	Prevotella	NA	-0.358207	-0.890787
2e5a68361ef52b3896a5658b0a186bd5	Bacteria	Bacteroidota	Bacteroidia	Bacteroidales	Prevotellaceae	Prevotella	NA	0.254853	0.648418
3f643f3afa06d9458aa447c5b2b8583e	Bacteria	Bacteroidota	Bacteroidia	Bacteroidales	Prevotellaceae	Prevotella	NA	-1.02845	-0.396378
acc2818d9b4b589d2bb0776cbebb868e	Bacteria	Bacteroidota	Bacteroidia	Bacteroidales	Prevotellaceae	Prevotellaceae_UCG-003	NA	-0.132071	-0.502
97324b1af5447448b9ce3a46b4a3b3e8	Bacteria	Bacteroidota	Bacteroidia	Bacteroidales	Prevotellaceae	Prevotella	NA	-0.941401	-0.315977
a5b76935c2e38094f3083dfaf14826a9	Bacteria	Bacteroidota	Bacteroidia	Bacteroidales	Prevotellaceae	Prevotella	NA	-0.187942	-0.726247
410d2aa86e8dc41315f491a06e0f1a83	Bacteria	Bacteroidota	Bacteroidia	Bacteroidales	Prevotellaceae	Prevotella	NA	-0.281799	-0.819746
e876b039b63c7767928198a74cd8fdeb	Bacteria	Bacteroidota	Bacteroidia	Bacteroidales	Prevotellaceae	Prevotella	NA	-0.916484	-0.208144
101fc963c79735fd1aac0a9b716b4f00	Bacteria	Bacteroidota	Bacteroidia	Bacteroidales	Prevotellaceae	Prevotella	NA	-0.866493	-0.184897
37c057a624171111640d868296e4c56a	Bacteria	Bacteroidota	Bacteroidia	Bacteroidales	Prevotellaceae	Prevotella	NA	0.397866	0.0314995
918298b54cb9be6d93e5ce7540588c41	Bacteria	Bacteroidota	Bacteroidia	Bacteroidales	Prevotellaceae	NA	NA	0.696136	0.306632
eb4d58db373b1dc63a715dcb35a56dec	Bacteria	Bacteroidota	Bacteroidia	Bacteroidales	Prevotellaceae	Prevotellaceae_UCG-003	NA	0.819933	1.15822
e432481cf1a47a1bf57b04dee50c6c3d	Bacteria	Bacteroidota	Bacteroidia	Bacteroidales	Prevotellaceae	Prevotella	NA	-0.807908	-0.0626525
7b0191e73a73cb3854aa77800a587ac3	Bacteria	Bacteroidota	Bacteroidia	Bacteroidales	Prevotellaceae	Prevotella	NA	-1.10876	-0.461247
bb12ba4702c837f8c060a8a06f252de0	Bacteria	Bacteroidota	Bacteroidia	Bacteroidales	p-251-o5	NA	NA	-0.156297	-0.559202
14f6d85f38a98d48dd9f8e05ed137d2e	Bacteria	Bacteroidota	Bacteroidia	Bacteroidales	p-251-o5	NA	NA	-0.255712	-0.800035
b6ba3027b8cd402086b610506ff8b2a6	Bacteria	Bacteroidota	Bacteroidia	Bacteroidales	p-251-o5	NA	NA	-1.03394	-0.351253
73f35fa87618e72ac5372c721a39f2f2	Bacteria	Bacteroidota	Bacteroidia	Bacteroidales	NA	NA	NA	-0.281111	-1.00993
d377eb0bfffb798c311e1a7671c2a2c4	Bacteria	Verrucomicrobiota	Verrucomicrobiae	LD1-PB3	NA	NA	NA	0.116945	-0.29978
e518516646916b1f4c593ef5dbb1dc10	Bacteria	Bacteroidota	Bacteroidia	Bacteroidales	NA	NA	NA	0.469384	0.172779
4d5432840f30c4fde204976afd840e58	Bacteria	Verrucomicrobiota	Kiritimatiellae	WCHB1-41	NA	NA	NA	-0.45746	0.0457968
b0fb24fe36d8b3bff0ad67a75d547f5f	Bacteria	Bacteroidota	Bacteroidia	Bacteroidales	Muribaculaceae	NA	NA	-0.188653	-0.772229
eb637d88ed3f82c2f1a69e83d1a45256	Archaea	Euryarchaeota	Methanobacteria	Methanobacteriales	Methanobacteriaceae	Methanobrevibacter	NA	-0.98309	-0.392067
be7578d76759916b7159ed90f36fa849	Bacteria	Firmicutes	Clostridia	Lachnospirales	Lachnospiraceae	Lachnospiraceae_UCG-006	NA	-0.0237761	-0.553335
d742d2620f63e3840203fbf07964864a	Bacteria	Firmicutes	Clostridia	Lachnospirales	Lachnospiraceae	NA	NA	-0.195283	-0.587776
20e65fb4a8af71f6844a671d4b6a6e83	Bacteria	Bacteroidota	Bacteroidia	Bacteroidales	F082	NA	NA	0.394162	0.983821
5a8c3c69b416d56e92e7748ad434364f	Bacteria	Bacteroidota	Bacteroidia	Bacteroidales	F082	NA	NA	-0.318641	-0.994994
b39f8267858c6d7f67e2aeed825a9fb7	Bacteria	Bacteroidota	Bacteroidia	Bacteroidales	F082	NA	NA	0.143387	0.616968
e0300ba43d9deeabc3a999dba31ec1bb	Bacteria	Bacteroidota	Bacteroidia	Bacteroidales	F082	NA	NA	-1.17245	-0.399081
57b068608b0d00f5923b7e544b9fb431	Bacteria	Bacteroidota	Bacteroidia	Bacteroidales	F082	NA	NA	-0.430919	0.101468
3f7eae90be6b0c3f5ba5d1226a1786d5	Bacteria	Bacteroidota	Bacteroidia	Bacteroidales	F082	NA	NA	-0.202309	-0.846101
3ae3eb179ef96e54f5a7b545a7a273ba	Bacteria	Bacteroidota	Bacteroidia	Bacteroidales	F082	NA	NA	-0.0662688	-0.550402
18a0f844c4465baf4e1882ac91f91af3	Bacteria	Bacteroidota	Bacteroidia	Bacteroidales	F082	NA	NA	0.059977	-0.304215
ac061c359d690061a9e8243447adfef7	Bacteria	Bacteroidota	Bacteroidia	Bacteroidales	F082	NA	NA	-0.120064	0.363859
ca1cd776894d1224dacef4fc1c6ae489	Bacteria	Bacteroidota	Bacteroidia	Bacteroidales	F082	NA	NA	-0.948003	-0.184276
1977c1d09ea0fd2838f4d5bf4d16f9c9	Bacteria	Bacteroidota	Bacteroidia	Bacteroidales	F082	NA	NA	-0.962441	-0.300226
2a168482107d8704ad99e66e4d0ebfae	Bacteria	Bacteroidota	Bacteroidia	Bacteroidales	F082	NA	NA	0.201208	0.601494
00033f57b3d85d08f3ade6e3cacfda12	Bacteria	Bacteroidota	Bacteroidia	Bacteroidales	F082	NA	NA	0.187102	-0.267801
199741497ef7c7c78915275ab2f8a449	Bacteria	Bacteroidota	Bacteroidia	Bacteroidales	F082	NA	NA	-0.670271	-0.0823445
95c993cee2e5b777b53bb005aaaffa13	Bacteria	Bacteroidota	Bacteroidia	Bacteroidales	F082	NA	NA	-0.0339234	0.387401
5a8bcaf4e343b96020989a1fff417856	Bacteria	Bacteroidota	Bacteroidia	Bacteroidales	F082	NA	NA	0.00390441	0.435532
ca1b8d1fff3f6be24401225535a3e5cf	Bacteria	Bacteroidota	Bacteroidia	Bacteroidales	F082	NA	NA	-0.909252	-0.247563
875386fbb377e287523ea3a24997f9e0	Bacteria	Bacteroidota	Bacteroidia	Bacteroidales	F082	NA	NA	-0.305788	-0.815532
ed577685a13beed1023c58c3e8517d95	Bacteria	Bacteroidota	Bacteroidia	Bacteroidales	F082	NA	NA	0.278033	-0.101313
707e106875cc63ea6d7d40b44a567f86	Bacteria	Bacteroidota	Bacteroidia	Bacteroidales	F082	NA	NA	0.197872	0.6979
e9c25de967e36346b6681b99535597eb	Bacteria	Bacteroidota	Bacteroidia	Bacteroidales	F082	NA	NA	0.128514	-0.280516
3e5f83faace1532c6fa38fa807dda777	Bacteria	Bacteroidota	Bacteroidia	Bacteroidales	F082	NA	NA	-0.257361	0.257024
16cf6c4a60c61471f1437ad12c73cfac	Bacteria	Bacteroidota	Bacteroidia	Bacteroidales	F082	NA	NA	0.369777	-0.0172977
c326aa70b858fd0d3915d80a4068765c	Bacteria	Bacteroidota	Bacteroidia	Bacteroidales	F082	NA	NA	0.466416	0.877446
7e6fc9f2792ddfdb4be525b1f271292b	Bacteria	Bacteroidota	Bacteroidia	Bacteroidales	F082	NA	NA	-0.944474	-0.335047
d6c03ed4348553f03bede1d53ec56ef0	Bacteria	Firmicutes	Clostridia	Christensenellales	Christensenellaceae	Christensenellaceae_R-7_group	NA	0.745229	0.323409
2bcd16a5e2ef982d8eba67effba1e938	Bacteria	Firmicutes	Clostridia	Christensenellales	Christensenellaceae	Christensenellaceae_R-7_group	NA	0.248849	0.587155
8a25f1c6cb979bf6b7c4205cfa6dc7a1	Bacteria	Firmicutes	Clostridia	Christensenellales	Christensenellaceae	Christensenellaceae_R-7_group	NA	-0.235359	-0.740158
976a72060095a686505e2620f67c0ac5	Bacteria	Bacteroidota	Bacteroidia	Bacteroidales	Bacteroidales_RF16_group	NA	NA	-0.314534	-0.849972
7f736c4b24f323cf6b712d55ff4ec4f8	Bacteria	Bacteroidota	Bacteroidia	Bacteroidales	Bacteroidales_RF16_group	NA	NA	-0.182565	-0.63593
47163fb00462992018efa6db4c89a7f3	Bacteria	Bacteroidota	Bacteroidia	Bacteroidales	Bacteroidales_BS11_gut_group	NA	NA	-1.07883	-0.36282
22dd9790eadad32514ddd5345734550e	Bacteria	Bacteroidota	Bacteroidia	Bacteroidales	Bacteroidales_BS11_gut_group	NA	NA	0.0169419	-0.393946
410cde384f48bf5fa994e6102d52fd3e	Bacteria	Firmicutes	Clostridia	Peptostreptococcales-Tissierellales	Anaerovoracaceae	Anaerovorax	NA	0.606349	0.301407
a88d99dc07dbcd13e376537e4a8f6f56	Bacteria	Firmicutes	Negativicutes	Acidaminococcales	Acidaminococcaceae	Succiniclasticum	NA	0.468652	0.0135352
9ba12038cdaaa6f77cf775d0919075d5	Bacteria	Firmicutes	Negativicutes	Acidaminococcales	Acidaminococcaceae	Succiniclasticum	NA	1.46208	1.04192
6b9bf22000ef464a21384ad3f6ddafa5	Bacteria	Firmicutes	Negativicutes	Acidaminococcales	Acidaminococcaceae	Succiniclasticum	NA	0.0592472	-0.561774
