# Supplementary material for: Programming rumen microbiome development in calves with the anti-methanogenic compound 3-NOP
Source: Anim Microbiome. 2024 Oct 25;6:60. doi: 10.1186/s42523-024-00343-2 (PMC11515290; doi:10.1186/s42523-024-00343-2)
Supplement: Supplementary file 5 — Supplementary Material 5 [file 42523_2024_343_MOESM5_ESM.xlsx]

## Sheet: Week 5
								Mean clr values
ASV	Kingdom	Phylum	Class	Order	Family	Genus	Species	Control	3-NOP
17134537fd60877c7e6085667be8faef	Archaea	Euryarchaeota	Methanobacteria	Methanobacteriales	Methanobacteriaceae	Methanobrevibacter	Methanobrevibacter ruminantium clade	7.26752	3.7532
5d5db29bfcee56d9372664408d4c24d7	Archaea	Euryarchaeota	Methanomicrobia	NA	NA	NA	NA	-0.109456	2.8019
377bd8abe8df802da86c57cf4a947b28	Archaea	Euryarchaeota	Thermoplasmata	Methanomassiliicoccales	Methanomassiliicoccaceae	NA	NA	0.0489259	-0.763359
81a6c4e10dad575c7ebc9388c5680e0b	Archaea	Euryarchaeota	Methanobacteria	Methanobacteriales	Methanobacteriaceae	Methanobrevibacter	NA	5.43306	2.51342
8e237f3dd2ce2586fc5183b7f4512c49	Archaea	NA	NA	NA	NA	NA	NA	-1.26023	-0.0358347
6cd4e4a8d57d904cd55288556281cd23	Archaea	Euryarchaeota	Thermoplasmata	Methanomassiliicoccales	Methanomassiliicoccaceae	Group10	Group10 sp.	-0.774018	-0.994408
d9ff10d63fe969d5822ad7638b102b20	Archaea	Crenarchaeota	Thermoprotei	Sulfolobales	Sulfolobaceae	Sulfolobus	Sulfolobus thuringiensis	-0.0153349	0.0799923
0f1137df7a4844a69f4d2a50746ccefc	Archaea	Euryarchaeota	Methanomicrobia	Methanosarcinales	Methanosarcinaceae	Methanolobus	NA	-0.934972	-1.0282
1b90885e41cc6ca3c757d1593be7ab12	Archaea	Euryarchaeota	Thermoplasmata	Methanomassiliicoccales	Methanomassiliicoccaceae	NA	NA	-1.02724	-1.14372
1306cad6cb58c884fc37765a381e5038	Archaea	Euryarchaeota	Methanobacteria	Methanobacteriales	Methanobacteriaceae	Methanosphaera	NA	-0.079372	0.540722

## Sheet: Week 10
								Mean clr values
ASV	Kingdom	Phylum	Class	Order	Family	Genus	Species	Control	3-NOP
cd4cfbdeb4676d6425df4a45bb52d7f2	Archaea	Euryarchaeota	Methanobacteria	Methanobacteriales	Methanobacteriaceae	Methanobrevibacter	Methanobrevibacter ruminantium clade	3.18304	0.0940187
d21ff332eeb5b5fb7a34253657716289	Archaea	Euryarchaeota	Methanobacteria	Methanobacteriales	Methanobacteriaceae	Methanobrevibacter	NA	2.42048	-0.00313661
78127a7add65e7995dda3549349eaffb	Archaea	Euryarchaeota	Methanobacteria	Methanobacteriales	Methanobacteriaceae	Methanobrevibacter	Methanobrevibacter ruminantium clade	2.16229	-0.36466
18684b2014a1f0ac948e23edcf686caa	Archaea	Euryarchaeota	Methanobacteria	Methanobacteriales	Methanobacteriaceae	Methanobrevibacter	Methanobrevibacter ruminantium clade	2.52671	-0.351148
81a6c4e10dad575c7ebc9388c5680e0b	Archaea	Euryarchaeota	Methanobacteria	Methanobacteriales	Methanobacteriaceae	Methanobrevibacter	NA	5.37985	1.24664
6ff1dcccb52a2435a492a0a2d2443130	Archaea	Euryarchaeota	Methanobacteria	Methanobacteriales	Methanobacteriaceae	Methanobrevibacter	Methanobrevibacter ruminantium clade	3.66932	0.263566
17134537fd60877c7e6085667be8faef	Archaea	Euryarchaeota	Methanobacteria	Methanobacteriales	Methanobacteriaceae	Methanobrevibacter	Methanobrevibacter ruminantium clade	5.82651	2.35998
91608ee55743d706a85c43667bd7bf3f	Archaea	Euryarchaeota	Methanobacteria	Methanobacteriales	Methanobacteriaceae	Methanobrevibacter	NA	1.64255	-0.272379
54ef235da98f33eb6004790cfcc02e83	Archaea	Euryarchaeota	Thermoplasmata	Methanomassiliicoccales	Methanomassiliicoccaceae	Group10	Group10 sp.	1.85912	-0.284999
d9cd1c297b3eab4113ddbe8698b936a6	Archaea	Euryarchaeota	Methanobacteria	Methanobacteriales	Methanobacteriaceae	Methanobrevibacter	Methanobrevibacter ruminantium clade	2.83198	0.0866138
109ef9f5dc9e9164c63b6a5024d5738d	Archaea	Euryarchaeota	Methanobacteria	Methanobacteriales	Methanobacteriaceae	Methanosphaera	NA	2.85108	0.0276542
56dabdf84b0bdcdf10e94654c2a54144	Archaea	Euryarchaeota	Methanobacteria	Methanobacteriales	Methanobacteriaceae	Methanobrevibacter	Methanobrevibacter ruminantium clade	3.76072	0.549356
e5a2b340ada2eff9f0a64a6ed48449ca	Archaea	Euryarchaeota	Thermoplasmata	Methanomassiliicoccales	Methanomassiliicoccaceae	Group10	Group10 sp.	1.35022	-0.531185
4d0db1c227ad6f4d01d2792237b9dc39	Archaea	Euryarchaeota	Methanobacteria	Methanobacteriales	Methanobacteriaceae	Methanobrevibacter	NA	0.814571	-0.449742
24829b889440b0d26b8ec0b1f27999c3	Archaea	Euryarchaeota	Thermoplasmata	Methanomassiliicoccales	Methanomassiliicoccaceae	Group9	Group9 sp. CH1270	2.16236	-0.0531129
5c311eb9eb212e7e227331d6df1c42d8	Archaea	Euryarchaeota	Thermoplasmata	Methanomassiliicoccales	Methanomassiliicoccaceae	Group10	Group10 sp.	1.54321	-0.251709
b05e873d150d70dd0273e3f9279e1e14	Archaea	Euryarchaeota	Thermoplasmata	Methanomassiliicoccales	Methanomassiliicoccaceae	Group10	Group10 sp.	1.78982	-0.208909
28458144cf1ee4d2f8ec5a3c7ae5e99f	Archaea	Euryarchaeota	Thermoplasmata	Methanomassiliicoccales	Methanomassiliicoccaceae	Group9	Group9 sp. CH1270	1.49728	-0.333153
93380b02d7f5050e5e33da3134412d4d	Archaea	Euryarchaeota	Methanobacteria	Methanobacteriales	Methanobacteriaceae	Methanobrevibacter	Methanobrevibacter ruminantium clade	0.3356	3.54618
185555b1b245e27381615a221ca320d6	Archaea	Euryarchaeota	Methanobacteria	Methanobacteriales	Methanobacteriaceae	Methanobrevibacter	Methanobrevibacter ruminantium clade	2.70435	6.12365

## Sheet: Week 22
								Mean clr values
ASV	Kingdom	Phylum	Class	Order	Family	Genus	Species	Control	3-NOP
135b6d936e1c46703c5a426abeb45c12	Archaea	Euryarchaeota	Methanobacteria	Methanobacteriales	Methanobacteriaceae	Methanobrevibacter	Methanobrevibacter ruminantium clade	3.07961	0.251978
6446085eb6201109ad2bfe00ab764bbb	Archaea	Euryarchaeota	Methanobacteria	Methanobacteriales	Methanobacteriaceae	Methanobrevibacter	NA	1.87824	-0.16983
cd4cfbdeb4676d6425df4a45bb52d7f2	Archaea	Euryarchaeota	Methanobacteria	Methanobacteriales	Methanobacteriaceae	Methanobrevibacter	Methanobrevibacter ruminantium clade	1.75713	-0.208338
91608ee55743d706a85c43667bd7bf3f	Archaea	Euryarchaeota	Methanobacteria	Methanobacteriales	Methanobacteriaceae	Methanobrevibacter	NA	0.988905	-0.497837
17134537fd60877c7e6085667be8faef	Archaea	Euryarchaeota	Methanobacteria	Methanobacteriales	Methanobacteriaceae	Methanobrevibacter	Methanobrevibacter ruminantium clade	3.465	1.86317
1b98d769df5d461220adf4aba80345f0	Archaea	NA	NA	NA	NA	NA	NA	-1.11736	-0.622489
3d85e1030c736195e855c4c85ec8edf2	Archaea	Euryarchaeota	Methanobacteria	Methanobacteriales	Methanobacteriaceae	Methanobrevibacter	Methanobrevibacter gottschalkii clade	2.87146	3.86033
5d5db29bfcee56d9372664408d4c24d7	Archaea	Euryarchaeota	Methanomicrobia	NA	NA	NA	NA	-1.06009	-0.561455
4222c7da772864af1275e4b528c38d13	Archaea	Euryarchaeota	Thermoplasmata	Methanomassiliicoccales	Methanomassiliicoccaceae	Group8	Group8 sp. WGK1	-1.11736	-0.448641
b94a5499e8076617aaaf156ae4aa4083	Archaea	Euryarchaeota	Thermoplasmata	Methanomassiliicoccales	Methanomassiliicoccaceae	Group8	Group8 sp. WGK1	-0.67678	-0.184937
f4ce448ef569e89984629693d529bd05	Archaea	NA	NA	NA	NA	NA	NA	-0.720101	-0.335602
266fd5341facd73d658f26f105af2759	Archaea	NA	NA	NA	NA	NA	NA	-1.03071	-0.54164
ff1016b6cc327f94f3d75aec6d76bee4	Archaea	Euryarchaeota	Methanomicrobia	NA	NA	NA	NA	-0.987393	-0.461038
060ca9bdb610fb49a9f1ed081bdc30da	Archaea	Euryarchaeota	Methanobacteria	Methanobacteriales	Methanobacteriaceae	Methanobrevibacter	NA	-1.07404	-0.352685
0193e51090082b8a300f69d042ea50f8	Archaea	Euryarchaeota	Thermoplasmata	Methanomassiliicoccales	Methanomassiliicoccaceae	Group10	Group10 sp.	-0.987393	-0.660997
f35ca12f3f0ab3282a00e79f11c18e97	Archaea	Euryarchaeota	Methanobacteria	Methanobacteriales	Methanobacteriaceae	Methanobrevibacter	NA	-0.67678	-0.192799
91ed60a7e5abd94518bb5b77cf489c55	Archaea	Euryarchaeota	Thermoplasmata	Methanomassiliicoccales	Methanomassiliicoccaceae	Group10	Group10 sp.	-1.07404	-0.11363
b29fbfc24712f16b6316e773bca28afe	Archaea	Euryarchaeota	Thermoplasmata	Methanomassiliicoccales	Methanomassiliicoccaceae	Group10	Group10 sp.	-0.962051	-0.429701
763c084b4ac827a06c1af3705f354b0c	Archaea	Euryarchaeota	Thermoplasmata	Methanomassiliicoccales	Methanomassiliicoccaceae	Group10	Group10 sp.	-0.530317	-0.669561
8ae6e3fb27845e2842b49804cdf8e4dd	Archaea	NA	NA	NA	NA	NA	NA	1.0497	1.85756
4c2bb5b57b774b701a5b7a9e1b52b674	Archaea	Euryarchaeota	Methanobacteria	Methanobacteriales	Methanobacteriaceae	Methanobrevibacter	Methanobrevibacter gottschalkii clade	1.52781	2.01238
c35469c21cc46ef9b93093581456bf5d	Archaea	Euryarchaeota	Methanobacteria	Methanobacteriales	Methanobacteriaceae	Methanobacterium	Methanobacterium alkaliphilum	-0.104313	-0.618656
0164df45ad9fba7e387b7f02e2046368	Archaea	Euryarchaeota	Methanobacteria	Methanobacteriales	Methanobacteriaceae	Methanobrevibacter	Methanobrevibacter gottschalkii clade	4.24545	5.72074
2b224a8165c11c10f47e803263b657bc	Archaea	Euryarchaeota	Methanobacteria	Methanobacteriales	Methanobacteriaceae	Methanosphaera	NA	-0.201225	-0.769104
85daf9e65873d5f232200c541dec78d2	Archaea	Euryarchaeota	Thermoplasmata	Methanomassiliicoccales	Methanomassiliicoccaceae	Group3b	Group3b sp.	-0.562871	-0.692087
2381820920cefddc558b5e8fe620ec38	Archaea	Euryarchaeota	Methanobacteria	Methanobacteriales	Methanobacteriaceae	Methanobrevibacter	NA	-1.11736	1.03881
8d1494c7a73694962a5fd95a67e52dc9	Archaea	Euryarchaeota	Methanobacteria	Methanobacteriales	Methanobacteriaceae	Methanobrevibacter	Methanobrevibacter ruminantium clade	0.766222	0.112372
6246b7cc1c8b4514715b3ee79d8271b3	Archaea	Euryarchaeota	Thermoplasmata	Methanomassiliicoccales	Methanomassiliicoccaceae	Group9	Group9 sp. ISO4-G1	-0.519357	-0.631053
453213ec6aada787de0db1a40d5633f4	Archaea	Euryarchaeota	Methanobacteria	Methanobacteriales	Methanobacteriaceae	Methanobrevibacter	NA	0.0318811	0.607122
f8e8a5aa6a9acb36d04b9832b2afd117	Archaea	Euryarchaeota	Methanobacteria	Methanobacteriales	Methanobacteriaceae	NA	NA	-0.669418	-0.769104
2415063c6d3fd3d2483bb37ec6cf698b	Archaea	Euryarchaeota	Methanobacteria	Methanobacteriales	Methanobacteriaceae	Methanosphaera	NA	0.187021	1.51633
befe9967aef941badfb86dd83fe2628c	Archaea	Euryarchaeota	Methanobacteria	Methanobacteriales	Methanobacteriaceae	Methanobrevibacter	Methanobrevibacter gottschalkii clade	2.2136	2.05767
493e4187220ab0e971dd0da1bd56f5a3	Archaea	Euryarchaeota	Thermoplasmata	Methanomassiliicoccales	Methanomassiliicoccaceae	Group10	Group10 sp.	-0.883754	-0.602674
5809cd024efbad1061c1de29b1caf87e	Archaea	NA	NA	NA	NA	NA	NA	-1.16068	-0.692087
0d27b1ae7cde5516a8613b758c56b943	Archaea	Euryarchaeota	Methanobacteria	Methanobacteriales	Methanobacteriaceae	Methanobrevibacter	Methanobrevibacter gottschalkii clade	3.40986	3.77125
8680b46836e220ff908cd0b5ec645ece	Archaea	Euryarchaeota	Thermoplasmata	Methanomassiliicoccales	Methanomassiliicoccaceae	NA	NA	-0.398747	-0.70807
ae139ec0b3c3fab89a202a58e6ef051e	Archaea	Euryarchaeota	Thermoplasmata	Methanomassiliicoccales	Methanomassiliicoccaceae	Group9	Group9 sp. CH1270	-0.612927	-0.30788
7868fedb4558b34d5607f7046b27d682	Archaea	Euryarchaeota	Methanobacteria	Methanobacteriales	Methanobacteriaceae	Methanosphaera	NA	-0.727463	0.327881
3ab0744f48e7a7d4a7cd4f3a5ee373c7	Archaea	Euryarchaeota	Thermoplasmata	Methanomassiliicoccales	Methanomassiliicoccaceae	Group10	Group10 sp.	-0.319005	-0.393461
355b526f95ae3554aed921f43378a4d7	Archaea	Euryarchaeota	Thermoplasmata	Methanomassiliicoccales	Methanomassiliicoccaceae	Group9	Group9 sp. ISO4-G1	-0.377561	-0.531511
9fe347289f662bbb6edbda6093d9c183	Archaea	Euryarchaeota	Methanobacteria	Methanobacteriales	Methanobacteriaceae	Methanobrevibacter	Methanobrevibacter gottschalkii clade	-0.893388	-0.70807
07f039bba5c2bbd36f3ed790a5621ae8	Archaea	Euryarchaeota	Thermoplasmata	Methanomassiliicoccales	Methanomassiliicoccaceae	Group8	Group8 sp. WGK1	0.306688	-0.409443
4ea6b1d6620d843a1d55e260c5b056bc	Archaea	Euryarchaeota	Methanobacteria	Methanobacteriales	Methanobacteriaceae	Methanobrevibacter	Methanobrevibacter gottschalkii clade	1.71181	2.55111
2e7f5b2f96cf05f050c09bceac3625cb	Archaea	Euryarchaeota	Methanobacteria	Methanobacteriales	Methanobacteriaceae	Methanobrevibacter	Methanobrevibacter ruminantium clade	0.127211	-0.67969
80054aa328e75fdf6483e0b214b4732a	Archaea	Euryarchaeota	Thermoplasmata	Methanomassiliicoccales	Methanomassiliicoccaceae	Group10	Group10 sp.	0.463727	-0.167245
57c52f71f1176b1bb2f6f58373e83fc1	Archaea	Euryarchaeota	Thermoplasmata	Methanomassiliicoccales	Methanomassiliicoccaceae	Group9	Group9 sp. ISO4-G1	0.541729	-0.125468
dd2c93079d7a7fd32e3600196f986b91	Archaea	Euryarchaeota	Methanobacteria	Methanobacteriales	Methanobacteriaceae	NA	NA	-0.269888	-0.508985
3a5b32dc7f7fd32fb36d2f7e05e90737	Archaea	Euryarchaeota	Thermoplasmata	Methanomassiliicoccales	Methanomassiliicoccaceae	Group10	Group10 sp.	-0.536902	-0.641182
028ade4f71e9d0ea28a9fe88f80459df	Archaea	Euryarchaeota	Thermoplasmata	Methanomassiliicoccales	Methanomassiliicoccaceae	NA	NA	-0.850066	-0.0282906
02ab57267e60686d61640a82c999ac1d	Archaea	Euryarchaeota	Thermoplasmata	Methanomassiliicoccales	Methanomassiliicoccaceae	Group10	Group10 sp.	-0.115276	-0.493003
9587cad7db3ec96d022c79fc57a073ad	Archaea	Euryarchaeota	Thermoplasmata	Methanomassiliicoccales	Methanomassiliicoccaceae	Group10	Group10 sp.	0.177397	-0.353933
065000de66a9c8138d051de476cc7ba1	Archaea	Euryarchaeota	Thermoplasmata	Methanomassiliicoccales	Methanomassiliicoccaceae	Group10	Group10 sp.	0.820895	-0.164852
085a76d5298727efa11864a6fa5a3db3	Archaea	Euryarchaeota	Methanobacteria	Methanobacteriales	Methanobacteriaceae	Methanobrevibacter	NA	-0.0880935	-0.531511
505b93905585ec2148e7f54208c6e998	Archaea	Euryarchaeota	Thermoplasmata	Methanomassiliicoccales	Methanomassiliicoccaceae	Group9	Group9 sp. CH1270	-0.781403	-0.349099
f1139a3dc8ca3a961fa33df7b476fb12	Archaea	Euryarchaeota	Methanobacteria	Methanobacteriales	Methanobacteriaceae	Methanobrevibacter	Methanobrevibacter ruminantium clade	-0.720101	0.952657
93585e68feeffa6635f1b7cd7fe83590	Archaea	Euryarchaeota	Methanobacteria	Methanobacteriales	Methanobacteriaceae	Methanobacterium	Methanobacterium alkaliphilum	-0.299264	-0.70807
2f696429d9facd58a918e2c761d8380f	Archaea	Euryarchaeota	Thermoplasmata	Methanomassiliicoccales	Methanomassiliicoccaceae	NA	NA	0.875941	0.264136
02bc18c1d41cba0d2f5c48f2b83af64a	Archaea	Euryarchaeota	Methanobacteria	Methanobacteriales	Methanobacteriaceae	Methanobrevibacter	Methanobrevibacter gottschalkii clade	3.08314	3.71862
a51697e6d5097857641ce3daab7c0672	Archaea	Euryarchaeota	Methanobacteria	Methanobacteriales	Methanobacteriaceae	Methanosphaera	NA	-0.783164	-0.332427
c388535da465bc395aa0b8d6d753b0d0	Archaea	Euryarchaeota	Thermoplasmata	Methanomassiliicoccales	Methanomassiliicoccaceae	Group10	Group10 sp.	0.0969719	-0.447951
dd6e395b4b3c65f28cfaa2a7b2f624b4	Archaea	Euryarchaeota	Methanobacteria	Methanobacteriales	Methanobacteriaceae	Methanobrevibacter	NA	-0.781403	0.462801
3cf9321a828cbd5108b7b388223280eb	Archaea	Euryarchaeota	Methanobacteria	Methanobacteriales	Methanobacteriaceae	Methanosphaera	NA	-0.263025	0.0911634
2c7208c17c9001b33f2b1fa0a0a4d83e	Archaea	Euryarchaeota	Thermoplasmata	Methanomassiliicoccales	Methanomassiliicoccaceae	Group10	Group10 sp.	-0.405699	-0.508985
77ccdef4aef924e92e4e0d32e3b06b9e	Archaea	Euryarchaeota	Methanobacteria	Methanobacteriales	Methanobacteriaceae	Methanobacterium	Methanobacterium alkaliphilum	0.287762	-0.387607
6f968d7d9e5f29796be8e853d049e289	Archaea	Euryarchaeota	Methanobacteria	Methanobacteriales	Methanobacteriaceae	Methanobrevibacter	NA	0.71315	1.42626
e485d9eb05a18d2fb0b1d19b14bda2d8	Archaea	Euryarchaeota	Thermoplasmata	Methanomassiliicoccales	Methanomassiliicoccaceae	NA	NA	-0.702121	-0.434065
150aa4b8aacf900792352df77097c60f	Archaea	Euryarchaeota	Thermoplasmata	Methanomassiliicoccales	Methanomassiliicoccaceae	Group10	Group10 sp.	-0.353981	-0.653579
a9863db72390fef31e1ef7d02b209e50	Archaea	Euryarchaeota	Methanobacteria	Methanobacteriales	Methanobacteriaceae	Methanobrevibacter	NA	-0.120974	-0.769104
9d32b113a670d2c18799c270052156fe	Archaea	NA	NA	NA	NA	NA	NA	0.148341	0.801315
fc09847c1abc5bc14cfaa530d3af9117	Archaea	Euryarchaeota	Thermoplasmata	Methanomassiliicoccales	Methanomassiliicoccaceae	Group9	Group9 sp. ISO4-G1	0.604689	0.388225
29bd1f057e195af4b73f11356c41bc23	Archaea	Euryarchaeota	Methanobacteria	Methanobacteriales	Methanobacteriaceae	Methanobacterium	NA	0.891002	-0.484439
a1d295d3e0a3154423a03741cdc0fcad	Archaea	Euryarchaeota	Thermoplasmata	Methanomassiliicoccales	Methanomassiliicoccaceae	Group10	Group10 sp.	-0.706155	-0.769104
8b0bd4ccf42f47d780e5014c263c81ab	Archaea	Euryarchaeota	Thermoplasmata	Methanomassiliicoccales	Methanomassiliicoccaceae	Group10	Group10 sp.	-0.911368	-0.669561
9b0cd740ee3e899ebe0989e33ae2cc60	Archaea	Euryarchaeota	Thermoplasmata	Methanomassiliicoccales	Methanomassiliicoccaceae	Group10	Group10 sp.	-0.496908	-0.730595
47ce4fa6c0912d325c91f88e1e32a7b3	Archaea	Euryarchaeota	Methanobacteria	Methanobacteriales	Methanobacteriaceae	Methanobrevibacter	Methanobrevibacter gottschalkii clade	0.545519	0.424248
985ae7d8a95ddf364516ee913d6d1535	Archaea	Euryarchaeota	Thermoplasmata	Methanomassiliicoccales	Methanomassiliicoccaceae	Group10	Group10 sp.	0.443018	0.172157
e9979f071875981796309becc580df1b	Archaea	Euryarchaeota	Methanobacteria	Methanobacteriales	Methanobacteriaceae	Methanobrevibacter	NA	0.0992817	-0.631053
e61c03f41bdc9fac7e45580dc69d7392	Archaea	Euryarchaeota	Methanobacteria	Methanobacteriales	Methanobacteriaceae	Methanosphaera	NA	-0.227273	0.590881
ef2dc48f5d88d07870ff1c87990dd010	Archaea	Euryarchaeota	Thermoplasmata	Methanomassiliicoccales	Methanomassiliicoccaceae	NA	NA	-0.231138	-0.298194
2913e7ac7fd39b548daf10ca71e24e76	Archaea	Euryarchaeota	Methanobacteria	Methanobacteriales	Methanobacteriaceae	Methanobrevibacter	Methanobrevibacter gottschalkii clade	-0.645837	0.0445331
8540465e0cd4cb9a940a68fd8f26b0de	Archaea	Euryarchaeota	Methanobacteria	Methanobacteriales	Methanobacteriaceae	Methanobacterium	Methanobacterium alkaliphilum	1.20074	0.0390583
6f18cd35c2ba1e7977d2da7d01477035	Archaea	Euryarchaeota	Thermoplasmata	Methanomassiliicoccales	Methanomassiliicoccaceae	Group10	Group10 sp.	-1.00537	-0.669561
a81caaa53fe6d47770d845af79ad39fc	Archaea	Euryarchaeota	Thermoplasmata	Methanomassiliicoccales	Methanomassiliicoccaceae	Group9	Group9 sp. CH1270	-0.584536	0.00697606
786170ad258e2f352a86e529d7c09e57	Archaea	Euryarchaeota	Methanobacteria	Methanobacteriales	Methanobacteriaceae	Methanosphaera	Methanosphaera sp. ISO3-F5	0.656283	1.62794
3916c79a2bfeb28c025d9f2ac36c34e4	Archaea	Euryarchaeota	Thermoplasmata	Methanomassiliicoccales	Methanomassiliicoccaceae	Group9	Group9 sp. ISO4-G1	-0.505603	-0.653579
971e2a6441c62689756a579bb2431bbc	Archaea	Euryarchaeota	Thermoplasmata	Methanomassiliicoccales	Methanomassiliicoccaceae	Group3b	Group3b sp.	-0.962051	-0.669561
a10629ffc8f4c5c5b6ac39691eff9135	Archaea	Euryarchaeota	Methanobacteria	Methanobacteriales	Methanobacteriaceae	Methanobrevibacter	Methanobrevibacter boviskoreani clade	-0.153429	-0.769104
a26a28293db6780f4b45437a241e6854	Archaea	Euryarchaeota	Methanobacteria	Methanobacteriales	Methanobacteriaceae	Methanosphaera	NA	-1.16068	-0.308323
0069f3cc21400a7af5a64cb44fa3b1ee	Archaea	Euryarchaeota	Methanobacteria	Methanobacteriales	Methanobacteriaceae	Methanobacterium	Methanobacterium alkaliphilum	0.240533	-0.464624
6574fc00940b40564c945cc8cd558e91	Archaea	Euryarchaeota	Methanobacteria	Methanobacteriales	Methanobacteriaceae	NA	NA	-0.832086	-0.692087
ee89b05a7c5ac75dd9299b3e304339fa	Archaea	Euryarchaeota	Methanobacteria	Methanobacteriales	Methanobacteriaceae	Methanobrevibacter	NA	2.01428	0.0805695
696dbc2f2ed5c38898d6fb670bc1f7b5	Archaea	Euryarchaeota	Methanobacteria	Methanobacteriales	Methanobacteriaceae	Methanobacterium	Methanobacterium alkaliphilum	0.860471	-0.183281
7fa889b9df655e30461b4c38a8b43d7b	Archaea	Euryarchaeota	Methanobacteria	Methanobacteriales	Methanobacteriaceae	Methanobacterium	Methanobacterium alkaliphilum	1.33123	-0.479385
c939eecf2d114f3120bf3fc399126f1f	Archaea	Euryarchaeota	Thermoplasmata	Methanomassiliicoccales	Methanomassiliicoccaceae	Group9	Group9 sp. CH1270	-0.645837	-0.0119643
482282483c5bcc3ab6c260b9340b28a1	Archaea	Euryarchaeota	Methanobacteria	Methanobacteriales	Methanobacteriaceae	Methanobrevibacter	NA	-0.147991	-0.669561
3a5f45b67b40bcb62025566ca0e32971	Archaea	Euryarchaeota	Thermoplasmata	Methanomassiliicoccales	Methanomassiliicoccaceae	Group10	Group10 sp.	0.0802912	-0.25168
645a5b15866bf3bc13c5fd7992eabb6e	Archaea	Euryarchaeota	Methanobacteria	Methanobacteriales	Methanobacteriaceae	NA	NA	-0.461653	-0.730595
a8b8dee9dd5c7dfd100256fb9353ea6b	Archaea	Euryarchaeota	Methanobacteria	Methanobacteriales	Methanobacteriaceae	Methanobacterium	Methanobacterium alkaliphilum	0.518204	0.238923
35b608e0f53da87e744e4089034f7507	Archaea	Euryarchaeota	Thermoplasmata	Methanomassiliicoccales	Methanomassiliicoccaceae	Group10	Group10 sp.	-0.287676	-0.454495
3c6f75131eda85ffd8e49faadd8059d6	Archaea	Euryarchaeota	Methanobacteria	Methanobacteriales	Methanobacteriaceae	Methanobacterium	Methanobacterium alkaliphilum	1.55848	0.125699
292b291e335347e2a21d011a9c4ca59b	Archaea	Euryarchaeota	Methanobacteria	Methanobacteriales	Methanobacteriaceae	Methanosphaera	NA	-0.788765	-0.576563
133f43502bb39d3c4053d34a71dffb05	Archaea	Euryarchaeota	Thermoplasmata	Methanomassiliicoccales	Methanomassiliicoccaceae	NA	NA	-0.646436	-0.538054
32f90d80a0e53432a8ef8c44260ffe68	Archaea	Euryarchaeota	Methanobacteria	Methanobacteriales	Methanobacteriaceae	Methanobrevibacter	Methanobrevibacter gottschalkii clade	0.48879	0.595165
3d19a3577b7afdfc6ad4c94d86de8da0	Archaea	Euryarchaeota	Methanobacteria	Methanobacteriales	Methanobacteriaceae	Methanosphaera	Methanosphaera sp. ISO3-F5	-0.110563	0.137211
940593548967f13682eb328c1a38ce7d	Archaea	Euryarchaeota	Thermoplasmata	Methanomassiliicoccales	Methanomassiliicoccaceae	Group9	Group9 sp. CH1270	-0.71274	-0.531511

## Sheet: Week 35
								Mean clr values
ASV	Kingdom	Phylum	Class	Order	Family	Genus	Species	Control	3-NOP
3a5b32dc7f7fd32fb36d2f7e05e90737	Archaea	Euryarchaeota	Thermoplasmata	Methanomassiliicoccales	Methanomassiliicoccaceae	Group10	Group10 sp.	0.313606	-0.219037
e5a2b340ada2eff9f0a64a6ed48449ca	Archaea	Euryarchaeota	Thermoplasmata	Methanomassiliicoccales	Methanomassiliicoccaceae	Group10	Group10 sp.	0.645045	-0.087775
73a01a39f2d556020345ef973c6ee228	Archaea	Euryarchaeota	Thermoplasmata	Methanomassiliicoccales	Methanomassiliicoccaceae	Group10	Group10 sp.	-0.364711	-0.881563
b05e873d150d70dd0273e3f9279e1e14	Archaea	Euryarchaeota	Thermoplasmata	Methanomassiliicoccales	Methanomassiliicoccaceae	Group10	Group10 sp.	1.23413	0.57222
3d8ca90895112b25eea2209b543e2ccb	Archaea	Euryarchaeota	Thermoplasmata	Methanomassiliicoccales	Methanomassiliicoccaceae	Group10	Group10 sp.	0.106461	-0.399535
54ef235da98f33eb6004790cfcc02e83	Archaea	Euryarchaeota	Thermoplasmata	Methanomassiliicoccales	Methanomassiliicoccaceae	Group10	Group10 sp.	1.6745	0.991333
85516640816f644707462898f6bccbc3	Archaea	Euryarchaeota	Thermoplasmata	Methanomassiliicoccales	Methanomassiliicoccaceae	Group10	Group10 sp.	-0.233168	-0.607824
150aa4b8aacf900792352df77097c60f	Archaea	Euryarchaeota	Thermoplasmata	Methanomassiliicoccales	Methanomassiliicoccaceae	Group10	Group10 sp.	-0.721033	-1.07596
084695e4370db9e7324e11bc6087f9ea	Archaea	Euryarchaeota	Thermoplasmata	Methanomassiliicoccales	Methanomassiliicoccaceae	Group10	Group10 sp.	0.118711	-0.342769
8a61a5ee252d8021ae5fac79b05811c2	Archaea	Euryarchaeota	Thermoplasmata	Methanomassiliicoccales	Methanomassiliicoccaceae	Group10	Group10 sp.	-0.116723	-0.509349
9f02ae9aac4f0c841b4782b3559d9cac	Archaea	Euryarchaeota	Thermoplasmata	Methanomassiliicoccales	Methanomassiliicoccaceae	Group10	Group10 sp.	-0.243294	-0.543992
2c60fb2d847d2c046263be75a2114f5e	Archaea	Euryarchaeota	Thermoplasmata	Methanomassiliicoccales	Methanomassiliicoccaceae	Group10	Group10 sp.	-0.0334347	-0.545645
25586139be922828a6c0e479610c6e2b	Archaea	Euryarchaeota	Thermoplasmata	Methanomassiliicoccales	Methanomassiliicoccaceae	Group10	Group10 sp.	-0.382545	-0.695456
ed68295d43c4d99ae64c54155822b52e	Archaea	Euryarchaeota	Thermoplasmata	Methanomassiliicoccales	Methanomassiliicoccaceae	Group10	Group10 sp.	0.380849	0.549166
0f8fecd99748044c3a1a384fa62d2370	Archaea	Euryarchaeota	Thermoplasmata	Methanomassiliicoccales	Methanomassiliicoccaceae	Group10	Group10 sp.	-0.989797	-0.779833
c08dadc74bf1d6375e59863813dce07d	Archaea	Euryarchaeota	Thermoplasmata	Methanomassiliicoccales	Methanomassiliicoccaceae	Group10	Group10 sp.	-0.719215	-0.425688
4b92d627f195e590113619fcb8f5a491	Archaea	Euryarchaeota	Thermoplasmata	Methanomassiliicoccales	Methanomassiliicoccaceae	Group10	Group10 sp.	-0.517461	-0.359036
b08f843a749952f3320ff5061dd4fb7c	Archaea	Euryarchaeota	Thermoplasmata	Methanomassiliicoccales	Methanomassiliicoccaceae	Group10	Group10 sp.	0.0567744	-0.0294055
8b0bd4ccf42f47d780e5014c263c81ab	Archaea	Euryarchaeota	Thermoplasmata	Methanomassiliicoccales	Methanomassiliicoccaceae	Group10	Group10 sp.	0.249546	0.364995
1130eb866de644f27efe660a0b04700c	Archaea	Euryarchaeota	Thermoplasmata	Methanomassiliicoccales	Methanomassiliicoccaceae	Group10	Group10 sp.	-0.171642	0.168704
008e0b2e31836431d3cbeabb50fed210	Archaea	Euryarchaeota	Thermoplasmata	Methanomassiliicoccales	Methanomassiliicoccaceae	Group10	Group10 sp.	-0.153483	-0.356208
33cd2a5d7f51420ae67d12b3fbf021cc	Archaea	Euryarchaeota	Thermoplasmata	Methanomassiliicoccales	Methanomassiliicoccaceae	Group10	Group10 sp.	0.0553444	0.104436
9fa8a289e75b260ffd57812e433188a2	Archaea	Euryarchaeota	Thermoplasmata	Methanomassiliicoccales	Methanomassiliicoccaceae	Group10	Group10 sp.	-0.797646	-0.841193
16468acfa81d1c7be7d365d58b832236	Archaea	Euryarchaeota	Thermoplasmata	Methanomassiliicoccales	Methanomassiliicoccaceae	Group10	Group10 sp.	-1.09966	-0.881563
198781764f7e8e6a41369644477e1d65	Archaea	Euryarchaeota	Thermoplasmata	Methanomassiliicoccales	Methanomassiliicoccaceae	Group10	Group10 sp.	0.123171	0.16771
9587cad7db3ec96d022c79fc57a073ad	Archaea	Euryarchaeota	Thermoplasmata	Methanomassiliicoccales	Methanomassiliicoccaceae	Group10	Group10 sp.	0.699214	0.685005
02222fa6e1b812608b54029735f074d9	Archaea	Euryarchaeota	Thermoplasmata	Methanomassiliicoccales	Methanomassiliicoccaceae	Group10	Group10 sp.	0.211302	0.177993
c33a7b83a16e4c09893acf4906d222a7	Archaea	Euryarchaeota	Thermoplasmata	Methanomassiliicoccales	Methanomassiliicoccaceae	Group10	Group10 sp.	-0.857622	-1.01588
b6247ebf13e24c6637411474748657a9	Archaea	Euryarchaeota	Thermoplasmata	Methanomassiliicoccales	Methanomassiliicoccaceae	Group10	Group10 sp.	-0.577136	-0.874556
f34efc18d3bfa22592b7e212df093e57	Archaea	Euryarchaeota	Thermoplasmata	Methanomassiliicoccales	Methanomassiliicoccaceae	Group10	Group10 sp.	-0.688908	-0.758469
d16716f24b9435060d3a1f67ee042901	Archaea	Euryarchaeota	Thermoplasmata	Methanomassiliicoccales	Methanomassiliicoccaceae	Group10	Group10 sp.	0.674521	0.496715
c295902651b70146bb9f4bc9b0f1098b	Archaea	Euryarchaeota	Thermoplasmata	Methanomassiliicoccales	Methanomassiliicoccaceae	Group10	Group10 sp.	-0.717676	-0.733032
977716083b9797b3a9d9cdb5847eda9e	Archaea	Euryarchaeota	Thermoplasmata	Methanomassiliicoccales	Methanomassiliicoccaceae	Group10	Group10 sp.	-0.780822	-0.831626
12d17e39f3f463deafeb1f1025fdd1b1	Archaea	Euryarchaeota	Thermoplasmata	Methanomassiliicoccales	Methanomassiliicoccaceae	Group10	Group10 sp.	0.952409	0.642739
a4833d851645bccd934d90ad19d699a7	Archaea	Euryarchaeota	Thermoplasmata	Methanomassiliicoccales	Methanomassiliicoccaceae	Group10	Group10 sp.	-0.855518	-0.919139
8b0e53ff360717cdbc1609d88252d133	Archaea	Euryarchaeota	Thermoplasmata	Methanomassiliicoccales	Methanomassiliicoccaceae	Group10	Group10 sp.	-0.815479	-0.835124
c71c13ee613a264f92583307afa74b9f	Archaea	Euryarchaeota	Thermoplasmata	Methanomassiliicoccales	Methanomassiliicoccaceae	Group3b	Group3b sp.	-0.589701	-0.598718
32037b8a6fb640c1f70a9a7aac5eddaa	Archaea	Euryarchaeota	Thermoplasmata	Methanomassiliicoccales	Methanomassiliicoccaceae	Group3b	Group3b sp.	-1.0133	-1.10746
b9de591ef862e1f7a5f05d3ffbede301	Archaea	Euryarchaeota	Thermoplasmata	Methanomassiliicoccales	Methanomassiliicoccaceae	Group8	Group8 sp. WGK1	-0.225809	-0.751462
0f7c3474728c1b2c3c85d891f9bf6064	Archaea	Euryarchaeota	Thermoplasmata	Methanomassiliicoccales	Methanomassiliicoccaceae	Group8	Group8 sp. WGK1	-0.330054	-0.797699
b4daa8037eb7b6de85399b1af75f2689	Archaea	Euryarchaeota	Thermoplasmata	Methanomassiliicoccales	Methanomassiliicoccaceae	Group8	Group8 sp. WGK1	-0.312017	-0.745393
f7fbb6ebcaee3b69954d16ef770c1855	Archaea	Euryarchaeota	Thermoplasmata	Methanomassiliicoccales	Methanomassiliicoccaceae	Group8	Group8 sp. WGK1	-0.632854	-0.997446
eb88eb8ec511a86379527bea19fb865d	Archaea	Euryarchaeota	Thermoplasmata	Methanomassiliicoccales	Methanomassiliicoccaceae	Group8	Group8 sp. WGK1	0.403239	0.304751
0aa3d229c467f2921923fd16663f1beb	Archaea	Euryarchaeota	Thermoplasmata	Methanomassiliicoccales	Methanomassiliicoccaceae	Group8	Group8 sp. WGK1	-0.591938	-0.529414
1c7ac919593021c5743533a3649ab514	Archaea	Euryarchaeota	Thermoplasmata	Methanomassiliicoccales	Methanomassiliicoccaceae	Group8	Group8 sp. WGK1	0.10656	-0.15802
84e09a4869c1fdebc8b29c74d32ebed4	Archaea	Euryarchaeota	Thermoplasmata	Methanomassiliicoccales	Methanomassiliicoccaceae	Group8	Group8 sp. WGK1	1.01066	0.949726
ea61af55bfd3e690a1135ea3772778d3	Archaea	Euryarchaeota	Thermoplasmata	Methanomassiliicoccales	Methanomassiliicoccaceae	Group8	Group8 sp. WGK1	-0.142419	-0.442004
b4f46b7e233015fbcd7ad21454478737	Archaea	Euryarchaeota	Thermoplasmata	Methanomassiliicoccales	Methanomassiliicoccaceae	Group9	Group9 sp. ISO4-G1	-0.122053	-0.794765
c729fa0b10c2626178b5ae824e5a27fb	Archaea	Euryarchaeota	Thermoplasmata	Methanomassiliicoccales	Methanomassiliicoccaceae	Group9	Group9 sp. ISO4-G1	-0.712538	-1.18891
79943c11aa39d90ac4370a133f219457	Archaea	Euryarchaeota	Thermoplasmata	Methanomassiliicoccales	Methanomassiliicoccaceae	Group9	Group9 sp. ISO4-G1	-0.654945	-1.01294
d462c0e9be24e5badd7286567034f972	Archaea	Euryarchaeota	Thermoplasmata	Methanomassiliicoccales	Methanomassiliicoccaceae	Group9	Group9 sp. ISO4-G1	-0.0224075	-0.486587
c402f4bdaeadbd5c051b09a9fcf03018	Archaea	Euryarchaeota	Thermoplasmata	Methanomassiliicoccales	Methanomassiliicoccaceae	Group9	Group9 sp. ISO4-G1	-0.163221	-0.40762
23dbff7aee8b1712e1b8bdf677f5b84e	Archaea	Euryarchaeota	Thermoplasmata	Methanomassiliicoccales	Methanomassiliicoccaceae	Group9	Group9 sp. ISO4-G1	-0.192058	-0.504914
6246b7cc1c8b4514715b3ee79d8271b3	Archaea	Euryarchaeota	Thermoplasmata	Methanomassiliicoccales	Methanomassiliicoccaceae	Group9	Group9 sp. ISO4-G1	0.591142	0.33031
14e3523d741e5b1474761edbc51c89a5	Archaea	Euryarchaeota	Thermoplasmata	Methanomassiliicoccales	Methanomassiliicoccaceae	Group9	Group9 sp. CH1270	0.38769	0.262078
e739a0de69924b9c4b9d771fcfbdeb19	Archaea	Euryarchaeota	Thermoplasmata	Methanomassiliicoccales	Methanomassiliicoccaceae	Group9	Group9 sp. ISO4-G1	-0.443644	-0.793474
ae139ec0b3c3fab89a202a58e6ef051e	Archaea	Euryarchaeota	Thermoplasmata	Methanomassiliicoccales	Methanomassiliicoccaceae	Group9	Group9 sp. CH1270	-0.09158	-0.0422875
d9786ca08c644a14115c5531a90e6df3	Archaea	Euryarchaeota	Thermoplasmata	Methanomassiliicoccales	Methanomassiliicoccaceae	Group9	Group9 sp. ISO4-G1	-0.175644	-0.546926
19cbd90d82157adbe0594ba37d3064c2	Archaea	Euryarchaeota	Thermoplasmata	Methanomassiliicoccales	Methanomassiliicoccaceae	Group9	Group9 sp. CH1270	-0.993024	-1.01294
077c9bffd06c1480012cc435f02c6447	Archaea	Euryarchaeota	Thermoplasmata	Methanomassiliicoccales	Methanomassiliicoccaceae	Group9	Group9 sp. CH1270	-0.912775	-0.919139
4d0e2b56f4d5b9c837ceddb626047d2e	Archaea	Euryarchaeota	Thermoplasmata	Methanomassiliicoccales	Methanomassiliicoccaceae	Group9	Group9 sp. ISO4-G1	0.00470537	-0.304767
370c69598948b84c8f5ec91441cd2133	Archaea	Euryarchaeota	Thermoplasmata	Methanomassiliicoccales	Methanomassiliicoccaceae	Group9	Group9 sp. ISO4-G1	-0.524032	-0.517134
6291e0ee1efac566f16a4637855b9a59	Archaea	Euryarchaeota	Thermoplasmata	Methanomassiliicoccales	Methanomassiliicoccaceae	Group9	Group9 sp. ISO4-G1	-0.358915	-0.646799
2d01440d96966eb74da3eea9bacf032a	Archaea	Euryarchaeota	Thermoplasmata	Methanomassiliicoccales	Methanomassiliicoccaceae	Group9	NA	-0.909325	-0.940503
fd1169d48ee1553098920e3b1564bcef	Archaea	Euryarchaeota	Methanobacteria	Methanobacteriales	Methanobacteriaceae	Methanobacterium	NA	-0.989797	-0.449472
58bbc31cb6ef55ad1d0a61fa9030bad8	Archaea	Euryarchaeota	Methanobacteria	Methanobacteriales	Methanobacteriaceae	Methanobacterium	Methanobacterium alkaliphilum	1.84693	2.59663
fb6d71b2722a65c91bcc597a0e89081f	Archaea	Euryarchaeota	Methanobacteria	Methanobacteriales	Methanobacteriaceae	Methanobacterium	Methanobacterium alkaliphilum	0.791106	1.33321
a8a0329f15bfd8c64d3d8c4724fbdf5e	Archaea	Euryarchaeota	Methanobacteria	Methanobacteriales	Methanobacteriaceae	Methanobacterium	Methanobacterium alkaliphilum	-0.371245	-0.374331
3401c834a129f28668c0fcea40878fe6	Archaea	Euryarchaeota	Methanobacteria	Methanobacteriales	Methanobacteriaceae	Methanobacterium	Methanobacterium alkaliphilum	-0.880284	-0.869202
a8b8dee9dd5c7dfd100256fb9353ea6b	Archaea	Euryarchaeota	Methanobacteria	Methanobacteriales	Methanobacteriaceae	Methanobacterium	Methanobacterium alkaliphilum	1.19437	1.4449
70a44cde526a5d7117f85a64e7edda7f	Archaea	Euryarchaeota	Methanobacteria	Methanobacteriales	Methanobacteriaceae	Methanobacterium	Methanobacterium alkaliphilum	0.730873	0.807335
eb75c1a47cb32ee2b78252a3219af10e	Archaea	Euryarchaeota	Methanobacteria	Methanobacteriales	Methanobacteriaceae	Methanobacterium	NA	-0.804801	-0.693752
7859eb4bcc4980c3b55b95923cd7a64f	Archaea	Euryarchaeota	Methanobacteria	Methanobacteriales	Methanobacteriaceae	Methanobacterium	Methanobacterium alkaliphilum	2.20777	2.10838
65e9e672f2180b508f08663af7c5d40b	Archaea	Euryarchaeota	Methanobacteria	Methanobacteriales	Methanobacteriaceae	Methanobrevibacter	Methanobrevibacter gottschalkii clade	0.455303	1.58904
4ea6b1d6620d843a1d55e260c5b056bc	Archaea	Euryarchaeota	Methanobacteria	Methanobacteriales	Methanobacteriaceae	Methanobrevibacter	Methanobrevibacter gottschalkii clade	2.27318	2.91639
ed19dcb7def7738bf02ce01bedf3dcb7	Archaea	Euryarchaeota	Methanobacteria	Methanobacteriales	Methanobacteriaceae	Methanobrevibacter	Methanobrevibacter gottschalkii clade	0.074888	-0.583221
0164df45ad9fba7e387b7f02e2046368	Archaea	Euryarchaeota	Methanobacteria	Methanobacteriales	Methanobacteriaceae	Methanobrevibacter	Methanobrevibacter gottschalkii clade	4.81839	5.40813
a93efda20d45b71d1be5e312a2e6e3fd	Archaea	Euryarchaeota	Methanobacteria	Methanobacteriales	Methanobacteriaceae	Methanobrevibacter	NA	-0.426446	-1.20198
2b7bdb59010f45226e97e6715f74f74e	Archaea	Euryarchaeota	Methanobacteria	Methanobacteriales	Methanobacteriaceae	Methanobrevibacter	Methanobrevibacter gottschalkii clade	-0.0481715	0.954173
95122e5768587c15200a6d6e10a0bd56	Archaea	Euryarchaeota	Methanobacteria	Methanobacteriales	Methanobacteriaceae	Methanobrevibacter	Methanobrevibacter gottschalkii clade	-0.837571	-0.138619
784ff6b43ce570e7d50f89fb76e22341	Archaea	Euryarchaeota	Methanobacteria	Methanobacteriales	Methanobacteriaceae	Methanobrevibacter	Methanobrevibacter wolinii clade	-0.840011	-0.303362
0374453b60010d2862616334d1c59e00	Archaea	Euryarchaeota	Methanobacteria	Methanobacteriales	Methanobacteriaceae	Methanobrevibacter	NA	0.446878	-0.140847
accb95c815415490e0e8eae4104ee172	Archaea	Euryarchaeota	Methanobacteria	Methanobacteriales	Methanobacteriaceae	Methanobrevibacter	NA	0.673877	-0.61958
8d1494c7a73694962a5fd95a67e52dc9	Archaea	Euryarchaeota	Methanobacteria	Methanobacteriales	Methanobacteriaceae	Methanobrevibacter	Methanobrevibacter ruminantium clade	1.32806	1.84918
18684b2014a1f0ac948e23edcf686caa	Archaea	Euryarchaeota	Methanobacteria	Methanobacteriales	Methanobacteriaceae	Methanobrevibacter	Methanobrevibacter ruminantium clade	1.79706	1.16061
56dabdf84b0bdcdf10e94654c2a54144	Archaea	Euryarchaeota	Methanobacteria	Methanobacteriales	Methanobacteriaceae	Methanobrevibacter	Methanobrevibacter ruminantium clade	2.82933	3.35745
5d3818476483bbdb10c52c47883bd9ae	Archaea	Euryarchaeota	Methanobacteria	Methanobacteriales	Methanobacteriaceae	Methanobrevibacter	NA	-0.261102	-1.01294
ba094382886537feaaf38361716011d5	Archaea	Euryarchaeota	Methanobacteria	Methanobacteriales	Methanobacteriaceae	Methanobrevibacter	Methanobrevibacter boviskoreani clade	-0.279137	0.54361
c361bbfbfee1bd3359533586d8ba0ff5	Archaea	Euryarchaeota	Methanobacteria	Methanobacteriales	Methanobacteriaceae	Methanobrevibacter	Methanobrevibacter boviskoreani clade	-0.159088	0.796437
482282483c5bcc3ab6c260b9340b28a1	Archaea	Euryarchaeota	Methanobacteria	Methanobacteriales	Methanobacteriaceae	Methanobrevibacter	NA	-0.0524833	-0.884496
8a3b9751c55e00f8ffc99c196ed90498	Archaea	Euryarchaeota	Methanobacteria	Methanobacteriales	Methanobacteriaceae	Methanobrevibacter	Methanobrevibacter boviskoreani clade	0.180915	1.11678
adf6944922bc880040d68a570c8201b5	Archaea	Euryarchaeota	Methanobacteria	Methanobacteriales	Methanobacteriaceae	Methanobrevibacter	NA	1.34483	0.05351
30e11b40ceccb874a5f006523ecc3cc4	Archaea	Euryarchaeota	Methanobacteria	Methanobacteriales	Methanobacteriaceae	Methanobrevibacter	Methanobrevibacter gottschalkii clade	2.1197	1.49029
55a03f18744767e9d9ab7c3cbe470f46	Archaea	Euryarchaeota	Methanobacteria	Methanobacteriales	Methanobacteriaceae	Methanobrevibacter	NA	4.39962	4.87775
2e7f5b2f96cf05f050c09bceac3625cb	Archaea	Euryarchaeota	Methanobacteria	Methanobacteriales	Methanobacteriaceae	Methanobrevibacter	Methanobrevibacter ruminantium clade	-0.190525	-0.852989
7980d2fe066e2cd505a731f9f12f603e	Archaea	Euryarchaeota	Methanobacteria	Methanobacteriales	Methanobacteriaceae	Methanobrevibacter	Methanobrevibacter ruminantium clade	-1.20363	-0.839913
3050bc050fc03848fd68927bea62a814	Archaea	Euryarchaeota	Methanobacteria	Methanobacteriales	Methanobacteriaceae	Methanobrevibacter	Methanobrevibacter gottschalkii clade	4.21862	4.20857
e2c86460ec5f90629a7e293e3034c6cb	Archaea	Euryarchaeota	Methanobacteria	Methanobacteriales	Methanobacteriaceae	Methanobrevibacter	Methanobrevibacter ruminantium clade	1.97	1.83158
26837c4a69652cfb153f525bf81b3a94	Archaea	Euryarchaeota	Methanobacteria	Methanobacteriales	Methanobacteriaceae	Methanobrevibacter	Methanobrevibacter gottschalkii clade	5.43385	5.60832
a0b7ae1772dc46ecac98f973620301e0	Archaea	Euryarchaeota	Methanobacteria	Methanobacteriales	Methanobacteriaceae	Methanobrevibacter	Methanobrevibacter gottschalkii clade	2.81219	3.04229
6ff1dcccb52a2435a492a0a2d2443130	Archaea	Euryarchaeota	Methanobacteria	Methanobacteriales	Methanobacteriaceae	Methanobrevibacter	Methanobrevibacter ruminantium clade	3.40953	3.47935
d5323e95662fd9fc22c4f3a91946b1b1	Archaea	Euryarchaeota	Methanobacteria	Methanobacteriales	Methanobacteriaceae	Methanobrevibacter	Methanobrevibacter gottschalkii clade	1.52	1.72391
b5a5ba945ac63467c57998f13dc6f75e	Archaea	Euryarchaeota	Methanobacteria	Methanobacteriales	Methanobacteriaceae	Methanobrevibacter	Methanobrevibacter ruminantium clade	1.78923	1.212
a3aacfafe10ca0b66d6c74d8cfda1301	Archaea	Euryarchaeota	Methanobacteria	Methanobacteriales	Methanobacteriaceae	Methanobrevibacter	NA	-0.961816	-1.00573
eaec91562805430cc74a9e2242a29b4e	Archaea	Euryarchaeota	Methanobacteria	Methanobacteriales	Methanobacteriaceae	Methanobrevibacter	Methanobrevibacter gottschalkii clade	0.169066	-0.00377822
895635cb698233d54d1c4bc8b561e23a	Archaea	Euryarchaeota	Methanobacteria	Methanobacteriales	Methanobacteriaceae	Methanobrevibacter	Methanobrevibacter boviskoreani clade	-0.965522	-0.82977
6a8cf5c7646fc78443334c384a1f36dd	Archaea	Euryarchaeota	Methanobacteria	Methanobacteriales	Methanobacteriaceae	Methanobrevibacter	Methanobrevibacter boviskoreani clade	-0.958367	-0.920792
069448e3a1508937d8b8e2f83392558c	Archaea	Euryarchaeota	Methanobacteria	Methanobacteriales	Methanobacteriaceae	Methanobrevibacter	Methanobrevibacter boviskoreani clade	-0.558128	-0.892783
010bb577b4dca1ce2e7a2b963983b3b5	Archaea	Euryarchaeota	Methanobacteria	Methanobacteriales	Methanobacteriaceae	Methanobrevibacter	Methanobrevibacter gottschalkii clade	-0.224782	-0.312017
ff81bc78e96ea9794b8a0d102a20365d	Archaea	Euryarchaeota	Methanobacteria	Methanobacteriales	Methanobacteriaceae	Methanobrevibacter	NA	1.36308	1.26005
47ce4fa6c0912d325c91f88e1e32a7b3	Archaea	Euryarchaeota	Methanobacteria	Methanobacteriales	Methanobacteriaceae	Methanobrevibacter	Methanobrevibacter gottschalkii clade	0.40194	0.385287
bd7e0f5b1c6dce5dcffbab913b8b2c01	Archaea	Euryarchaeota	Methanobacteria	Methanobacteriales	Methanobacteriaceae	Methanobrevibacter	Methanobrevibacter gottschalkii clade	1.80595	1.53091
963b52d6d4164e05b5c048b508817a45	Archaea	Euryarchaeota	Methanobacteria	Methanobacteriales	Methanobacteriaceae	Methanobrevibacter	NA	-0.715765	-1.01294
7b4af9cea9ddd15b16c28378eb109182	Archaea	Euryarchaeota	Methanobacteria	Methanobacteriales	Methanobacteriaceae	Methanobrevibacter	NA	-0.805353	-0.976082
836448db03911062673aa07a5d43361f	Archaea	Euryarchaeota	Methanobacteria	Methanobacteriales	Methanobacteriaceae	Methanobrevibacter	Methanobrevibacter sp. RT	-0.343407	-0.609223
58146bd1b3d6db19a07feb9eae944867	Archaea	Euryarchaeota	Methanobacteria	Methanobacteriales	Methanobacteriaceae	Methanobrevibacter	Methanobrevibacter gottschalkii clade	2.72466	2.62848
2fa59f148cecbfd83c2d57246b0e2b73	Archaea	Euryarchaeota	Methanobacteria	Methanobacteriales	Methanobacteriaceae	Methanobrevibacter	Methanobrevibacter gottschalkii clade	-0.181435	-0.593929
9fb7cbae34b7429afff43f616152a31b	Archaea	Euryarchaeota	Methanobacteria	Methanobacteriales	Methanobacteriaceae	Methanobrevibacter	Methanobrevibacter smithii	2.95136	3.15297
5c9a09a85a41b86883f3a59ad46ac4a9	Archaea	Euryarchaeota	Methanobacteria	Methanobacteriales	Methanobacteriaceae	Methanobrevibacter	NA	-0.696616	-0.279832
78247d40af6dc8b046357acec22d54d2	Archaea	Euryarchaeota	Methanobacteria	Methanobacteriales	Methanobacteriaceae	Methanobrevibacter	Methanobrevibacter ruminantium clade	1.40274	1.46348
450167504dff9d0ed5112b53d834535c	Archaea	Euryarchaeota	Methanobacteria	Methanobacteriales	Methanobacteriaceae	Methanobrevibacter	Methanobrevibacter gottschalkii clade	-0.598289	-0.637232
85c8f78e127ff3b8636eb1130205bcfd	Archaea	Euryarchaeota	Methanobacteria	Methanobacteriales	Methanobacteriaceae	Methanobrevibacter	Methanobrevibacter gottschalkii clade	-0.912775	-1.01109
b75a666b50b1e5090b943d0e23b0d477	Archaea	Euryarchaeota	Methanobacteria	Methanobacteriales	Methanobacteriaceae	Methanobrevibacter	NA	-1.0514	-1.0741
3d85e1030c736195e855c4c85ec8edf2	Archaea	Euryarchaeota	Methanobacteria	Methanobacteriales	Methanobacteriaceae	Methanobrevibacter	Methanobrevibacter gottschalkii clade	3.29508	3.71519
a34d8abf4a31ca151551db7abf47c39c	Archaea	Euryarchaeota	Methanobacteria	Methanobacteriales	Methanobacteriaceae	Methanobrevibacter	Methanobrevibacter gottschalkii clade	-0.301435	-0.737105
f85ccf28701c06bae089304a5d99e117	Archaea	Euryarchaeota	Methanobacteria	Methanobacteriales	Methanobacteriaceae	Methanobrevibacter	NA	-1.04473	-0.730415
f5de671109556e567db55f7025db25a5	Archaea	Euryarchaeota	Methanobacteria	Methanobacteriales	Methanobacteriaceae	Methanobrevibacter	NA	1.03306	0.998382
11e3cf5da75e4d1e233a27202fd7ad70	Archaea	Euryarchaeota	Methanobacteria	Methanobacteriales	Methanobacteriaceae	Methanobrevibacter	Methanobrevibacter boviskoreani clade	-0.909674	-0.749607
9cd28f82022718ec443a20766b55b4a3	Archaea	Euryarchaeota	Methanobacteria	Methanobacteriales	Methanobacteriaceae	Methanobrevibacter	Methanobrevibacter gottschalkii clade	-0.894941	-1.11575
b129fa8dee81287fc489bdab59fdcd77	Archaea	Euryarchaeota	Methanobacteria	Methanobacteriales	Methanobacteriaceae	Methanobrevibacter	NA	-0.0754303	-0.581568
91608ee55743d706a85c43667bd7bf3f	Archaea	Euryarchaeota	Methanobacteria	Methanobacteriales	Methanobacteriaceae	Methanobrevibacter	NA	0.51734	0.277136
449b5c76b2bf385a8945d2993f73a698	Archaea	Euryarchaeota	Methanobacteria	Methanobacteriales	Methanobacteriaceae	Methanobrevibacter	Methanobrevibacter gottschalkii clade	-0.359945	-0.253307
c8f9d234798002397ccc02a922911d45	Archaea	Euryarchaeota	Methanobacteria	Methanobacteriales	Methanobacteriaceae	Methanobrevibacter	NA	0.372965	0.281253
820fb19dc787c00d8598bc57d269a2ea	Archaea	Euryarchaeota	Methanobacteria	Methanobacteriales	Methanobacteriaceae	Methanobrevibacter	Methanobrevibacter boviskoreani clade	-1.20363	-0.912235
c36edda79d618405cdfafcfa33d0545b	Archaea	Euryarchaeota	Methanobacteria	Methanobacteriales	Methanobacteriaceae	Methanobrevibacter	NA	-0.133421	-0.210152
ec94c6901faf706c6c3af67435eb2017	Archaea	Euryarchaeota	Methanobacteria	Methanobacteriales	Methanobacteriaceae	Methanobrevibacter	NA	-0.507046	-0.884496
f998c489fbb278215a03bedd01a29246	Archaea	Euryarchaeota	Methanobacteria	Methanobacteriales	Methanobacteriaceae	Methanobrevibacter	NA	0.372565	0.255076
38bc32252879a58cccd78ab93bd82251	Archaea	Euryarchaeota	Methanobacteria	Methanobacteriales	Methanobacteriaceae	Methanobrevibacter	Methanobrevibacter sp. RT	0.918796	0.390067
afcd8d15edc11597154e2f46c01fa284	Archaea	Euryarchaeota	Methanobacteria	Methanobacteriales	Methanobacteriaceae	Methanobrevibacter	NA	-0.998913	-0.796031
31b4de21968ecc6b2e5f91a061708c34	Archaea	Euryarchaeota	Methanobacteria	Methanobacteriales	Methanobacteriaceae	Methanobrevibacter	NA	-0.69584	-0.540672
418d38e23dc9d48c4e81779d0eb07ddd	Archaea	Euryarchaeota	Methanobacteria	Methanobacteriales	Methanobacteriaceae	Methanobrevibacter	Methanobrevibacter gottschalkii clade	0.914805	1.20365
befe9967aef941badfb86dd83fe2628c	Archaea	Euryarchaeota	Methanobacteria	Methanobacteriales	Methanobacteriaceae	Methanobrevibacter	Methanobrevibacter gottschalkii clade	2.83771	2.74085
025a6a55d944e1abcbc9fbe08ee217b8	Archaea	Euryarchaeota	Methanobacteria	Methanobacteriales	Methanobacteriaceae	Methanobrevibacter	Methanobrevibacter gottschalkii clade	-0.809704	-0.579713
5bc661a7bab1dcb97946518092a06d57	Archaea	Euryarchaeota	Methanobacteria	Methanobacteriales	Methanobacteriaceae	Methanobrevibacter	NA	0.511172	0.544261
1c706301fdfdea991789f23e5e8d901f	Archaea	Euryarchaeota	Methanobacteria	Methanobacteriales	Methanobacteriaceae	Methanobrevibacter	Methanobrevibacter boviskoreani clade	-1.01919	-0.648537
20e04ae70984189a88b2ee41772d0e4e	Archaea	Euryarchaeota	Methanobacteria	Methanobacteriales	Methanobacteriaceae	Methanobrevibacter	Methanobrevibacter gottschalkii clade	-0.754773	-0.944576
6446085eb6201109ad2bfe00ab764bbb	Archaea	Euryarchaeota	Methanobacteria	Methanobacteriales	Methanobacteriaceae	Methanobrevibacter	NA	1.87129	1.96872
17ac58f01a77d3db7f980ed6a3e9ed43	Archaea	Euryarchaeota	Methanobacteria	Methanobacteriales	Methanobacteriaceae	Methanobrevibacter	Methanobrevibacter sp. RT	0.258322	-0.201349
2951aeb5461114c9ba17333f9cef28e6	Archaea	Euryarchaeota	Methanobacteria	Methanobacteriales	Methanobacteriaceae	Methanobrevibacter	Methanobrevibacter oralis	-0.780822	-0.969076
df8c02884453887dbb0759e9cbb0efd0	Archaea	Euryarchaeota	Methanobacteria	Methanobacteriales	Methanobacteriaceae	Methanobrevibacter	NA	0.122963	-0.0367467
fa697577343b045c5f3a60ee111962b3	Archaea	Euryarchaeota	Methanobacteria	Methanobacteriales	Methanobacteriaceae	Methanobrevibacter	NA	-0.609354	-0.898137
2913e7ac7fd39b548daf10ca71e24e76	Archaea	Euryarchaeota	Methanobacteria	Methanobacteriales	Methanobacteriaceae	Methanobrevibacter	Methanobrevibacter gottschalkii clade	-0.605904	-0.64073
c517cc45c91dbb468334eb602fc471b3	Archaea	Euryarchaeota	Methanobacteria	Methanobacteriales	Methanobacteriaceae	Methanobrevibacter	NA	-0.452538	0.0224832
655b77e5b39cd30a0e2d08a292b0dae7	Archaea	Euryarchaeota	Methanobacteria	Methanobacteriales	Methanobacteriaceae	Methanobrevibacter	NA	-0.83553	-0.64795
2a1d5063b1a6419a645857acdd42d212	Archaea	Euryarchaeota	Methanobacteria	Methanobacteriales	Methanobacteriaceae	Methanobrevibacter	Methanobrevibacter gottschalkii clade	0.0219418	-0.0926373
febe4ee2c263be16be5e2b880ffb095f	Archaea	Euryarchaeota	Methanobacteria	Methanobacteriales	Methanobacteriaceae	Methanobrevibacter	NA	-0.619878	-0.414272
a494b21e0121b680c6fbbd347217ffe1	Archaea	Euryarchaeota	Methanobacteria	Methanobacteriales	Methanobacteriaceae	Methanobrevibacter	NA	-0.95514	-0.87877
d6f7e45e1e0e74ee79970d3733b10ae7	Archaea	Euryarchaeota	Methanobacteria	Methanobacteriales	Methanobacteriaceae	Methanobrevibacter	Methanobrevibacter gottschalkii clade	0.48668	0.592533
9d34715fd1ef0a8018edceb8bc8df1a2	Archaea	Euryarchaeota	Methanobacteria	Methanobacteriales	Methanobacteriaceae	Methanobrevibacter	NA	0.725894	0.744937
4a907d192a52c22c859ca8fa0a4fbde4	Archaea	Euryarchaeota	Methanobacteria	Methanobacteriales	Methanobacteriaceae	Methanobrevibacter	NA	-1.0735	-0.814476
82d3e84c7899aae8012d4a300a346adf	Archaea	Euryarchaeota	Methanobacteria	Methanobacteriales	Methanobacteriaceae	Methanobrevibacter	Methanobrevibacter sp. RT	-1.08374	-1.04259
d4a44f7259fbb4e0bd9c90f88e779f4a	Archaea	Euryarchaeota	Methanobacteria	Methanobacteriales	Methanobacteriaceae	Methanobrevibacter	NA	-0.848506	-0.816693
786170ad258e2f352a86e529d7c09e57	Archaea	Euryarchaeota	Methanobacteria	Methanobacteriales	Methanobacteriaceae	Methanosphaera	Methanosphaera sp. ISO3-F5	2.20598	3.06938
2415063c6d3fd3d2483bb37ec6cf698b	Archaea	Euryarchaeota	Methanobacteria	Methanobacteriales	Methanobacteriaceae	Methanosphaera	NA	0.990381	1.83627
97143e019989bd04d081cc97537d1a11	Archaea	Euryarchaeota	Methanobacteria	Methanobacteriales	Methanobacteriaceae	Methanosphaera	Methanosphaera sp. Group5	-0.20916	0.757396
7c5bc8aa94aedec8c2eff6b31952e460	Archaea	Euryarchaeota	Methanobacteria	Methanobacteriales	Methanobacteriaceae	Methanosphaera	Methanosphaera sp. ISO3-F5	3.35027	3.84608
90a9541ad1c6a988c0db8c77b3cf6184	Archaea	Euryarchaeota	Methanobacteria	Methanobacteriales	Methanobacteriaceae	Methanosphaera	Methanosphaera sp. ISO3-F5	0.0940376	0.800245
1306cad6cb58c884fc37765a381e5038	Archaea	Euryarchaeota	Methanobacteria	Methanobacteriales	Methanobacteriaceae	Methanosphaera	NA	0.99268	1.61501
a420e4c23b8eef77aecc39923ca23a23	Archaea	Euryarchaeota	Methanobacteria	Methanobacteriales	Methanobacteriaceae	Methanosphaera	NA	-0.876796	-1.28343
ad95ebed9bbab3e791047707847381c9	Archaea	Euryarchaeota	Methanobacteria	Methanobacteriales	Methanobacteriaceae	Methanosphaera	NA	0.395123	-0.00805764
09cc60d7582ea03c08b1b33633bfb093	Archaea	Euryarchaeota	Methanobacteria	Methanobacteriales	Methanobacteriaceae	Methanosphaera	NA	1.56997	1.93994
b965b1aa96872c182dc7693483a7db7b	Archaea	Euryarchaeota	Methanobacteria	Methanobacteriales	Methanobacteriaceae	Methanosphaera	NA	1.42626	1.25131
2572cbc22372c55b70c8481d22473997	Archaea	Euryarchaeota	Methanobacteria	Methanobacteriales	Methanobacteriaceae	Methanosphaera	NA	-0.108749	0.118534
1f6c6db2d28c5e285be4d7dda711ed82	Archaea	Euryarchaeota	Methanobacteria	Methanobacteriales	Methanobacteriaceae	Methanosphaera	NA	0.576626	0.18318
e4b4905d5c8fc71a6df7b73c8a7eb4ee	Archaea	Euryarchaeota	Methanobacteria	Methanobacteriales	Methanobacteriaceae	Methanosphaera	NA	-0.52585	-0.738386
462656658460fd778cc95b3fce6aece2	Archaea	Euryarchaeota	Methanobacteria	Methanobacteriales	Methanobacteriaceae	Methanosphaera	NA	-0.817919	-0.931499
910f148a7f9af317c52f15fc84e0b2f2	Archaea	Euryarchaeota	Methanobacteria	Methanobacteriales	Methanobacteriaceae	Methanosphaera	NA	-0.551423	-0.71682
eb3e785ad905ae3a5a6143cc0b8a2ecc	Archaea	Euryarchaeota	Methanobacteria	Methanobacteriales	Methanobacteriaceae	Methanosphaera	NA	-0.139784	-0.592028
a51697e6d5097857641ce3daab7c0672	Archaea	Euryarchaeota	Methanobacteria	Methanobacteriales	Methanobacteriaceae	Methanosphaera	NA	-0.282302	-0.67517
12e815d5bf764d0121f299a3d3b36ac3	Archaea	Euryarchaeota	Methanobacteria	Methanobacteriales	Methanobacteriaceae	Methanosphaera	NA	-0.657608	-0.65802
95780f3cbc941f4653ceee4a9a2870b6	Archaea	Euryarchaeota	Methanobacteria	Methanobacteriales	Methanobacteriaceae	Methanosphaera	Methanosphaera sp. ISO3-F5	0.725298	1.16483
077bd4c9c2d559a78e66447894f25eac	Archaea	Euryarchaeota	Methanobacteria	Methanobacteriales	Methanobacteriaceae	Methanosphaera	Methanosphaera sp. Group5	-0.629627	-0.542339
8291fd065b0b941cd6953da92d7a68b0	Archaea	Euryarchaeota	Methanobacteria	Methanobacteriales	Methanobacteriaceae	Methanosphaera	NA	0.313488	0.392346
1ceb470e2af886bca19172469b94ca99	Archaea	Euryarchaeota	Methanobacteria	Methanobacteriales	Methanobacteriaceae	Methanosphaera	NA	-0.193863	-0.394924
75ec879ea968a617bc699b8dd40aa314	Archaea	Euryarchaeota	Methanobacteria	Methanobacteriales	Methanobacteriaceae	Methanosphaera	Methanosphaera sp. ISO3-F5	0.529875	0.467039
7868fedb4558b34d5607f7046b27d682	Archaea	Euryarchaeota	Methanobacteria	Methanobacteriales	Methanobacteriaceae	Methanosphaera	NA	-0.794321	-0.504198
4259949766bf21b34420583cbd8004f0	Archaea	Euryarchaeota	Methanobacteria	Methanobacteriales	Methanobacteriaceae	Methanosphaera	NA	-0.934867	-0.557887
0017727902a4ad2989624a7504930db8	Archaea	Euryarchaeota	Methanobacteria	Methanobacteriales	Methanobacteriaceae	NA	NA	-0.839389	-0.230003
7c7237b69b51c8f95d402c1b180258fc	Archaea	Euryarchaeota	Thermoplasmata	Methanomassiliicoccales	Methanomassiliicoccaceae	NA	NA	-0.605904	-0.98437
5a4e72273ebb7713f413b994d989a158	Archaea	Euryarchaeota	Thermoplasmata	Methanomassiliicoccales	Methanomassiliicoccaceae	NA	NA	-0.736039	-1.07596
5ea3b082cb76f12a498cda55bc41188a	Archaea	Euryarchaeota	Thermoplasmata	Methanomassiliicoccales	Methanomassiliicoccaceae	NA	NA	-0.483546	-0.94993
0c4f98fbb3da5589e5a84ee6c11b29a4	Archaea	NA	NA	NA	NA	NA	NA	-1.09966	-0.773966
f54fe1d261ece0e9004b75770422bd7d	Archaea	Euryarchaeota	Methanobacteria	Methanobacteriales	Methanobacteriaceae	NA	NA	-0.774146	-1.17048
34926889e71da412a429cc12c427ef27	Archaea	Euryarchaeota	Methanobacteria	Methanobacteriales	Methanobacteriaceae	NA	NA	0.335573	0.07716
209223d60a406d1c3f1219c6bd3c1bf5	Archaea	Euryarchaeota	Methanobacteria	Methanobacteriales	Methanobacteriaceae	NA	NA	-0.608566	-0.676653
437ad07395fb9e3779d8153c662bb748	Archaea	Euryarchaeota	Thermoplasmata	Methanomassiliicoccales	Methanomassiliicoccaceae	NA	NA	-0.487548	-0.698592
460a7f0c4a14676ff5153f081891bcf8	Archaea	NA	NA	NA	NA	NA	NA	-0.860284	-0.802421
ea2d3d85b04f7e0e2569d7d22f11278c	Archaea	Euryarchaeota	Thermoplasmata	Methanomassiliicoccales	Methanomassiliicoccaceae	NA	NA	-0.828853	-0.863132
f7f257438e6b0ebfe6a9c2841d42468d	Archaea	Euryarchaeota	Thermoplasmata	Methanomassiliicoccales	Methanomassiliicoccaceae	NA	NA	-0.767469	-1.10211
66398cffbcf95ad0d75efc7280f6811d	Archaea	Euryarchaeota	Methanobacteria	Methanobacteriales	Methanobacteriaceae	NA	NA	-0.881344	-0.668598
8165c2644b314c0ce132a09b0bfe0485	Archaea	Euryarchaeota	Methanobacteria	Methanobacteriales	Methanobacteriaceae	NA	NA	-0.81203	-0.691124
3f56b6d9d5519d91d3dcf8dc9f675b38	Archaea	Euryarchaeota	Thermoplasmata	Methanomassiliicoccales	Methanomassiliicoccaceae	NA	NA	-0.0173697	-0.238174
0ea6cd4def6e2d0283f81f545cea60b1	Archaea	Euryarchaeota	Thermoplasmata	Methanomassiliicoccales	Methanomassiliicoccaceae	NA	NA	-0.90456	-0.929644
f2d66f2d9aa7ba876586bb75a9f2e463	Archaea	Euryarchaeota	Methanobacteria	Methanobacteriales	Methanobacteriaceae	NA	NA	-0.929598	-0.808723
fae087a45ef99c672b902ccdb569db4c	Archaea	Euryarchaeota	Methanomicrobia	Methanomicrobiales	Methanomicrobiaceae	NA	NA	-0.909325	-0.893805

## Sheet: Week 55
								Mean clr values
ASV	Kingdom	Phylum	Class	Order	Family	Genus	Species	Control	3-NOP
6574fc00940b40564c945cc8cd558e91	Archaea	Euryarchaeota	Methanobacteria	Methanobacteriales	Methanobacteriaceae	NA	NA	0.287787	0.958421
5f65a032af43198ecaecceeff99b5567	Archaea	Euryarchaeota	Methanobacteria	Methanobacteriales	Methanobacteriaceae	Methanobrevibacter	Methanobrevibacter gottschalkii clade	-0.209339	-0.765416
e5797497edc3ee77cffad6ac91d3589c	Archaea	Euryarchaeota	Methanobacteria	Methanobacteriales	Methanobacteriaceae	Methanosphaera	NA	-0.312149	-0.815323
d951d2d275b50243146cb06946c2481f	Archaea	Euryarchaeota	Thermoplasmata	Methanomassiliicoccales	Methanomassiliicoccaceae	Group12	Group12 sp. ISO4-H5	-1.06188	-0.584768
8f52182dfccd3b33eb78646d814173ef	Archaea	Euryarchaeota	Thermoplasmata	Methanomassiliicoccales	Methanomassiliicoccaceae	Group10	Group10 sp.	-1.02887	-0.580734
2023c2ad8db5b964e07ed3813335f49c	Archaea	Euryarchaeota	Methanobacteria	Methanobacteriales	Methanobacteriaceae	NA	NA	0.102385	-0.632401
a260e00fa02e1df3d004cf712ce0c1b1	Archaea	Euryarchaeota	Methanobacteria	Methanobacteriales	Methanobacteriaceae	Methanobrevibacter	Methanobrevibacter gottschalkii clade	1.68926	1.12154
3c6d894920e3b3e016c8210c6ebc2d3b	Archaea	Euryarchaeota	Methanobacteria	Methanobacteriales	Methanobacteriaceae	Methanosphaera	Methanosphaera sp. ISO3-F5	1.37492	1.85281
85516640816f644707462898f6bccbc3	Archaea	Euryarchaeota	Thermoplasmata	Methanomassiliicoccales	Methanomassiliicoccaceae	Group10	Group10 sp.	-0.305737	-0.678773
2415063c6d3fd3d2483bb37ec6cf698b	Archaea	Euryarchaeota	Methanobacteria	Methanobacteriales	Methanobacteriaceae	Methanosphaera	NA	0.987648	1.46351
36a24894d8a0df6ab77cdc5538181e33	Archaea	Euryarchaeota	Methanobacteria	Methanobacteriales	Methanobacteriaceae	Methanobacterium	NA	0.0137662	-0.591353
5c19a9f6bf07ab887062db2a5291cd57	Archaea	Euryarchaeota	Methanobacteria	Methanobacteriales	Methanobacteriaceae	Methanobrevibacter	Methanobrevibacter ruminantium clade	0.00394394	-0.840664
355607836c4bc2611c11377f9b9e6a7f	Archaea	Euryarchaeota	Methanobacteria	Methanobacteriales	Methanobacteriaceae	Methanobrevibacter	NA	-0.639896	-0.952649
7455f46ef4c245115ce64b17fcec5bf9	Archaea	Euryarchaeota	Methanomicrobia	Methanosarcinales	Methanosarcinaceae	Methanolobus	Methanolobus taylorii	-1.00956	-0.631417
3d19a3577b7afdfc6ad4c94d86de8da0	Archaea	Euryarchaeota	Methanobacteria	Methanobacteriales	Methanobacteriaceae	Methanosphaera	Methanosphaera sp. ISO3-F5	1.81134	2.29763
2b5f3b4ce8868207b84820ebb1b1b0b0	Archaea	Euryarchaeota	Thermoplasmata	Methanomassiliicoccales	Methanomassiliicoccaceae	Group10	Group10 sp.	0.869092	0.201704
8540465e0cd4cb9a940a68fd8f26b0de	Archaea	Euryarchaeota	Methanobacteria	Methanobacteriales	Methanobacteriaceae	Methanobacterium	Methanobacterium alkaliphilum	3.19211	3.69267
5d3818476483bbdb10c52c47883bd9ae	Archaea	Euryarchaeota	Methanobacteria	Methanobacteriales	Methanobacteriaceae	Methanobrevibacter	NA	1.49751	0.905958
44cde0e751345376ca66f8a35a13575c	Archaea	Euryarchaeota	Methanobacteria	Methanobacteriales	Methanobacteriaceae	Methanobrevibacter	NA	0.185575	-0.470231
be1ff001ebe0b3d76366da56285dd34b	Archaea	Euryarchaeota	Thermoplasmata	Methanomassiliicoccales	Methanomassiliicoccaceae	Group12	Group12 sp. ISO4-H5	-1.02887	-0.704114
b0524afa35baa1efa7cf4e57c3b0dd41	Archaea	Euryarchaeota	Methanobacteria	Methanobacteriales	Methanobacteriaceae	Methanobrevibacter	Methanobrevibacter boviskoreani clade	-0.563646	-0.891347
a560f3406249a25d63b758a5b545f19c	Archaea	Euryarchaeota	Methanobacteria	Methanobacteriales	Methanobacteriaceae	Methanosphaera	Methanosphaera sp. ISO3-F5	2.71352	3.19616
0374453b60010d2862616334d1c59e00	Archaea	Euryarchaeota	Methanobacteria	Methanobacteriales	Methanobacteriaceae	Methanobrevibacter	NA	0.298472	-0.401846
a8fcc07c8941b7535cdad2423171dd77	Archaea	Euryarchaeota	Methanobacteria	Methanobacteriales	Methanobacteriaceae	Methanobacterium	Methanobacterium alkaliphilum	-0.995864	-0.740074
251b07990875e77d241541a5ecafddfa	Archaea	Euryarchaeota	Methanobacteria	Methanobacteriales	Methanobacteriaceae	Methanosphaera	NA	0.405382	0.843321
11c7da52d008d4eef193796f544a6ee5	Archaea	Euryarchaeota	Methanobacteria	Methanobacteriales	Methanobacteriaceae	Methanosphaera	NA	-0.526963	-0.866006
6efa9e5345fb90fbabcf37ad83eef435	Archaea	Euryarchaeota	Methanobacteria	Methanobacteriales	Methanobacteriaceae	Methanobacterium	NA	1.77191	2.1409
a04292ea5381fe888215f4ff7040cf20	Archaea	Euryarchaeota	Methanomicrobia	Methanosarcinales	Methanosarcinaceae	NA	NA	1.15326	0.425563
11cd2bf1655331ca95c9892cadbc974d	Archaea	Euryarchaeota	Methanobacteria	Methanobacteriales	Methanobacteriaceae	Methanobrevibacter	Methanobrevibacter ruminantium clade	-0.465093	-0.977991
d5c1b7a86771d10f3f676d78b60868a6	Archaea	Euryarchaeota	Methanobacteria	Methanobacteriales	Methanobacteriaceae	Methanobrevibacter	NA	0.0156393	-0.573373
30e11b40ceccb874a5f006523ecc3cc4	Archaea	Euryarchaeota	Methanobacteria	Methanobacteriales	Methanobacteriaceae	Methanobrevibacter	Methanobrevibacter gottschalkii clade	2.58501	2.06489
a1dbe40c8a86d942abb3c67857b56351	Archaea	Euryarchaeota	Methanobacteria	Methanobacteriales	Methanobacteriaceae	Methanosphaera	Methanosphaera sp. ISO3-F5	2.16053	2.53879
1306cad6cb58c884fc37765a381e5038	Archaea	Euryarchaeota	Methanobacteria	Methanobacteriales	Methanobacteriaceae	Methanosphaera	NA	1.03992	1.44349
58bbc31cb6ef55ad1d0a61fa9030bad8	Archaea	Euryarchaeota	Methanobacteria	Methanobacteriales	Methanobacteriaceae	Methanobacterium	Methanobacterium alkaliphilum	2.86023	3.23897
c9f5fe19f39120378e9378eaf66e04f9	Archaea	NA	NA	NA	NA	NA	NA	-0.96593	-0.484178
e3a2ff94bcb511b627ea5c9cfb710e0b	Archaea	Euryarchaeota	Methanobacteria	Methanobacteriales	Methanobacteriaceae	Methanobacterium	NA	-0.564238	-0.18496
8e61576804dc27a6c132fab6e755bc3d	Archaea	Euryarchaeota	Methanobacteria	Methanobacteriales	Methanobacteriaceae	Methanobrevibacter	Methanobrevibacter gottschalkii clade	4.1912	3.73025
47ce4fa6c0912d325c91f88e1e32a7b3	Archaea	Euryarchaeota	Methanobacteria	Methanobacteriales	Methanobacteriaceae	Methanobrevibacter	Methanobrevibacter gottschalkii clade	-0.180871	-0.678773
826d315db5bbec183416af24e9ac876a	Archaea	Euryarchaeota	Thermoplasmata	Methanomassiliicoccales	Methanomassiliicoccaceae	Group9	Group9 sp. CH1270	-0.494166	0.292419
71c955b004d0cd1ff83dff233c0d2654	Archaea	Euryarchaeota	Methanobacteria	Methanobacteriales	Methanobacteriaceae	Methanobrevibacter	Methanobrevibacter sp. RT	-0.169283	-0.671411
4a907d192a52c22c859ca8fa0a4fbde4	Archaea	Euryarchaeota	Methanobacteria	Methanobacteriales	Methanobacteriaceae	Methanobrevibacter	NA	-0.404811	-0.779362
b94a5499e8076617aaaf156ae4aa4083	Archaea	Euryarchaeota	Thermoplasmata	Methanomassiliicoccales	Methanomassiliicoccaceae	Group8	Group8 sp. WGK1	-0.388577	-0.761382
826181f112d9e5f9b44497e9c86de65b	Archaea	Euryarchaeota	Methanobacteria	Methanobacteriales	Methanobacteriaceae	Methanobrevibacter	NA	-0.0741496	-0.563738
18bd10b6633b5fc595367cdaec2c7c2f	Archaea	Euryarchaeota	Methanobacteria	Methanobacteriales	Methanobacteriaceae	Methanobrevibacter	NA	-0.453125	-0.909327
786170ad258e2f352a86e529d7c09e57	Archaea	Euryarchaeota	Methanobacteria	Methanobacteriales	Methanobacteriaceae	Methanosphaera	Methanosphaera sp. ISO3-F5	2.37523	2.78058
69d705269d37fcfabaf25a94450e740f	Archaea	Euryarchaeota	Thermoplasmata	Methanomassiliicoccales	Methanomassiliicoccaceae	Group10	Group10 sp.	-0.557647	-0.0937639
476ac55faa1e792ec1af17ac0d359e69	Archaea	Euryarchaeota	Thermoplasmata	Methanomassiliicoccales	Methanomassiliicoccaceae	Group10	Group10 sp.	0.38629	1.21767
6446085eb6201109ad2bfe00ab764bbb	Archaea	Euryarchaeota	Methanobacteria	Methanobacteriales	Methanobacteriaceae	Methanobrevibacter	NA	0.745785	-0.0472408
91ed60a7e5abd94518bb5b77cf489c55	Archaea	Euryarchaeota	Thermoplasmata	Methanomassiliicoccales	Methanomassiliicoccaceae	Group10	Group10 sp.	-0.632799	-0.24654
09cae03a4545edb74cdbb94348a3742a	Archaea	Euryarchaeota	Thermoplasmata	Methanomassiliicoccales	Methanomassiliicoccaceae	Group9	Group9 sp. DCM1	-0.962857	-0.642036
b9b485d77e71febc4408f027c74677a0	Archaea	Euryarchaeota	Thermoplasmata	Methanomassiliicoccales	Methanomassiliicoccaceae	Group9	NA	-0.556306	0.176429
bb84a31e7d20e9d4995428e9700a1d8a	Archaea	Euryarchaeota	Thermoplasmata	Methanomassiliicoccales	Methanomassiliicoccaceae	Group11	NA	-1.04257	-0.692719
d80030a75f47e677a8c385958be100e4	Archaea	Euryarchaeota	Thermoplasmata	Methanomassiliicoccales	Methanomassiliicoccaceae	NA	NA	1.74375	1.18515
b68e67953baab8971eb22ed27e23a13a	Archaea	Euryarchaeota	Methanobacteria	Methanobacteriales	Methanobacteriaceae	Methanobrevibacter	Methanobrevibacter gottschalkii clade	-0.589904	-0.977991
0069f3cc21400a7af5a64cb44fa3b1ee	Archaea	Euryarchaeota	Methanobacteria	Methanobacteriales	Methanobacteriaceae	Methanobacterium	Methanobacterium alkaliphilum	2.49353	2.93453
55a03f18744767e9d9ab7c3cbe470f46	Archaea	Euryarchaeota	Methanobacteria	Methanobacteriales	Methanobacteriaceae	Methanobrevibacter	NA	3.90497	4.3647
4d5a8841ec562c70be910aa1944737c4	Archaea	Euryarchaeota	Thermoplasmata	Methanomassiliicoccales	Methanomassiliicoccaceae	Group9	Group9 sp. ISO4-G1	-0.663259	-0.934669
f99903d0379aa0f28423795cde67c4d1	Archaea	Euryarchaeota	Methanobacteria	Methanobacteriales	Methanobacteriaceae	Methanobrevibacter	NA	-0.0812582	-0.530051
c84c8a45b2dfe6b62d48df7131560abe	Archaea	Euryarchaeota	Methanobacteria	Methanobacteriales	Methanobacteriaceae	Methanobrevibacter	NA	-0.123327	-0.592129
41a3a81571673659fab2d6412dab0381	Archaea	Euryarchaeota	NA	NA	NA	NA	NA	-0.877535	-0.494091
02222fa6e1b812608b54029735f074d9	Archaea	Euryarchaeota	Thermoplasmata	Methanomassiliicoccales	Methanomassiliicoccaceae	Group10	Group10 sp.	0.178127	0.873519
eda97e9189824f954609aa8716061f7a	Archaea	Euryarchaeota	Thermoplasmata	Methanomassiliicoccales	Methanomassiliicoccaceae	Group9	Group9 sp. CH1270	-0.0975472	0.928752
4b92d627f195e590113619fcb8f5a491	Archaea	Euryarchaeota	Thermoplasmata	Methanomassiliicoccales	Methanomassiliicoccaceae	Group10	Group10 sp.	-0.140495	0.467802
3a4ce8fed4b2f4c7808e7e0b85068121	Archaea	Euryarchaeota	Methanobacteria	Methanobacteriales	Methanobacteriaceae	NA	NA	0.38494	-0.272105
9478c9df6f9298af95ce4328d2063cd4	Archaea	Euryarchaeota	Methanobacteria	Methanobacteriales	Methanobacteriaceae	Methanobrevibacter	Methanobrevibacter gottschalkii clade	0.0665487	-0.433773
4dcb1541148c95654feb5a3c5242e49e	Archaea	Euryarchaeota	Thermoplasmata	Methanomassiliicoccales	Methanomassiliicoccaceae	Group11	Group11 sp. ISO4-G11	-1.02887	-0.719045
a0b7ae1772dc46ecac98f973620301e0	Archaea	Euryarchaeota	Methanobacteria	Methanobacteriales	Methanobacteriaceae	Methanobrevibacter	Methanobrevibacter gottschalkii clade	2.54467	2.83674
584892bb40979d978f17453028cd9ca3	Archaea	Euryarchaeota	Methanomicrobia	Methanosarcinales	Methanosarcinaceae	Methanolobus	Methanolobus taylorii	-0.943549	-0.642036
340cc1a5ed394c72085f59c4c34d56ea	Archaea	Euryarchaeota	Methanobacteria	Methanobacteriales	Methanobacteriaceae	Methanobrevibacter	NA	-0.362384	-0.866006
e2f4a5add92c643c5c53f41a28773a2d	Archaea	Euryarchaeota	Thermoplasmata	Methanomassiliicoccales	Methanomassiliicoccaceae	NA	NA	-0.613479	-0.244779
c5658fdd1486b99590b1341c07186979	Archaea	Euryarchaeota	Thermoplasmata	Methanomassiliicoccales	Methanomassiliicoccaceae	Group8	Group8 sp. WGK1	-0.688175	-0.934669
9a23836f904d35ccf9d9097416fa8139	Archaea	Euryarchaeota	Methanobacteria	Methanobacteriales	Methanobacteriaceae	Methanobrevibacter	Methanobrevibacter sp. RT	-0.196155	-0.624056
2c7208c17c9001b33f2b1fa0a0a4d83e	Archaea	Euryarchaeota	Thermoplasmata	Methanomassiliicoccales	Methanomassiliicoccaceae	Group10	Group10 sp.	-0.504582	-0.779362
c26934ebead3507c67c1a96cc15aa11c	Archaea	Euryarchaeota	Thermoplasmata	Methanomassiliicoccales	Methanomassiliicoccaceae	Group9	Group9 sp. CH1270	0.606186	-0.0719643
788c88335a565c56c64a99838ce5f3fd	Archaea	Euryarchaeota	Methanobacteria	Methanobacteriales	Methanobacteriaceae	Methanobacterium	Methanobacterium alkaliphilum	-0.473899	-0.797342
8a01b6e1a02d530bb830f0330d114fec	Archaea	Euryarchaeota	Methanobacteria	Methanobacteriales	Methanobacteriaceae	Methanobrevibacter	Methanobrevibacter gottschalkii clade	-0.17853	0.678568
fd1169d48ee1553098920e3b1564bcef	Archaea	Euryarchaeota	Methanobacteria	Methanobacteriales	Methanobacteriaceae	Methanobacterium	NA	-0.7125	-0.977991
d418acfa2ada4b2950115b63a15d5ded	Archaea	Euryarchaeota	Methanobacteria	Methanobacteriales	Methanobacteriaceae	Methanobrevibacter	Methanobrevibacter sp. RT	0.850222	0.0903173
63743e5575553d4095a305615223da72	Archaea	Euryarchaeota	Methanobacteria	Methanobacteriales	Methanobacteriaceae	Methanobrevibacter	Methanobrevibacter boviskoreani clade	-1.02887	-0.736041
31b4de21968ecc6b2e5f91a061708c34	Archaea	Euryarchaeota	Methanobacteria	Methanobacteriales	Methanobacteriaceae	Methanobrevibacter	NA	-0.0885987	-0.538895
f7abd041f5c2e3ee2ebd37b64e4c0ec6	Archaea	Euryarchaeota	Thermoplasmata	Methanomassiliicoccales	Methanomassiliicoccaceae	Group9	NA	-0.274615	0.57133
5ee02f0ea7172e6fb72fa90ab4c8576b	Archaea	Euryarchaeota	Methanobacteria	Methanobacteriales	Methanobacteriaceae	Methanosphaera	Methanosphaera sp. ISO3-F5	0.815798	1.25972
884be870972c800953a11b3cd0d1d300	Archaea	Euryarchaeota	Thermoplasmata	Methanomassiliicoccales	Methanomassiliicoccaceae	Group9	Group9 sp. CH1270	-0.292556	0.460699
97ae2a4d8a323ee47c53f2cf68d285e7	Archaea	Euryarchaeota	Methanobacteria	Methanobacteriales	Methanobacteriaceae	Methanobrevibacter	NA	0.431857	-0.172596
c5d37c438e4e13a186d8b09ecb09fba1	Archaea	Euryarchaeota	Thermoplasmata	Methanomassiliicoccales	Methanomassiliicoccaceae	NA	NA	-0.85321	-0.516881
8d21b801a9e8c35402f00d23b25baf94	Archaea	Euryarchaeota	Thermoplasmata	Methanomassiliicoccales	Methanomassiliicoccaceae	Group10	Group10 sp.	-0.962857	-0.779362
8532f652aeca502b95033bc6450d1964	Archaea	Euryarchaeota	Thermoplasmata	Methanomassiliicoccales	Methanomassiliicoccaceae	Group9	NA	-0.18133	0.729329
29bd1f057e195af4b73f11356c41bc23	Archaea	Euryarchaeota	Methanobacteria	Methanobacteriales	Methanobacteriaceae	Methanobacterium	NA	2.36061	2.76946
7ab43b47b5a7e915022f67b48b24174d	Archaea	Euryarchaeota	Thermoplasmata	Methanomassiliicoccales	Methanomassiliicoccaceae	Group9	Group9 sp. CH1270	0.113764	0.56124
24829b889440b0d26b8ec0b1f27999c3	Archaea	Euryarchaeota	Thermoplasmata	Methanomassiliicoccales	Methanomassiliicoccaceae	Group9	Group9 sp. CH1270	-0.0858242	0.794911
f090f2aeb6a9737a029b00358921db42	Archaea	Euryarchaeota	Methanobacteria	Methanobacteriales	Methanobacteriaceae	Methanosphaera	NA	0.17739	0.567242
29d02eddfbad495b8eff8c425f094a95	Archaea	Euryarchaeota	Thermoplasmata	Methanomassiliicoccales	Methanomassiliicoccaceae	NA	NA	0.5879	0.21727
abbc8d9df78dfddaab99a84f7d5c2006	Archaea	Euryarchaeota	Methanobacteria	Methanobacteriales	Methanobacteriaceae	Methanobrevibacter	NA	1.78153	2.35511
355b526f95ae3554aed921f43378a4d7	Archaea	Euryarchaeota	Thermoplasmata	Methanomassiliicoccales	Methanomassiliicoccaceae	Group9	Group9 sp. ISO4-G1	-0.630252	-0.866006
2c96fa67c737f87ae0e6f55df6361729	Archaea	Euryarchaeota	Methanobacteria	Methanobacteriales	Methanobacteriaceae	Methanobacterium	Methanobacterium alkaliphilum	2.28576	1.91818
32f90d80a0e53432a8ef8c44260ffe68	Archaea	Euryarchaeota	Methanobacteria	Methanobacteriales	Methanobacteriaceae	Methanobrevibacter	Methanobrevibacter gottschalkii clade	0.338845	-0.219438
418d38e23dc9d48c4e81779d0eb07ddd	Archaea	Euryarchaeota	Methanobacteria	Methanobacteriales	Methanobacteriaceae	Methanobrevibacter	Methanobrevibacter gottschalkii clade	0.298216	-0.232709
9a0b59644c088c22f5f72dda323d89dd	Archaea	Euryarchaeota	Methanobacteria	Methanobacteriales	Methanobacteriaceae	Methanobrevibacter	NA	-0.452267	-0.722094
2c3b11607a656c07b35b8575a9ca186b	Archaea	Euryarchaeota	Methanomicrobia	Methanosarcinales	Methanosarcinaceae	Methanolobus	Methanolobus taylorii	-0.346888	-0.754021
c7e91e04c61be8e5e82019c0ff063169	Archaea	Euryarchaeota	Methanobacteria	Methanobacteriales	Methanobacteriaceae	Methanobrevibacter	NA	0.512346	-0.0978182
20a648d99649458fcff01b083699638a	Archaea	Euryarchaeota	Thermoplasmata	Methanomassiliicoccales	Methanomassiliicoccaceae	NA	NA	-0.796357	-0.580734
6b5fe2d507e8bbedb0558fa312f8f34e	Archaea	Euryarchaeota	Methanobacteria	Methanobacteriales	Methanobacteriaceae	Methanosphaera	NA	-0.772906	-0.555392
4e6f8712bb255f183f0f39da32d755f6	Archaea	Euryarchaeota	Methanobacteria	Methanobacteriales	Methanobacteriaceae	Methanobrevibacter	NA	-0.325284	-0.0622077
03cbb8caa6dfb0a033735ec48fb2e190	Archaea	Euryarchaeota	Thermoplasmata	Methanomassiliicoccales	Methanomassiliicoccaceae	Group10	Group10 sp.	-0.85321	-0.642036
786d370135ca075711b5c2fee848b9ff	Archaea	Euryarchaeota	Methanobacteria	Methanobacteriales	Methanobacteriaceae	Methanosphaera	Methanosphaera sp. ISO3-F5	-0.706892	-0.486729
fc6c5e8f4cdba0102b38e69fc31d2b62	Archaea	Euryarchaeota	Methanobacteria	Methanobacteriales	Methanobacteriaceae	NA	NA	-0.518873	-0.292911
0bfcca8fa22e57f719932a90ec8ef4bd	Archaea	Euryarchaeota	Methanobacteria	Methanobacteriales	Methanobacteriaceae	Methanobrevibacter	NA	-0.646486	-0.489894
2b7bdb59010f45226e97e6715f74f74e	Archaea	Euryarchaeota	Methanobacteria	Methanobacteriales	Methanobacteriaceae	Methanobrevibacter	Methanobrevibacter gottschalkii clade	-0.406631	-0.30834
accb95c815415490e0e8eae4104ee172	Archaea	Euryarchaeota	Methanobacteria	Methanobacteriales	Methanobacteriaceae	Methanobrevibacter	NA	2.48212	2.02141
e34631fcc19cfcdd9396b1eb37f6f8af	Archaea	Euryarchaeota	Thermoplasmata	Methanomassiliicoccales	Methanomassiliicoccaceae	NA	NA	-0.571938	-0.534861
fdb1c8310eb551f1b0878dd4e30285c5	Archaea	Euryarchaeota	Methanobacteria	Methanobacteriales	Methanobacteriaceae	Methanobrevibacter	NA	-0.541856	-0.469733
b061dd33a8696bec20356b107b92bc42	Archaea	Euryarchaeota	NA	NA	NA	NA	NA	-0.619838	-0.642036
082431cf704824202536b5c4000aa186	Archaea	Euryarchaeota	Methanobacteria	Methanobacteriales	Methanobacteriaceae	Methanobrevibacter	Methanobrevibacter gottschalkii clade	-0.575613	-0.340545
18684b2014a1f0ac948e23edcf686caa	Archaea	Euryarchaeota	Methanobacteria	Methanobacteriales	Methanobacteriaceae	Methanobrevibacter	Methanobrevibacter ruminantium clade	2.69642	2.36614
7d6176476d5f3dd731c3cf8d977cdc8d	Archaea	Euryarchaeota	Thermoplasmata	Methanomassiliicoccales	Methanomassiliicoccaceae	Group10	Group10 sp.	-0.467895	-0.459115
209223d60a406d1c3f1219c6bd3c1bf5	Archaea	Euryarchaeota	Methanobacteria	Methanobacteriales	Methanobacteriaceae	NA	NA	-0.682566	-0.359509
4ce8ba9cdd18f83204699e31368a3918	Archaea	Euryarchaeota	Methanobacteria	Methanobacteriales	Methanobacteriaceae	Methanobrevibacter	Methanobrevibacter boviskoreani clade	-0.658242	-0.598714
e4bcf8ca385547f514864bf38f546475	Archaea	Euryarchaeota	Thermoplasmata	Methanomassiliicoccales	Methanomassiliicoccaceae	Group10	Group10 sp.	-0.805913	-0.710699
adf6944922bc880040d68a570c8201b5	Archaea	Euryarchaeota	Methanobacteria	Methanobacteriales	Methanobacteriaceae	Methanobrevibacter	NA	3.7457	3.35961
18e8e3511305ac88295b8c67ebdad10e	Archaea	Euryarchaeota	Thermoplasmata	Methanomassiliicoccales	Methanomassiliicoccaceae	Group10	Group10 sp.	-0.708233	-0.557153
dd2c93079d7a7fd32e3600196f986b91	Archaea	Euryarchaeota	Methanobacteria	Methanobacteriales	Methanobacteriaceae	NA	NA	0.944797	1.26357
077bd4c9c2d559a78e66447894f25eac	Archaea	Euryarchaeota	Methanobacteria	Methanobacteriales	Methanobacteriaceae	Methanosphaera	Methanosphaera sp. Group5	-0.143113	-0.163411
f2f825b51764b4b42ecba00c2f73deaa	Archaea	Euryarchaeota	Thermoplasmata	Methanomassiliicoccales	Methanomassiliicoccaceae	NA	NA	-0.546271	-0.454803
ce7e021ae7e392816cebf1c7340bbb35	Archaea	Euryarchaeota	Methanobacteria	Methanobacteriales	Methanobacteriaceae	Methanobrevibacter	NA	-0.40497	-0.411481
4a1ad324b67a21898c613bf96c960885	Archaea	Euryarchaeota	Thermoplasmata	Methanomassiliicoccales	Methanomassiliicoccaceae	NA	NA	-0.568381	-0.573373
0017727902a4ad2989624a7504930db8	Archaea	Euryarchaeota	Methanobacteria	Methanobacteriales	Methanobacteriaceae	NA	NA	-0.772906	-0.569176
6952be14328d196d046ba832376fd09b	Archaea	Euryarchaeota	Thermoplasmata	Methanomassiliicoccales	Methanomassiliicoccaceae	NA	NA	-0.687584	-0.629494
0f7c3474728c1b2c3c85d891f9bf6064	Archaea	Euryarchaeota	Thermoplasmata	Methanomassiliicoccales	Methanomassiliicoccaceae	Group8	Group8 sp. WGK1	-0.749651	-0.685358
d3cf1cec1d48195f00df6611b2ad9ef2	Archaea	Euryarchaeota	Thermoplasmata	Methanomassiliicoccales	Methanomassiliicoccaceae	Group10	Group10 sp.	-0.696266	-0.586172
44a9ab97ee6ac4a17e00576c393e0ab6	Archaea	Euryarchaeota	Thermoplasmata	Methanomassiliicoccales	Methanomassiliicoccaceae	Group9	Group9 sp. CH1270	-0.540663	-0.461195
642b93867615332dbf55a90a0fce04b2	Archaea	Euryarchaeota	Methanobacteria	Methanobacteriales	Methanobacteriaceae	Methanosphaera	Methanosphaera sp. Group5	-0.288226	-0.272866
883a26e91a996293606198e8161b5745	Archaea	Euryarchaeota	Methanobacteria	Methanobacteriales	Methanobacteriaceae	Methanobrevibacter	Methanobrevibacter sp. RT	0.435523	0.237812
f4ed0048dcf889f347ea21f8d4ce05d4	Archaea	Euryarchaeota	Thermoplasmata	Methanomassiliicoccales	Methanomassiliicoccaceae	NA	NA	-0.620588	-0.512071
35b608e0f53da87e744e4089034f7507	Archaea	Euryarchaeota	Thermoplasmata	Methanomassiliicoccales	Methanomassiliicoccaceae	Group10	Group10 sp.	-0.673884	-0.642036
5f06cc6d7070453db0e35e801238b8b7	Archaea	Euryarchaeota	Thermoplasmata	Methanomassiliicoccales	Methanomassiliicoccaceae	Group9	NA	-0.0787584	0.206859
39b0079d1482093b8a323eaf9a8ac776	Archaea	Euryarchaeota	Thermoplasmata	Methanomassiliicoccales	Methanomassiliicoccaceae	Group10	Group10 sp.	-0.687584	-0.635451
7c12b642cb8676406b2d6b8f95f49702	Archaea	Euryarchaeota	Methanobacteria	Methanobacteriales	Methanobacteriaceae	Methanobrevibacter	Methanobrevibacter boviskoreani clade	-0.630252	-0.480144
0455e6f131b76834a0dd847fc4f96aab	Archaea	Euryarchaeota	NA	NA	NA	NA	NA	-0.621791	-0.754021
50e359d3c98d407aff6700a9c8322a29	Archaea	Euryarchaeota	Methanobacteria	Methanobacteriales	Methanobacteriaceae	Methanobrevibacter	Methanobrevibacter ruminantium clade	3.30641	3.20123
bb8849696d1b8f8f0cc71d640c67b020	Archaea	Euryarchaeota	Methanobacteria	Methanobacteriales	Methanobacteriaceae	Methanobacterium	Methanobacterium alkaliphilum	2.17713	2.015
da1f6deafa83723f805e335c53ecc500	Archaea	Euryarchaeota	Methanobacteria	Methanobacteriales	Methanobacteriaceae	NA	NA	-0.349961	-0.454803
8a1dfb3c0937de098a335603dd60d5a0	Archaea	Euryarchaeota	Thermoplasmata	Methanomassiliicoccales	Methanomassiliicoccaceae	Group10	Group10 sp.	-0.706892	-0.614421
d87b716f56db9b22e6c91f6a9a2495e2	Archaea	Euryarchaeota	Thermoplasmata	Methanomassiliicoccales	Methanomassiliicoccaceae	Group8	Group8 sp. WGK1	-0.830829	-0.909327
65e9e672f2180b508f08663af7c5d40b	Archaea	Euryarchaeota	Methanobacteria	Methanobacteriales	Methanobacteriaceae	Methanobrevibacter	Methanobrevibacter gottschalkii clade	-0.226615	-0.311414
c2ca31c89e60e48eb0f8b20b88165bb3	Archaea	Euryarchaeota	Methanobacteria	Methanobacteriales	Methanobacteriaceae	Methanosphaera	Methanosphaera sp. Group5	-0.223641	-0.28176
12ee52c0f5d3814ef329121b01a60ba1	Archaea	Euryarchaeota	Methanobacteria	Methanobacteriales	Methanobacteriaceae	Methanobrevibacter	Methanobrevibacter gottschalkii clade	0.231127	-0.278964
5764b43c3121757f2c2bb427e1cd50a6	Archaea	Euryarchaeota	Thermoplasmata	Methanomassiliicoccales	Methanomassiliicoccaceae	Group11	Candidatus Methanomethylophilus alvus	-0.555556	-0.366236
6f3d101216456a34f663f39f9e06f318	Archaea	Euryarchaeota	Methanobacteria	Methanobacteriales	Methanobacteriaceae	Methanosphaera	Methanosphaera sp. ISO3-F5	-0.47674	-0.415053
a4e815390646706dc77272fb0af28448	Archaea	Euryarchaeota	Methanomicrobia	Methanomicrobiales	Methanomicrobiaceae	NA	NA	-0.457536	-0.486729
f1a4c1853d642b5658f1c3a4a8068e4a	Archaea	Euryarchaeota	Methanobacteria	Methanobacteriales	Methanobacteriaceae	Methanobrevibacter	Methanobrevibacter gottschalkii clade	2.94012	2.89247
82d3e84c7899aae8012d4a300a346adf	Archaea	Euryarchaeota	Methanobacteria	Methanobacteriales	Methanobacteriaceae	Methanobrevibacter	Methanobrevibacter sp. RT	-0.545484	-0.584768
572e449b571a2bbc103a1a39b54b1671	Archaea	Euryarchaeota	Methanobacteria	Methanobacteriales	Methanobacteriaceae	Methanosphaera	Methanosphaera sp. Group5	0.376591	0.156448
f160233c1e5df0dfc6aac0a59df7e9e7	Archaea	Euryarchaeota	Methanobacteria	Methanobacteriales	Methanobacteriaceae	Methanosphaera	NA	-0.765565	-0.754021
d64f846f7c238c9fbc2259da80674be7	Archaea	Euryarchaeota	Methanobacteria	Methanobacteriales	Methanobacteriaceae	Methanobrevibacter	NA	-0.544056	-0.523466
04711f704e50156d828ef5c8253791a6	Archaea	Euryarchaeota	Methanomicrobia	Methanosarcinales	Methanosarcinaceae	Methanolobus	NA	-0.732558	-0.722094
dbfeb358a85205ca5ae1e772f68bb71e	Archaea	Euryarchaeota	Thermoplasmata	Methanomassiliicoccales	Methanomassiliicoccaceae	Group10	Group10 sp.	-0.649559	-0.578706
420c789dc01c5b096778f0826ebbb8d0	Archaea	Euryarchaeota	Methanobacteria	Methanobacteriales	Methanobacteriaceae	Methanobrevibacter	NA	-0.653703	-0.797342
8165c2644b314c0ce132a09b0bfe0485	Archaea	Euryarchaeota	Methanobacteria	Methanobacteriales	Methanobacteriaceae	NA	NA	-0.402276	-0.436823
03d2b4429e21e3d661ff53fc86689974	Archaea	Euryarchaeota	Methanobacteria	Methanobacteriales	Methanobacteriaceae	NA	NA	-0.631002	-0.502436
a51ecc8713413c11217c90a23aabba72	Archaea	Euryarchaeota	Thermoplasmata	Methanomassiliicoccales	Methanomassiliicoccaceae	NA	NA	-0.910542	-0.744386
989435f7fd4dc7a8126f8492dc524a67	Archaea	Euryarchaeota	Methanomicrobia	Methanomicrobiales	Methanomicrobiaceae	NA	NA	-0.58101	-0.573373
09cc60d7582ea03c08b1b33633bfb093	Archaea	Euryarchaeota	Methanobacteria	Methanobacteriales	Methanobacteriaceae	Methanosphaera	NA	0.460486	0.164684
e24112a4d3df15d39ec05b51301d6735	Archaea	Euryarchaeota	Thermoplasmata	Methanomassiliicoccales	Methanomassiliicoccaceae	Group10	Group10 sp.	-0.58208	-0.62504
464e5227f8bbb14f2f8585054c3435f2	Archaea	Euryarchaeota	Methanobacteria	Methanobacteriales	Methanobacteriaceae	Methanobrevibacter	NA	0.106309	-0.129619
085a76d5298727efa11864a6fa5a3db3	Archaea	Euryarchaeota	Methanobacteria	Methanobacteriales	Methanobacteriaceae	Methanobrevibacter	NA	0.438593	0.185028
09e3c39e0f067c48f7d4fabbcc15f09a	Archaea	Euryarchaeota	Methanobacteria	Methanobacteriales	Methanobacteriaceae	Methanobrevibacter	Methanobrevibacter gottschalkii clade	-0.534304	-0.472783
3a5b32dc7f7fd32fb36d2f7e05e90737	Archaea	Euryarchaeota	Thermoplasmata	Methanomassiliicoccales	Methanomassiliicoccaceae	Group10	Group10 sp.	-0.517235	-0.573373
5d7669e6bfa63192221c3e2cf36a21aa	Archaea	Euryarchaeota	Methanobacteria	Methanobacteriales	Methanobacteriaceae	Methanobrevibacter	NA	-0.276015	-0.327582
2e7f5b2f96cf05f050c09bceac3625cb	Archaea	Euryarchaeota	Methanobacteria	Methanobacteriales	Methanobacteriaceae	Methanobrevibacter	Methanobrevibacter ruminantium clade	1.52438	1.30865
6b44aa7922e7a61b93d5ce99587967d6	Archaea	Euryarchaeota	Methanomicrobia	Methanosarcinales	Methanosarcinaceae	Methanolobus	NA	-0.848672	-1.02131
a110f3b57a829ad2d2c475e2e826d0e4	Archaea	Euryarchaeota	Thermoplasmata	Methanomassiliicoccales	Methanomassiliicoccaceae	NA	NA	-0.491741	-0.172418
0a85ee4c11bbe47ca5c837376a460036	Archaea	Euryarchaeota	Methanomicrobia	Methanomicrobiales	Methanomicrobiaceae	NA	NA	-0.609088	-0.614421
b39e5961bb3cd31a6b5260a0770fe947	Archaea	Euryarchaeota	Methanobacteria	Methanobacteriales	Methanobacteriaceae	Methanobrevibacter	Methanobrevibacter gottschalkii clade	-0.463643	-0.43182
f2051ffbd301bd38469da2a264ba278c	Archaea	Euryarchaeota	Thermoplasmata	Methanomassiliicoccales	Methanomassiliicoccaceae	Group3b	Group3b sp.	-0.688925	-0.649397
970028f8e2391d75ad1e24a5c30a0ee0	Archaea	Euryarchaeota	Methanobacteria	Methanobacteriales	Methanobacteriaceae	Methanobrevibacter	NA	-0.479314	-0.144027
eee708ee0c0d76d079af65eda4c1fd3b	Archaea	Euryarchaeota	Methanomicrobia	Methanomicrobiales	Methanomicrobiaceae	Methanomicrobium	Methanomicrobium mobile	-0.701874	-0.639763
63d70a233cefe847f3e58a2effb11ce4	Archaea	Euryarchaeota	Methanobacteria	Methanobacteriales	Methanobacteriaceae	Methanobrevibacter	NA	-0.883894	-0.736041
52ca59f8501681e340a18a7d2256f55b	Archaea	Euryarchaeota	Methanobacteria	Methanobacteriales	Methanobacteriaceae	Methanobrevibacter	Methanobrevibacter gottschalkii clade	0.0603586	-0.182985
1ce4b0f8c96db566bb73a2fa6f63453a	Archaea	Euryarchaeota	Thermoplasmata	Methanomassiliicoccales	Methanomassiliicoccaceae	NA	NA	-0.696266	-0.580734
fa98c331e1aeb72d678c808d96bd836f	Archaea	Euryarchaeota	Methanobacteria	Methanobacteriales	Methanobacteriaceae	Methanobrevibacter	Methanobrevibacter ruminantium clade	0.399516	0.152545
bbd18fbba316f255e1562bc2fbbf9256	Archaea	Euryarchaeota	Methanobacteria	Methanobacteriales	Methanobacteriaceae	Methanosphaera	Methanosphaera sp. ISO3-F5	-0.471575	-0.46537
5ff435b309ad96adb986b66754781dc0	Archaea	Euryarchaeota	Thermoplasmata	Methanomassiliicoccales	Methanomassiliicoccaceae	Group8	Group8 sp. WGK1	-0.520013	-0.224248
3973a3ef3c3b2c9ae643664421e914dc	Archaea	Euryarchaeota	Methanomicrobia	Methanomicrobiales	Methanomicrobiaceae	Methanogenium	NA	-0.562772	-0.622132
3ee0111a02bc13f9690a006b5c43cec2	Archaea	Euryarchaeota	Methanobacteria	Methanobacteriales	Methanobacteriaceae	Methanobrevibacter	NA	-0.792213	-0.639763
238a430db645e0f3038b0c91610a8c6a	Archaea	Euryarchaeota	Thermoplasmata	Methanomassiliicoccales	Methanomassiliicoccaceae	Group9	Group9 sp. ISO4-G1	-0.844528	-0.83103
0cc9fdeabd376f0fa78f729abf52d9d2	Archaea	Euryarchaeota	Methanobacteria	Methanobacteriales	Methanobacteriaceae	Methanobrevibacter	NA	3.44578	3.45674
c1c7f473aa59cf470a92acd22efd714a	Archaea	Euryarchaeota	Methanomicrobia	Methanomicrobiales	Methanomicrobiaceae	Methanomicrobium	Methanomicrobium mobile	-0.704948	-0.804704
2d49bc35c78a3973a96621806a2c908a	Archaea	Euryarchaeota	Methanobacteria	Methanobacteriales	Methanobacteriaceae	Methanobrevibacter	NA	-0.283781	0.140175
e7c884b122b39efb8a2c13e8888927e3	Archaea	Euryarchaeota	Methanobacteria	Methanobacteriales	Methanobacteriaceae	Methanobacterium	Methanobacterium alkaliphilum	-0.466346	-0.545758
8680b46836e220ff908cd0b5ec645ece	Archaea	Euryarchaeota	Thermoplasmata	Methanomassiliicoccales	Methanomassiliicoccaceae	NA	NA	-0.368016	-0.58908
2dc1746d0a3dca8355f21de408527f5c	Archaea	Euryarchaeota	Methanobacteria	Methanobacteriales	Methanobacteriaceae	Methanobrevibacter	Methanobrevibacter gottschalkii clade	0.989181	0.442951
135b6d936e1c46703c5a426abeb45c12	Archaea	Euryarchaeota	Methanobacteria	Methanobacteriales	Methanobacteriaceae	Methanobrevibacter	Methanobrevibacter ruminantium clade	3.36771	3.42891
ce56e2457be4a0b035a354cd6474ab78	Archaea	Euryarchaeota	Methanomicrobia	Methanomicrobiales	Methanomicrobiaceae	Methanomicrobium	Methanomicrobium mobile	0.0211949	-0.46537
437ad07395fb9e3779d8153c662bb748	Archaea	Euryarchaeota	Thermoplasmata	Methanomassiliicoccales	Methanomassiliicoccaceae	NA	NA	-0.809577	-0.765416
eac9d42800a99bc0f7fa63935f342c66	Archaea	Euryarchaeota	Methanobacteria	Methanobacteriales	Methanobacteriaceae	Methanobrevibacter	Methanobrevibacter boviskoreani clade	-0.481989	-0.411481
aba054103bb2174a100223afb242651d	Archaea	Euryarchaeota	Methanobacteria	Methanobacteriales	Methanobacteriaceae	Methanobacterium	NA	0.696691	0.771036
c45007cfa9e5be2f24c7d3497b8de119	Archaea	Euryarchaeota	Methanobacteria	Methanobacteriales	Methanobacteriaceae	Methanosphaera	Methanosphaera sp. ISO3-F5	1.81137	2.00699
5a205db87cff1c1836bc772365d96985	Archaea	Euryarchaeota	Methanobacteria	Methanobacteriales	Methanobacteriaceae	Methanobrevibacter	Methanobrevibacter boviskoreani clade	-0.0549893	0.236234
7c5bc8aa94aedec8c2eff6b31952e460	Archaea	Euryarchaeota	Methanobacteria	Methanobacteriales	Methanobacteriaceae	Methanosphaera	Methanosphaera sp. ISO3-F5	2.93106	3.20679
8efec8514ee11d7d8aa88fb97a97bc0c	Archaea	Euryarchaeota	Methanobacteria	Methanobacteriales	Methanobacteriaceae	Methanobrevibacter	Methanobrevibacter boviskoreani clade	-0.218895	-0.120252
274ef600a71a75fe8d7b97eaab2b1781	Archaea	NA	NA	NA	NA	NA	NA	-0.792213	-0.557153
382156537fdeaa8dfbbb0463386a42b1	Archaea	Euryarchaeota	Methanobacteria	Methanobacteriales	Methanobacteriaceae	Methanobrevibacter	Methanobrevibacter boviskoreani clade	-0.682566	-0.394983
b1ea8eb2d8a6c619f34717ca38fdfdc5	Archaea	Euryarchaeota	Thermoplasmata	Methanomassiliicoccales	Methanomassiliicoccaceae	NA	NA	-0.219487	-0.325822
90a9541ad1c6a988c0db8c77b3cf6184	Archaea	Euryarchaeota	Methanobacteria	Methanobacteriales	Methanobacteriaceae	Methanosphaera	Methanosphaera sp. ISO3-F5	0.0988432	0.0658342
f9f9be274b7e4536d97bf39aeaef1660	Archaea	Euryarchaeota	Methanobacteria	Methanobacteriales	Methanobacteriaceae	Methanobrevibacter	Methanobrevibacter boviskoreani clade	-0.318898	-0.456563
73e642f3133d871c2d11c8fc3b3b558b	Archaea	Euryarchaeota	Methanobacteria	Methanobacteriales	Methanobacteriaceae	Methanosphaera	NA	1.16545	1.55556
2572cbc22372c55b70c8481d22473997	Archaea	Euryarchaeota	Methanobacteria	Methanobacteriales	Methanobacteriaceae	Methanosphaera	NA	0.200291	0.203673
d9cd1c297b3eab4113ddbe8698b936a6	Archaea	Euryarchaeota	Methanobacteria	Methanobacteriales	Methanobacteriaceae	Methanobrevibacter	Methanobrevibacter ruminantium clade	3.04864	3.47172
68e32eac8bc172cb039c7546e05fd162	Archaea	Euryarchaeota	Methanobacteria	Methanobacteriales	Methanobacteriaceae	Methanobrevibacter	NA	1.52286	1.58743
c82f961b8963b66193109683d32af2dd	Archaea	Euryarchaeota	Methanobacteria	Methanobacteriales	Methanobacteriaceae	Methanobrevibacter	Methanobrevibacter boviskoreani clade	-0.0172849	0.0153136
069448e3a1508937d8b8e2f83392558c	Archaea	Euryarchaeota	Methanobacteria	Methanobacteriales	Methanobacteriaceae	Methanobrevibacter	Methanobrevibacter boviskoreani clade	-0.162731	-0.280227
e44bb744f52186e09d97c454b9ca2fa7	Archaea	Euryarchaeota	Methanobacteria	Methanobacteriales	Methanobacteriaceae	Methanobrevibacter	Methanobrevibacter boviskoreani clade	-0.142317	-0.144189
c716b65949127156854db8dea11677b6	Archaea	Euryarchaeota	Methanobacteria	Methanobacteriales	Methanobacteriaceae	Methanosphaera	Methanosphaera sp. ISO3-F5	1.72486	1.44461
a10629ffc8f4c5c5b6ac39691eff9135	Archaea	Euryarchaeota	Methanobacteria	Methanobacteriales	Methanobacteriaceae	Methanobrevibacter	Methanobrevibacter boviskoreani clade	0.121422	0.244432
109ef9f5dc9e9164c63b6a5024d5738d	Archaea	Euryarchaeota	Methanobacteria	Methanobacteriales	Methanobacteriaceae	Methanosphaera	NA	2.72047	3.18411
1adca64175f72dc0f06735321ae14659	Archaea	Euryarchaeota	Methanobacteria	Methanobacteriales	Methanobacteriaceae	Methanobrevibacter	Methanobrevibacter boviskoreani clade	-0.247878	-0.379165
70a44cde526a5d7117f85a64e7edda7f	Archaea	Euryarchaeota	Methanobacteria	Methanobacteriales	Methanobacteriaceae	Methanobacterium	Methanobacterium alkaliphilum	1.70735	2.00595
a4318b31c3d129802e8e508421f3c9ac	Archaea	Euryarchaeota	Methanobacteria	Methanobacteriales	Methanobacteriaceae	Methanobrevibacter	Methanobrevibacter boviskoreani clade	0.107244	-0.198078
8a2551f9a850f1346212bf8b995fbc85	Archaea	Euryarchaeota	Methanobacteria	Methanobacteriales	Methanobacteriaceae	Methanobrevibacter	Methanobrevibacter boviskoreani clade	-0.564238	-0.606076
4ea6b1d6620d843a1d55e260c5b056bc	Archaea	Euryarchaeota	Methanobacteria	Methanobacteriales	Methanobacteriaceae	Methanobrevibacter	Methanobrevibacter gottschalkii clade	2.28698	2.35977
f998c489fbb278215a03bedd01a29246	Archaea	Euryarchaeota	Methanobacteria	Methanobacteriales	Methanobacteriaceae	Methanobrevibacter	NA	0.15654	0.466276
abd6846b8dd1b9f0637380e0c369601f	Archaea	Euryarchaeota	Methanobacteria	Methanobacteriales	Methanobacteriaceae	Methanobrevibacter	Methanobrevibacter boviskoreani clade	0.120311	0.037428
f105a2c73c653749be2fe51fb2f0c11c	Archaea	Euryarchaeota	Methanobacteria	Methanobacteriales	Methanobacteriaceae	Methanobrevibacter	Methanobrevibacter boviskoreani clade	0.133582	0.0366516
dce28af03e048e1e4b689e24b9c1bc5c	Archaea	Euryarchaeota	Methanobacteria	Methanobacteriales	Methanobacteriaceae	Methanobrevibacter	Methanobrevibacter boviskoreani clade	-0.237323	-0.372193
a9863db72390fef31e1ef7d02b209e50	Archaea	Euryarchaeota	Methanobacteria	Methanobacteriales	Methanobacteriaceae	Methanobrevibacter	NA	0.600381	0.52938
d5323e95662fd9fc22c4f3a91946b1b1	Archaea	Euryarchaeota	Methanobacteria	Methanobacteriales	Methanobacteriaceae	Methanobrevibacter	Methanobrevibacter gottschalkii clade	1.70057	1.61917
3efd38d36791b08e6d32c40dc4b51ca9	Archaea	Euryarchaeota	Methanobacteria	Methanobacteriales	Methanobacteriaceae	Methanobrevibacter	Methanobrevibacter boviskoreani clade	-0.392612	-0.295462
af87e639772ceee8f59df64dc61d8256	Archaea	Euryarchaeota	Methanobacteria	Methanobacteriales	Methanobacteriaceae	Methanobrevibacter	NA	-0.42773	-0.639485
5cd310255428d379c242a3140da6aee9	Archaea	Euryarchaeota	Methanobacteria	Methanobacteriales	Methanobacteriaceae	Methanobrevibacter	Methanobrevibacter boviskoreani clade	-0.910542	-0.660792
f8e8a5aa6a9acb36d04b9832b2afd117	Archaea	Euryarchaeota	Methanobacteria	Methanobacteriales	Methanobacteriaceae	NA	NA	0.480729	0.489735
b5968df1052c8b4993406e29ff0acb1d	Archaea	Euryarchaeota	Methanomicrobia	Methanomicrobiales	Methanomicrobiaceae	NA	NA	0.317732	0.271489
58146bd1b3d6db19a07feb9eae944867	Archaea	Euryarchaeota	Methanobacteria	Methanobacteriales	Methanobacteriaceae	Methanobrevibacter	Methanobrevibacter gottschalkii clade	2.65234	2.51812
bc370513a24c8eaafde325d34349e47c	Archaea	Euryarchaeota	Methanobacteria	Methanobacteriales	Methanobacteriaceae	Methanobrevibacter	Methanobrevibacter sp. RT	0.354327	-0.00483438
9d34715fd1ef0a8018edceb8bc8df1a2	Archaea	Euryarchaeota	Methanobacteria	Methanobacteriales	Methanobacteriaceae	Methanobrevibacter	NA	0.673898	0.586654
af80863de81ac246afc6c73b3c6bf75d	Archaea	Euryarchaeota	Thermoplasmata	Methanomassiliicoccales	Methanomassiliicoccaceae	Group9	Group9 sp. ISO4-G1	0.207217	0.0852656
5c311eb9eb212e7e227331d6df1c42d8	Archaea	Euryarchaeota	Thermoplasmata	Methanomassiliicoccales	Methanomassiliicoccaceae	Group10	Group10 sp.	0.366532	0.394482
4d0e2b56f4d5b9c837ceddb626047d2e	Archaea	Euryarchaeota	Thermoplasmata	Methanomassiliicoccales	Methanomassiliicoccaceae	Group9	Group9 sp. ISO4-G1	-0.183461	-0.474543
b4b0880715bb49783cb90c7cc52a9ea1	Archaea	Euryarchaeota	Methanobacteria	Methanobacteriales	Methanobacteriaceae	Methanobrevibacter	Methanobrevibacter boviskoreani clade	-0.696266	-0.977991
fb8f6942f3b20365963558188e085ba2	Archaea	Euryarchaeota	Methanomicrobia	Methanosarcinales	Methanosarcinaceae	Methanolobus	Methanolobus taylorii	-0.150345	-0.377003
11b253c03af5ae85102291f239d03686	Archaea	Euryarchaeota	Methanobacteria	Methanobacteriales	Methanobacteriaceae	Methanobrevibacter	NA	0.246825	-0.0309156
21d8ff88d77959c3e8bee0d3402930b7	Archaea	Euryarchaeota	Thermoplasmata	Methanomassiliicoccales	Methanomassiliicoccaceae	Group9	Group9 sp. ISO4-G1	-0.435283	-0.484178
e9d83565871f6b43d324733ab7c26ccd	Archaea	Euryarchaeota	Thermoplasmata	Methanomassiliicoccales	Methanomassiliicoccaceae	Group9	Group9 sp. CH1270	-0.0379572	0.0937271
f13abf3edbfb721474e2337e56bed268	Archaea	Euryarchaeota	Methanobacteria	Methanobacteriales	Methanobacteriaceae	Methanobacterium	Methanobacterium alkaliphilum	2.27923	2.3563
6bafeef5d4d7f5491ff4d55e6eee9297	Archaea	Euryarchaeota	Methanobacteria	Methanobacteriales	Methanobacteriaceae	Methanobrevibacter	NA	-0.910542	-0.701065
5efd150b3ea965ed26f5349fb0a9c10b	Archaea	Euryarchaeota	Methanobacteria	Methanobacteriales	Methanobacteriaceae	Methanobrevibacter	Methanobrevibacter ruminantium clade	0.365026	0.346458
d64b598016d81e7630fd46e29350f1df	Archaea	Euryarchaeota	Methanobacteria	Methanobacteriales	Methanobacteriaceae	Methanobrevibacter	Methanobrevibacter boviskoreani clade	0.350766	0.237095
d38262b3098c17a356070eda5725ca64	Archaea	Euryarchaeota	Methanobacteria	Methanobacteriales	Methanobacteriaceae	Methanobrevibacter	NA	1.06799	0.88322
996f4dbcb6d15bdb7952c4b9b3de9f59	Archaea	Euryarchaeota	Methanobacteria	Methanobacteriales	Methanobacteriaceae	Methanobrevibacter	Methanobrevibacter boviskoreani clade	-1.01825	-0.804704
6291e0ee1efac566f16a4637855b9a59	Archaea	Euryarchaeota	Thermoplasmata	Methanomassiliicoccales	Methanomassiliicoccaceae	Group9	Group9 sp. ISO4-G1	-0.779264	-0.722094
db869e5ec2c058ebaccb316527d54f2c	Archaea	Euryarchaeota	Methanobacteria	Methanobacteriales	Methanobacteriaceae	Methanobrevibacter	NA	-0.60787	-0.462164
c19925aa491b289dda90629edb723259	Archaea	Euryarchaeota	Methanobacteria	Methanobacteriales	Methanobacteriaceae	Methanobrevibacter	Methanobrevibacter boviskoreani clade	0.37409	0.228517
66b0a10c59e37c44337a2c09d761f5f6	Archaea	Euryarchaeota	Thermoplasmata	Methanomassiliicoccales	Methanomassiliicoccaceae	Group10	Group10 sp.	-0.772906	-0.718061
6cd4e4a8d57d904cd55288556281cd23	Archaea	Euryarchaeota	Thermoplasmata	Methanomassiliicoccales	Methanomassiliicoccaceae	Group10	Group10 sp.	-0.170635	-0.084292
519db4e369ac88d1e63cf2753de797bf	Archaea	Euryarchaeota	Methanobacteria	Methanobacteriales	Methanobacteriaceae	Methanobacterium	Methanobacterium alkaliphilum	-0.0545058	-0.094817
67e8bc2325684f8b025c060fcf989adb	Archaea	Euryarchaeota	Methanomicrobia	Methanomicrobiales	Methanomicrobiaceae	NA	NA	-0.474212	-0.249589
aa6144a09892c833dd87ae217be04c3c	Archaea	Euryarchaeota	Methanobacteria	Methanobacteriales	Methanobacteriaceae	Methanosphaera	NA	-0.704948	-0.39281
a8a0329f15bfd8c64d3d8c4724fbdf5e	Archaea	Euryarchaeota	Methanobacteria	Methanobacteriales	Methanobacteriaceae	Methanobacterium	Methanobacterium alkaliphilum	0.0280093	0.0838143
9fb7cbae34b7429afff43f616152a31b	Archaea	Euryarchaeota	Methanobacteria	Methanobacteriales	Methanobacteriaceae	Methanobrevibacter	Methanobrevibacter smithii	3.36522	3.42866
5e323bb41d051c22acdc2e1ff39016d2	Archaea	Euryarchaeota	Methanobacteria	Methanobacteriales	Methanobacteriaceae	Methanobrevibacter	Methanobrevibacter boviskoreani clade	-0.82522	-0.934669
7c7237b69b51c8f95d402c1b180258fc	Archaea	Euryarchaeota	Thermoplasmata	Methanomassiliicoccales	Methanomassiliicoccaceae	NA	NA	-0.573398	-0.566788
bf5576e95034337b95e57ddd0c745e51	Archaea	Euryarchaeota	Methanobacteria	Methanobacteriales	Methanobacteriaceae	Methanobrevibacter	Methanobrevibacter boviskoreani clade	-0.835108	-0.977991
6b8b9c1f286388c0a2fbe7fece0d0af1	Archaea	Euryarchaeota	Methanobacteria	Methanobacteriales	Methanobacteriaceae	Methanobrevibacter	NA	-0.520605	-0.628089
a6a587320c1fddff507fb05537e49501	Archaea	Euryarchaeota	Thermoplasmata	Methanomassiliicoccales	Methanomassiliicoccaceae	NA	NA	-0.833902	-0.822684
3b0a2a2f60c342adbbaaaba66dafe621	Archaea	Euryarchaeota	Methanomicrobia	Methanomicrobiales	NA	NA	NA	-0.833902	-0.692719
56fb13eab6806210252f4661ae2249e0	Archaea	Euryarchaeota	Thermoplasmata	Methanomassiliicoccales	Methanomassiliicoccaceae	Group9	Group9 sp. ISO4-G1	-0.0447145	0.255232
78127a7add65e7995dda3549349eaffb	Archaea	Euryarchaeota	Methanobacteria	Methanobacteriales	Methanobacteriaceae	Methanobrevibacter	Methanobrevibacter ruminantium clade	2.72165	2.83649
fae087a45ef99c672b902ccdb569db4c	Archaea	Euryarchaeota	Methanomicrobia	Methanomicrobiales	Methanomicrobiaceae	NA	NA	0.649323	0.239912
70c608dc82d4f4e4060c08966aab72e2	Archaea	Euryarchaeota	Methanobacteria	Methanobacteriales	Methanobacteriaceae	Methanobrevibacter	Methanobrevibacter boviskoreani clade	-0.0579921	0.164663
3050bc050fc03848fd68927bea62a814	Archaea	Euryarchaeota	Methanobacteria	Methanobacteriales	Methanobacteriaceae	Methanobrevibacter	Methanobrevibacter gottschalkii clade	4.21579	4.243
