# Supplementary material for: Programming rumen microbiome development in calves with the anti-methanogenic compound 3-NOP
Source: Anim Microbiome. 2024 Oct 25;6:60. doi: 10.1186/s42523-024-00343-2 (PMC11515290; doi:10.1186/s42523-024-00343-2)
Supplement: Supplementary file 6 — Supplementary Material 6 [file 42523_2024_343_MOESM6_ESM.xlsx]

## Sheet: Week 10
									Mean clr values
ASV	Kingdom	Phylum	Class	Order	Family	Genus	Species	NA.	Control	3-NOP
805f744a70a12b9a283f117407a39b1f	Eukaryota	SAR	Alveolata	Ciliophora	Trichostomatia	Isotricha	NA	NA	-0.882446	0.474826
655b3ddb5e0b07a9c73a999bf7c7c475	Eukaryota	SAR	Alveolata	Ciliophora	Trichostomatia	Ophryoscolex	uncultured_rumen_protozoa	NA	0.141221	-0.915364
7b086df838fbc2fa497a660ae4c0c220	Eukaryota	SAR	Alveolata	Ciliophora	Trichostomatia	Ophryoscolex	uncultured_rumen_protozoa	NA	1.87655	-0.0213746
8db2ff7e89358c1f41be137c486f3916	Eukaryota	SAR	Alveolata	Ciliophora	Trichostomatia	Isotricha	NA	NA	-0.931479	0.202432
7814a5614b4b8b4fc160bb2a095348ed	Eukaryota	SAR	Alveolata	Ciliophora	Trichostomatia	Isotricha	NA	NA	-1.31308	-0.42494
df0948dc4896c0c591fb7ed78b40fcfa	Eukaryota	SAR	Alveolata	Ciliophora	Trichostomatia	Isotricha	NA	NA	1.17182	0.568654
d719a269f43adba2eae209c7253de29a	Eukaryota	SAR	Alveolata	Ciliophora	Trichostomatia	Entodinium	uncultured_rumen_protozoa	HQ162064.1.1538	0.666388	0.00477488
e0390ffeaca91ea8461aa43907ca8138	Eukaryota	SAR	Alveolata	Ciliophora	Trichostomatia	Entodinium	NA	NA	-1.05335	-0.55536
464ab58c2dd1106756f0002f2d6c0414	Eukaryota	SAR	Alveolata	Ciliophora	Trichostomatia	Eremoplastron	uncultured_rumen_protozoa	NA	-0.534993	-0.95398
588e4e0e435367f337abc0c3a2d4cd52	Eukaryota	SAR	Alveolata	Ciliophora	Trichostomatia	Isotricha	NA	NA	-0.349717	-0.483738
8676cea3dc1785ce367204f5a64019a6	Eukaryota	SAR	Alveolata	Ciliophora	Trichostomatia	Isotricha	NA	NA	3.0127	2.16984
d952a3891109d92c04648f0ea320437c	Eukaryota	SAR	Alveolata	Ciliophora	Trichostomatia	NA	NA	NA	0.00421611	-0.434106
0ec04d1e913e1c0603443d8f46790c13	Eukaryota	SAR	Alveolata	Ciliophora	Trichostomatia	Dasytricha	NA	NA	3.83768	2.63256
8b1f1ab2d12392d717bda91bdf425aa0	Eukaryota	SAR	Alveolata	Ciliophora	Trichostomatia	Isotricha	Isotricha_intestinalis	AM158441.1.1639	-0.234625	-0.368596
cef199973c277b3ef174df4fcc217cd8	Eukaryota	SAR	Alveolata	Ciliophora	Trichostomatia	Isotricha	Isotricha_sp._LDK-2011	JN116188.1.1365	0.126485	0.0050168
81bb1788be9647ea1374c96144b86c1c	Eukaryota	SAR	Alveolata	Ciliophora	Trichostomatia	Metadinium	Metadinium_medium	NA	-1.17862	-0.83678
7e043c58371720258cb772aeeffeeb96	Eukaryota	SAR	Alveolata	Ciliophora	Trichostomatia	Metadinium	Metadinium_medium	NA	-1.35159	-0.833707
fc76bd1ed5c8440d835b583e52bd1ac1	Eukaryota	SAR	Alveolata	Ciliophora	Trichostomatia	Metadinium	Metadinium_medium	NA	-1.14596	-0.580278
36bf6ff74ba1aaaa737c632d33677c73	Eukaryota	SAR	Alveolata	Ciliophora	Trichostomatia	Isotricha	Isotricha_intestinalis	AM158441.1.1639	0.483582	0.414536
2fe2f4a627070bc0dfad13c99d025e35	Eukaryota	SAR	Alveolata	Ciliophora	Trichostomatia	Entodinium	NA	NA	2.55061	3.1735
bc4bb46a8d4997d17813af6c62cd98b8	Eukaryota	SAR	Alveolata	Ciliophora	Trichostomatia	Entodinium	uncultured_Canadian_Arcott_wether_rumen_protozoa	DQ832561.1.1364	-0.877577	-0.588367
08a8afae94d13ce1fb95321c04ae3ee4	Eukaryota	SAR	Alveolata	Ciliophora	Trichostomatia	Dasytricha	NA	NA	-0.398958	-0.328387
4b4f1b47d63659a5f741f19369b67c4c	Eukaryota	SAR	Alveolata	Ciliophora	Trichostomatia	NA	NA	NA	4.24277	3.26341
8fbc2ed0ac029d6fff18986a108dd23b	Eukaryota	SAR	Alveolata	Ciliophora	Trichostomatia	NA	NA	NA	-0.0101805	-0.421388
63b8eb8bbfc6b3c790e4932431fbc6e9	Eukaryota	SAR	Alveolata	Ciliophora	Trichostomatia	Metadinium	Metadinium_medium	NA	-0.370517	-0.123922
eb61177cbb8f881965e19a853a20549d	Eukaryota	SAR	Alveolata	Ciliophora	Trichostomatia	NA	NA	NA	0.159485	-0.134422
6e7aa8c698aa4b39afd608eea9bb9580	Eukaryota	SAR	Alveolata	Ciliophora	Trichostomatia	Entodinium	NA	NA	-0.742893	-0.574817
589dc7aa31bb782d02e88d7271bbaf71	Eukaryota	SAR	Alveolata	Ciliophora	Trichostomatia	Entodinium	NA	NA	0.383132	1.32327
e532e60821efb8dc95ff73269b6c694d	Eukaryota	SAR	Alveolata	Ciliophora	Trichostomatia	NA	NA	NA	0.804337	0.370147
57d32204e6927ae4497c5c758d198d97	Eukaryota	SAR	Alveolata	Ciliophora	Trichostomatia	Entodinium	NA	NA	0.1923	-0.265171
2d90c3543961623010e78833c0ae032b	Eukaryota	SAR	Alveolata	Ciliophora	Trichostomatia	Entodinium	NA	NA	-1.23436	-1.01758
f8b245ae9719ff877d4b0eea86bd0882	Eukaryota	SAR	Alveolata	Ciliophora	Trichostomatia	Entodinium	uncultured_rumen_protozoa	NA	-1.04605	-0.827468
1b9a1349d1d88a2ab7e05786d9771f5f	Eukaryota	SAR	Alveolata	Ciliophora	Trichostomatia	Metadinium	Metadinium_medium	NA	0.270325	0.977891
73d98fec2004b40840f649dcc84f5e15	Eukaryota	SAR	Alveolata	Ciliophora	Trichostomatia	Isotricha	NA	NA	1.81721	1.25745
67613db762ae24247343552f2b8e4d5b	Eukaryota	SAR	Alveolata	Ciliophora	Trichostomatia	NA	NA	NA	-1.3777	-0.736506
c36750312f70093afa9a17b3aed22a2d	Eukaryota	SAR	Alveolata	Ciliophora	Trichostomatia	Isotricha	Isotricha_prostoma	NA	-0.603431	-0.0642504
f06baf644d207f9f48e1a1f482db9331	Eukaryota	SAR	Alveolata	Ciliophora	Trichostomatia	Metadinium	Metadinium_medium	NA	-0.484441	-0.0861535
cfe6a7d9182da4771880db708439e1db	Eukaryota	SAR	Alveolata	Ciliophora	Trichostomatia	NA	NA	NA	-1.12413	-0.721466
4fb27ccb359e57e162d156cde91d2dca	Eukaryota	SAR	Alveolata	Ciliophora	Trichostomatia	Dasytricha	NA	NA	2.8351	1.80699
a2e0740e530451cdfd190ea237202b6b	Eukaryota	SAR	Alveolata	Ciliophora	Trichostomatia	Dasytricha	NA	NA	4.32067	3.67388
9858d0df95b50d58a7971e090a9ac4b4	Eukaryota	SAR	Alveolata	Ciliophora	Trichostomatia	NA	NA	NA	0.975077	0.433854
f15f1ce67babdc534b874c95f9d412c7	Eukaryota	SAR	Alveolata	Ciliophora	Trichostomatia	Isotricha	NA	NA	0.0486329	-0.216536
c939267a359189115cb297f83f42fab6	Eukaryota	SAR	Alveolata	Ciliophora	Trichostomatia	Polyplastron	NA	NA	-1.38356	-0.76436
a8acb9742b709906f5953d6559ad4667	Eukaryota	SAR	Alveolata	Ciliophora	Trichostomatia	Dasytricha	uncultured_rumen_protozoa	NA	2.24002	1.30402
51ee335cdf622db8656c04a2f5f20b49	Eukaryota	SAR	Alveolata	Ciliophora	Trichostomatia	Isotricha	NA	NA	0.356806	0.0604573
05d777f237ee35d2c6e0cdd562975bbd	Eukaryota	SAR	Alveolata	Ciliophora	Trichostomatia	Entodinium	uncultured_protist	AB992194.1.1493	-1.3901	-0.68563
e2abe858a6975ab13ce889ad80bcf14e	Eukaryota	SAR	Alveolata	Ciliophora	Trichostomatia	NA	NA	NA	2.08248	1.24338
6c2648932ba6f485a88a84a1393518b0	Eukaryota	SAR	Alveolata	Ciliophora	Trichostomatia	Entodinium	NA	NA	-0.440028	0.13516
699a2c42f95f78b1c34e05c162f88986	Eukaryota	SAR	Alveolata	Ciliophora	Trichostomatia	Dasytricha	NA	NA	3.05427	2.16594
6e896c218f7dbdc1823113d83c9a0533	Eukaryota	SAR	Alveolata	Ciliophora	Trichostomatia	Metadinium	Metadinium_medium	NA	0.55328	1.87149
e3ef1a4bcac9330905375a4762512949	Eukaryota	SAR	Alveolata	Ciliophora	Trichostomatia	NA	NA	NA	-1.36757	-0.726403
70a0636d8587e6261ccda36d0c500ddf	Eukaryota	SAR	Alveolata	Ciliophora	Trichostomatia	NA	NA	NA	-0.259587	-0.411764
92b156421d75f16ff8519a7a9ddd9455	Eukaryota	SAR	Alveolata	Ciliophora	Trichostomatia	Isotricha	NA	NA	0.040331	-0.199635
9dfffcd540d2355abaed524c551f8cdf	Eukaryota	SAR	Alveolata	Ciliophora	Trichostomatia	Entodinium	uncultured_protist	AB992198.1.1495	-0.454221	-0.432764
c15958afd8827421e9cd5c2c16873425	Eukaryota	SAR	Alveolata	Ciliophora	Trichostomatia	NA	NA	NA	-1.16622	-0.648699
42686614afb88a1663ee678bb48a11e4	Eukaryota	SAR	Alveolata	Ciliophora	Trichostomatia	Entodinium	NA	NA	-0.613764	-0.804844
ff37bc3ae6067733292bc2c75b77cf1a	Eukaryota	SAR	Alveolata	Ciliophora	Trichostomatia	Entodinium	uncultured_protist	NA	1.74235	1.76962
e6ced5471eedcedd4d928e9781b9d9ae	Eukaryota	SAR	Alveolata	Ciliophora	Trichostomatia	Isotricha	NA	NA	0.155556	0.286894
e15dac1e14aed63d5fde1d2bdb90e3a5	Eukaryota	SAR	Alveolata	Ciliophora	Trichostomatia	Isotricha	Isotricha_intestinalis	AM158441.1.1639	-0.376682	-0.408046
65048bd4d05ec552477c9289be18e8a4	Eukaryota	SAR	Alveolata	Ciliophora	Trichostomatia	Metadinium	Metadinium_minorum	JN116224.1.1364	-1.1631	-0.983175
40ca3ecd0971f68d05920bb7c9a6d57f	Eukaryota	SAR	Alveolata	Ciliophora	Trichostomatia	Entodinium	NA	NA	3.54954	3.97628
d6dd56e9b346551fe525fe5ac9294b43	Eukaryota	SAR	Alveolata	Ciliophora	Trichostomatia	NA	NA	NA	2.8942	1.8855
2b777c5b45cfd548d9e5d95cbcb25191	Eukaryota	SAR	Alveolata	Ciliophora	Trichostomatia	Isotricha	Isotricha_intestinalis	AM158441.1.1639	-1.23965	-0.743487
f84eea78c16c5d36f1b1bdbff3d88703	Eukaryota	SAR	Alveolata	Ciliophora	Trichostomatia	NA	NA	NA	-0.951156	-0.77271
96f9cac6e6d509c8d08af625e6cd0789	Eukaryota	SAR	Alveolata	Ciliophora	Trichostomatia	Polyplastron	uncultured_rumen_protozoa	NA	-0.755904	-0.687388
42bdab90e357a1ca4a845849245fdbf7	Eukaryota	SAR	Alveolata	Ciliophora	Trichostomatia	Isotricha	NA	NA	-0.37861	-0.44108
6446fe18afdabfcb5bb07da2806d5af2	Eukaryota	SAR	Alveolata	Ciliophora	Trichostomatia	NA	NA	NA	-0.739401	-0.976361
0a514b83f4c6fc964d13ec5fec48e55f	Eukaryota	SAR	Alveolata	Ciliophora	Trichostomatia	Entodinium	uncultured_Canadian_Arcott_wether_rumen_protozoa	DQ832561.1.1364	-1.04213	-0.832386
d74d3b068a62afb8b812c6371b19e42d	Eukaryota	SAR	Alveolata	Ciliophora	Trichostomatia	Dasytricha	uncultured_rumen_protozoa	NA	1.77682	1.03582
6677d695f5dc754b79229d4c8f96f7ed	Eukaryota	SAR	Alveolata	Ciliophora	Trichostomatia	NA	NA	NA	0.334829	0.579458
cd952b3f2e4155b0fa8d527569590423	Eukaryota	SAR	Alveolata	Ciliophora	NA	NA	NA	NA	1.5519	0.0813381
ae11641c4f1580cf318ddcb3beee11c4	Eukaryota	SAR	Alveolata	Ciliophora	Trichostomatia	Isotricha	NA	NA	-0.963408	-0.368744
8236c9ac2a2a661aa29dde190fdde55f	Eukaryota	SAR	Alveolata	Ciliophora	Trichostomatia	NA	NA	NA	-0.279326	-0.126721
96800ad839ff9d45e387cc2c8a53711d	Eukaryota	SAR	Alveolata	Ciliophora	Trichostomatia	Isotricha	Isotricha_intestinalis	AM158441.1.1639	0.752706	1.1591
5772d9608a931d1d724e27a703cc15a6	Eukaryota	SAR	Alveolata	Ciliophora	Trichostomatia	Entodinium	uncultured_rumen_protozoa	NA	-0.171168	-0.0886024
397fe1b91ba9d0d782d072f9e5185655	Eukaryota	SAR	Alveolata	Ciliophora	Trichostomatia	NA	NA	NA	-0.877282	-1.03784
47cf00cc3fc0ab299166a7859df0f263	Eukaryota	SAR	Alveolata	Ciliophora	Trichostomatia	NA	NA	NA	-0.889508	-0.299945
28ebd288b883baa2c1eb28682086e1d8	Eukaryota	SAR	Alveolata	Ciliophora	Trichostomatia	Entodinium	uncultured_rumen_protozoa	NA	0.776851	1.26993
1baa9050901636f5feb745b2950bde6a	Eukaryota	SAR	Alveolata	Ciliophora	Trichostomatia	NA	NA	NA	-0.589545	0.0900001
8d133dcd401696f168a747933c71890b	Eukaryota	SAR	Alveolata	Ciliophora	Trichostomatia	Isotricha	NA	NA	1.8965	1.59346
af06c3e2789883b37baa83dc76c7e873	Eukaryota	SAR	Alveolata	Ciliophora	Trichostomatia	Entodinium	NA	NA	0.955567	0.804433
4a192bdfa0e5a981f3c347051a3026cd	Eukaryota	SAR	Alveolata	Ciliophora	Trichostomatia	Isotricha	Isotricha_prostoma	NA	-0.734567	-0.363553
0935785f6b5c87545673609c19b2deb1	Eukaryota	SAR	Alveolata	Ciliophora	Trichostomatia	Polyplastron	NA	NA	-0.800956	-0.30376
0e61665b1dfa16b01ac7dd0e2772e56b	Eukaryota	SAR	Alveolata	Ciliophora	Trichostomatia	Isotricha	Isotricha_intestinalis	AM158441.1.1639	0.199253	0.686389
f45516c8de9dbe67fcb4f7d9c18c34ea	Eukaryota	SAR	Alveolata	Ciliophora	Trichostomatia	NA	NA	NA	-0.495268	0.00880858
7babc47b691bd19732ccc338cebacba7	Eukaryota	SAR	Alveolata	Ciliophora	Trichostomatia	Eremoplastron	uncultured_rumen_protozoa	NA	0.972468	0.381456
72ddb23680ed971abf2cadd37ffb7aa4	Eukaryota	SAR	Alveolata	Ciliophora	Trichostomatia	Metadinium	Metadinium_medium	NA	2.84698	3.33928
ab5ec71d9534a436125390428a1665b7	Eukaryota	SAR	Alveolata	Ciliophora	Trichostomatia	Isotricha	NA	NA	-1.42861	-0.760523
933b7220147cdf49651e718bf94afc12	Eukaryota	SAR	Alveolata	Ciliophora	Trichostomatia	Isotricha	NA	NA	-0.881241	-0.825025
429dab868c18716765a137c52c22cdd3	Eukaryota	SAR	Alveolata	Ciliophora	Trichostomatia	NA	NA	NA	1.55424	1.35072
14229eb37f7e8f89f647f87d8e534dcc	Eukaryota	SAR	Alveolata	Ciliophora	Trichostomatia	Entodinium	NA	NA	0.57592	0.106027
778facb9aac9a7c0b3f355ca69d4e7fc	Eukaryota	NA	NA	NA	NA	NA	NA	NA	-0.873039	-0.785883
92271ebaf5c9ff2ab869db068261c8af	Eukaryota	SAR	Alveolata	Ciliophora	Trichostomatia	Dasytricha	NA	NA	-0.673909	-0.579562
43dcb097dffaf9d9baab31708135936d	Eukaryota	SAR	Alveolata	Ciliophora	Trichostomatia	Entodinium	uncultured_Canadian_Arcott_wether_rumen_protozoa	DQ832561.1.1364	-0.482617	-0.505845
effb9681c06feb59ee37c14c2b988279	Eukaryota	SAR	Alveolata	Ciliophora	Trichostomatia	NA	NA	NA	-0.930753	-0.91406

## Sheet: Week 15
									Mean clr values
ASV	Kingdom	Phylum	Class	Order	Family	Genus	Species	NA.	Control	3-NOP
333660702d46485188a55143cf347dc8	Eukaryota	SAR	Alveolata	Ciliophora	Trichostomatia	NA	NA	NA	-1.08755	0.779103
3fd35b0d8522204ea411646154198ec1	Eukaryota	SAR	Alveolata	Ciliophora	Trichostomatia	NA	NA	NA	-0.779489	1.14588
d669df5fea00922724e92c4807e42e45	Eukaryota	SAR	Alveolata	Ciliophora	Trichostomatia	NA	NA	NA	-1.08755	0.375465
9dfffcd540d2355abaed524c551f8cdf	Eukaryota	SAR	Alveolata	Ciliophora	Trichostomatia	Entodinium	uncultured_protist	AB992198.1.1495	-0.48626	1.82151
7220a37c2ebff6575734c6d309c13e41	Eukaryota	SAR	Alveolata	Ciliophora	Trichostomatia	NA	NA	NA	-0.441208	2.09731
acf9ed5db40321b5fc00f983e010b7e0	Eukaryota	SAR	Alveolata	Ciliophora	Trichostomatia	Polyplastron	NA	NA	0.99353	-0.540426
f877fc728937c0ffb195a1960a54e2ad	Eukaryota	SAR	Alveolata	Ciliophora	Trichostomatia	Metadinium	NA	NA	0.556252	2.19739
7664ceccbc271d1fa2972ec5383adfbf	Eukaryota	SAR	Alveolata	Ciliophora	Trichostomatia	NA	NA	NA	-0.856505	-0.0205654
a7593d311face7fda6153dc8757b73db	Eukaryota	SAR	Alveolata	Ciliophora	Trichostomatia	Entodinium	NA	NA	0.546085	2.34699
a0c9736ffa6333adae671b0351126335	Eukaryota	SAR	Alveolata	Ciliophora	Trichostomatia	Polyplastron	NA	NA	2.29841	0.580795
e87975ea1ceb26356f0f5a9d2d855f0a	Eukaryota	SAR	Alveolata	Ciliophora	Trichostomatia	Entodinium	NA	NA	-0.985744	0.694985
5424497dd6929e10833acfb387ae73a4	Eukaryota	SAR	Alveolata	Ciliophora	Trichostomatia	Dasytricha	uncultured_rumen_protozoa	NA	-0.458336	0.304255
f998e8b4f2abfb893038b58751409cae	Eukaryota	SAR	Alveolata	Ciliophora	Trichostomatia	Entodinium	NA	NA	-1.01054	0.499295
28ebd288b883baa2c1eb28682086e1d8	Eukaryota	SAR	Alveolata	Ciliophora	Trichostomatia	Entodinium	uncultured_rumen_protozoa	NA	1.97659	4.36017
c36750312f70093afa9a17b3aed22a2d	Eukaryota	SAR	Alveolata	Ciliophora	Trichostomatia	Isotricha	Isotricha_prostoma	NA	-0.555611	0.309874
9e5f879f6231ef184ccda970486d0e1c	Eukaryota	SAR	Alveolata	Ciliophora	Trichostomatia	Entodinium	uncultured_rumen_protozoa	NA	-0.672257	1.52564
292254c12e15151a87a44005b9325c68	Eukaryota	SAR	Alveolata	Ciliophora	Trichostomatia	Entodinium	NA	NA	-1.16457	-0.193852
55d5a517a3b21da893f2988226200aa8	Eukaryota	SAR	Alveolata	Ciliophora	Trichostomatia	Metadinium	Metadinium_minorum	JN116224.1.1364	2.27773	-0.988366
d6dd56e9b346551fe525fe5ac9294b43	Eukaryota	SAR	Alveolata	Ciliophora	Trichostomatia	NA	NA	NA	-0.0632976	1.37613
17f32987609217d8a6cc9c17674360fb	Eukaryota	SAR	Alveolata	Ciliophora	Trichostomatia	Entodinium	NA	NA	0.135787	1.48041
61dc87da8b8ac0a0b5c47404160d0c51	Eukaryota	SAR	Alveolata	Ciliophora	Trichostomatia	NA	NA	NA	-0.203423	0.982402
8f124c105ab1b34b211615f9912f1bf9	Eukaryota	SAR	Alveolata	Ciliophora	Trichostomatia	NA	NA	NA	-0.510559	0.537833
b65c00120f4f54f2b74ffcc3f1624364	Eukaryota	SAR	Alveolata	Ciliophora	Trichostomatia	Entodinium	NA	NA	-0.376784	-0.988366
f45516c8de9dbe67fcb4f7d9c18c34ea	Eukaryota	SAR	Alveolata	Ciliophora	Trichostomatia	NA	NA	NA	-0.831711	0.0808009
a88fcbf1ae44dec8b8a297312dab69be	Eukaryota	SAR	Alveolata	Ciliophora	Trichostomatia	NA	NA	NA	1.53632	-0.367139
441e91bd6aa4d782fe7baebf70b8c00b	Eukaryota	SAR	Alveolata	Ciliophora	Trichostomatia	NA	NA	NA	-0.965486	-0.468505
915998f5b43cee01464daec21706194f	Eukaryota	SAR	Alveolata	Ciliophora	Trichostomatia	Eremoplastron	NA	NA	0.246491	-0.988366
6b784c048a4eb0287251ba9d2185f157	Eukaryota	SAR	Alveolata	Ciliophora	Trichostomatia	Entodinium	NA	NA	-0.465507	1.48143
d134774cf56d01390672a31aca0e089c	Eukaryota	SAR	Alveolata	Ciliophora	Trichostomatia	NA	NA	NA	0.343566	-0.988366
589dc7aa31bb782d02e88d7271bbaf71	Eukaryota	SAR	Alveolata	Ciliophora	Trichostomatia	Entodinium	NA	NA	3.08642	4.34536
36bf6ff74ba1aaaa737c632d33677c73	Eukaryota	SAR	Alveolata	Ciliophora	Trichostomatia	Isotricha	Isotricha_intestinalis	AM158441.1.1639	-0.0467381	-0.815079
8c55f4f65e6937647d0eb72543bc9d5b	Eukaryota	SAR	Alveolata	Ciliophora	Trichostomatia	Eremoplastron	NA	NA	0.254472	-0.988366
bbf56c4c54b637c0a2a1c19541da25a9	Eukaryota	SAR	Alveolata	Ciliophora	Trichostomatia	NA	NA	NA	0.47367	-0.988366
a8acb9742b709906f5953d6559ad4667	Eukaryota	SAR	Alveolata	Ciliophora	Trichostomatia	Dasytricha	uncultured_rumen_protozoa	NA	-0.368233	0.48316
1bbbfe8ab76e5ab0048c3fc1b8c84e1a	Eukaryota	SAR	Alveolata	Ciliophora	Trichostomatia	NA	NA	NA	1.54043	0.485923
9581173135f040c337490c33fa180049	Eukaryota	SAR	Alveolata	Ciliophora	Trichostomatia	Isotricha	NA	NA	0.449827	-0.815079
2be53874740d239cfb1bb90c017431ef	Eukaryota	SAR	Alveolata	Ciliophora	Trichostomatia	Isotricha	NA	NA	-0.0994556	-0.988366
efc7f6d555b7fc8a2bfc1d15ed32ed43	Eukaryota	SAR	Alveolata	Ciliophora	Trichostomatia	Diplodinium	NA	NA	1.16412	-0.815079
14e4beca3eb1c85ce79b52b579c73b89	Eukaryota	SAR	Alveolata	Ciliophora	Trichostomatia	Metadinium	Metadinium_minorum	JN116224.1.1364	1.16895	-0.815079
c1cb7e7e99cf93b21ce980bc0a2c661c	Eukaryota	SAR	Alveolata	Ciliophora	Trichostomatia	Entodinium	NA	NA	-0.337043	1.2545
3d9e8ba2c7594e1ee20583a3dd8f5209	Eukaryota	SAR	Alveolata	Ciliophora	Trichostomatia	Isotricha	Isotricha_prostoma	NA	-0.391621	-0.988366
7e979c982f57277a84c121a4a31eb9be	Eukaryota	SAR	Alveolata	Ciliophora	Trichostomatia	Isotricha	NA	NA	-0.199074	-0.988366
9d9628943598e9ecfbdec583a4e64557	Eukaryota	SAR	Alveolata	Ciliophora	Trichostomatia	NA	NA	NA	-0.332227	0.491358
9bb16d6645c297bc656cb0d9042d0d8d	Eukaryota	SAR	Alveolata	Ciliophora	Trichostomatia	Eremoplastron	NA	NA	-1.08755	-0.280062
7b086df838fbc2fa497a660ae4c0c220	Eukaryota	SAR	Alveolata	Ciliophora	Trichostomatia	Ophryoscolex	uncultured_rumen_protozoa	NA	1.78149	-0.0480656
574a898df10bae1a64fed4d260a60065	Eukaryota	SAR	Alveolata	Ciliophora	Trichostomatia	Isotricha	NA	NA	-0.657421	0.379702
1b9a1349d1d88a2ab7e05786d9771f5f	Eukaryota	SAR	Alveolata	Ciliophora	Trichostomatia	Metadinium	Metadinium_medium	NA	1.774	-0.412719
699a2c42f95f78b1c34e05c162f88986	Eukaryota	SAR	Alveolata	Ciliophora	Trichostomatia	Dasytricha	NA	NA	-0.313972	0.766011
43dcb097dffaf9d9baab31708135936d	Eukaryota	SAR	Alveolata	Ciliophora	Trichostomatia	Entodinium	uncultured_Canadian_Arcott_wether_rumen_protozoa	DQ832561.1.1364	0.944673	-0.641792
465de7878308c7dd7c63661e0b2ed98f	Eukaryota	SAR	Alveolata	Ciliophora	Trichostomatia	Metadinium	NA	NA	2.21309	3.67123
8b1f1ab2d12392d717bda91bdf425aa0	Eukaryota	SAR	Alveolata	Ciliophora	Trichostomatia	Isotricha	Isotricha_intestinalis	AM158441.1.1639	-0.257213	-0.988366
e15dac1e14aed63d5fde1d2bdb90e3a5	Eukaryota	SAR	Alveolata	Ciliophora	Trichostomatia	Isotricha	Isotricha_intestinalis	AM158441.1.1639	-0.332227	-0.988366
0a514b83f4c6fc964d13ec5fec48e55f	Eukaryota	SAR	Alveolata	Ciliophora	Trichostomatia	Entodinium	uncultured_Canadian_Arcott_wether_rumen_protozoa	DQ832561.1.1364	0.0790284	-0.713713
b6669c50a200c34e3a28cece7ef48822	Eukaryota	SAR	Alveolata	Ciliophora	Trichostomatia	Dasytricha	NA	NA	-0.78666	-0.173842
ba299e2a6e83eb1ae1f15fa5b48c9494	Eukaryota	SAR	Alveolata	Ciliophora	NA	NA	NA	NA	-1.0425	-0.0154106
ef04436035f729dc11e4deed3e9d6537	Eukaryota	SAR	Alveolata	Ciliophora	Trichostomatia	Metadinium	Metadinium_minorum	JN116224.1.1364	0.188504	-0.988366
c4653a57f37e9a7c1d28d014f1408a16	Eukaryota	SAR	Alveolata	Ciliophora	Trichostomatia	NA	NA	NA	1.88027	3.53935
2d90c3543961623010e78833c0ae032b	Eukaryota	SAR	Alveolata	Ciliophora	Trichostomatia	Entodinium	NA	NA	-0.236955	-0.988366
ae0703fbfb568fcf180ade4a21562b32	Eukaryota	SAR	Alveolata	Ciliophora	Trichostomatia	Entodinium	uncultured_rumen_protozoa	HQ162064.1.1538	-0.757508	0.354294
b0005d226ad9ce26d558312d94686562	Eukaryota	SAR	Alveolata	Ciliophora	Trichostomatia	NA	NA	NA	-1.01054	0.0943177
57452b95351ba2d58602b36923660b5c	Eukaryota	SAR	Alveolata	Ciliophora	Trichostomatia	NA	NA	NA	-0.571511	0.544441
0ef04a799cb95c78dd74096eec4b91ee	Eukaryota	SAR	Alveolata	Ciliophora	Trichostomatia	Polyplastron	NA	NA	3.9914	1.97709
9440060497b4ac52e29b31ff6fcf5143	Eukaryota	SAR	Alveolata	Ciliophora	Trichostomatia	Ophryoscolex	uncultured_rumen_protozoa	NA	0.110108	-0.713713
f06baf644d207f9f48e1a1f482db9331	Eukaryota	SAR	Alveolata	Ciliophora	Trichostomatia	Metadinium	Metadinium_medium	NA	0.367878	-0.988366
429dab868c18716765a137c52c22cdd3	Eukaryota	SAR	Alveolata	Ciliophora	Trichostomatia	NA	NA	NA	-0.222059	1.22405
3d25fdd9197a9fc461e29f93ba99da47	Eukaryota	SAR	Alveolata	Ciliophora	Trichostomatia	Ophryoscolex	uncultured_rumen_protozoa	AF502926.1.1370	-0.965486	-0.388892
f15f1ce67babdc534b874c95f9d412c7	Eukaryota	SAR	Alveolata	Ciliophora	Trichostomatia	Isotricha	NA	NA	-0.567317	-0.988366
b6f0b53078e9ec1ff1f30b0835a3ae57	Eukaryota	SAR	Alveolata	Ciliophora	Trichostomatia	Diplodinium	NA	NA	0.341607	-0.815079
44f8453868e543336dad19725b46a091	Eukaryota	SAR	Alveolata	Ciliophora	Trichostomatia	Polyplastron	uncultured_rumen_protozoa	HQ162086.1.1536	1.43668	0.427374
2b777c5b45cfd548d9e5d95cbcb25191	Eukaryota	SAR	Alveolata	Ciliophora	Trichostomatia	Isotricha	Isotricha_intestinalis	AM158441.1.1639	-0.388491	-0.713713
09ad737e1df223eadbaa535ea28d353b	Eukaryota	SAR	Alveolata	Ciliophora	Trichostomatia	NA	NA	NA	0.00640667	-0.815079
2fe2f4a627070bc0dfad13c99d025e35	Eukaryota	SAR	Alveolata	Ciliophora	Trichostomatia	Entodinium	NA	NA	2.90098	4.02224
b1633f190c30f60ea674b0636f6f19eb	Eukaryota	SAR	Alveolata	Ciliophora	Trichostomatia	Eremoplastron	NA	NA	-0.632627	0.721503
128ccc2388abdac48b1dbbeaa22fa588	Eukaryota	SAR	Alveolata	Ciliophora	Trichostomatia	Isotricha	NA	NA	-0.689385	-0.988366
644b841d64e58cc843d804e7fa91a50b	Eukaryota	SAR	Alveolata	Ciliophora	Trichostomatia	NA	NA	NA	-0.689385	-0.121932
d74d3b068a62afb8b812c6371b19e42d	Eukaryota	SAR	Alveolata	Ciliophora	Trichostomatia	Dasytricha	uncultured_rumen_protozoa	NA	-0.263445	0.43758
7e064ba2942231be2fe92e6c52963a4c	Eukaryota	SAR	Alveolata	Ciliophora	Trichostomatia	Isotricha	Isotricha_intestinalis	AM158441.1.1639	-0.282323	-0.815079
3b0ad079b60a7ec80ad80f2fec4585c0	Eukaryota	SAR	Alveolata	Ciliophora	Trichostomatia	Eremoplastron	NA	NA	-0.948358	-0.347128
316421871947e18f383fa962a5f3bd55	Eukaryota	SAR	Alveolata	Ciliophora	Trichostomatia	Isotricha	NA	NA	-0.284239	0.538946
3a127363225303d664b90206035334b0	Eukaryota	SAR	Alveolata	Ciliophora	Trichostomatia	NA	NA	NA	0.0883959	1.05319
38dc37ab3662327390d0033df255e698	Eukaryota	SAR	Alveolata	Ciliophora	Trichostomatia	NA	NA	NA	0.559066	1.08263
3831ddf629b0df41e2da1ab5ddec8fea	Eukaryota	SAR	Alveolata	Ciliophora	Trichostomatia	Dasytricha	NA	NA	0.0208897	0.587289
63b8eb8bbfc6b3c790e4932431fbc6e9	Eukaryota	SAR	Alveolata	Ciliophora	Trichostomatia	Metadinium	Metadinium_medium	NA	0.597111	-0.713713
0e61665b1dfa16b01ac7dd0e2772e56b	Eukaryota	SAR	Alveolata	Ciliophora	Trichostomatia	Isotricha	Isotricha_intestinalis	AM158441.1.1639	0.618074	-0.0995286
0f75b0a75d032ca2736f09f8884b9abf	Eukaryota	SAR	Alveolata	Ciliophora	Trichostomatia	Isotricha	Isotricha_prostoma	NA	-0.811453	-0.988366
6e7aa8c698aa4b39afd608eea9bb9580	Eukaryota	SAR	Alveolata	Ciliophora	Trichostomatia	Entodinium	NA	NA	-0.811453	-0.215605
68ebe78b9b14205c96b85beb2a3129e2	Eukaryota	SAR	Alveolata	Ciliophora	Trichostomatia	Metadinium	Metadinium_medium	NA	-0.246853	-0.988366
7e4ed97277d839c5d3eb467dff5986a4	Eukaryota	SAR	Alveolata	Ciliophora	Trichostomatia	Eremoplastron	NA	NA	-0.412516	-0.988366
ec00c19e12b0d879c38b53b8725ceb6a	Eukaryota	SAR	Alveolata	Ciliophora	Trichostomatia	Ophryoscolex	uncultured_rumen_protozoa	AF502926.1.1370	-0.458336	0.239798
0ac3be45cb4e59086b61b0224b05eae4	Eukaryota	SAR	Alveolata	Ciliophora	Trichostomatia	Isotricha	NA	NA	-0.275867	-0.988366
2c27214de9736d963b3b5eba1187e427	Eukaryota	SAR	Alveolata	Ciliophora	Trichostomatia	Polyplastron	uncultured_rumen_protozoa	HQ162086.1.1536	0.0896719	-0.468505
977ccac74206ac8916920e1d7e7c9acd	Eukaryota	SAR	Alveolata	Ciliophora	Trichostomatia	Dasytricha	uncultured_rumen_protozoa	NA	-0.570447	-0.193852
51ee335cdf622db8656c04a2f5f20b49	Eukaryota	SAR	Alveolata	Ciliophora	Trichostomatia	Isotricha	NA	NA	-0.334229	-0.815079
1baa9050901636f5feb745b2950bde6a	Eukaryota	SAR	Alveolata	Ciliophora	Trichostomatia	NA	NA	NA	-0.734437	-0.193852
89fc37e23ef97a7642eefbb30a3dac03	Eukaryota	SAR	Alveolata	Ciliophora	Trichostomatia	Dasytricha	uncultured_rumen_protozoa	NA	-0.505138	0.00888037
96800ad839ff9d45e387cc2c8a53711d	Eukaryota	SAR	Alveolata	Ciliophora	Trichostomatia	Isotricha	Isotricha_intestinalis	AM158441.1.1639	1.02114	0.254088
aa155a4cdc4b3c6e9eabf8c653bff111	Eukaryota	SAR	Alveolata	Ciliophora	Trichostomatia	Isotricha	NA	NA	-0.672257	-0.988366
eb61177cbb8f881965e19a853a20549d	Eukaryota	SAR	Alveolata	Ciliophora	Trichostomatia	NA	NA	NA	-0.600662	0.0352205
73d98fec2004b40840f649dcc84f5e15	Eukaryota	SAR	Alveolata	Ciliophora	Trichostomatia	Isotricha	NA	NA	0.969853	0.0552312
0b06871893d72d5f220d4d4d0123c057	Eukaryota	SAR	Alveolata	Ciliophora	Trichostomatia	NA	NA	NA	1.13069	0.375465

## Sheet: Week 22
									Mean clr values
ASV	Kingdom	Phylum	Class	Order	Family	Genus	Species	NA.	Control	3-NOP
7b086df838fbc2fa497a660ae4c0c220	Eukaryota	SAR	Alveolata	Ciliophora	Trichostomatia	Ophryoscolex	uncultured_rumen_protozoa	NA	3.17985	1.58691
778facb9aac9a7c0b3f355ca69d4e7fc	Eukaryota	NA	NA	NA	NA	NA	NA	NA	-1.26465	-0.687809
2d5f0734d5f9060c48260729c72f4337	Eukaryota	SAR	Alveolata	Ciliophora	Trichostomatia	NA	NA	NA	-1.30542	-0.292375
655b3ddb5e0b07a9c73a999bf7c7c475	Eukaryota	SAR	Alveolata	Ciliophora	Trichostomatia	Ophryoscolex	uncultured_rumen_protozoa	NA	1.50025	0.348992
765f0789e0357344f52c5d70519ecafa	Eukaryota	SAR	Alveolata	Ciliophora	Trichostomatia	NA	NA	NA	-1.37005	-0.609489
00b9d01597725557a95ddec48a9bafaa	Eukaryota	SAR	Alveolata	Ciliophora	Trichostomatia	Entodinium	uncultured_protist	AB992206.1.1497	0.96121	-0.119012
df48c4941006718d65a52ecdc202bb5c	Eukaryota	SAR	Alveolata	Ciliophora	Trichostomatia	Entodinium	NA	NA	-1.03693	-0.528656
80e79a7f055324079eb5010d387c3571	Eukaryota	SAR	Alveolata	Ciliophora	Trichostomatia	Entodinium	NA	NA	-1.26465	-0.597406
07161e2f50248abe14cfdab6cb908c74	Eukaryota	SAR	Alveolata	Ciliophora	Trichostomatia	Entodinium	NA	NA	-1.26465	-0.693076
662936eceecee8dcf6b6fc1b85d5d49d	Eukaryota	SAR	Alveolata	Ciliophora	Trichostomatia	NA	NA	NA	-1.37005	-0.74563
79467011faf0ce972aa47f2a9f8ac537	Eukaryota	SAR	Alveolata	Ciliophora	Trichostomatia	NA	NA	NA	-1.32927	-0.719502
724c8423e396bc4664b605fb16e7ca19	Eukaryota	SAR	Alveolata	Ciliophora	Trichostomatia	NA	NA	NA	-1.37005	-0.66402
e257b77d4dd16b6fddcdfd7b8f9c9aa2	Eukaryota	SAR	Alveolata	Ciliophora	Trichostomatia	NA	NA	NA	-1.01308	-0.507315
531a065dc4e5b63ceab41eb7d34875da	Eukaryota	SAR	Alveolata	Ciliophora	Trichostomatia	Entodinium	NA	NA	-0.955384	-0.375565
4aaac7c26192c971528e48542d3991b4	Eukaryota	SAR	Alveolata	Ciliophora	Trichostomatia	Dasytricha	Dasytricha_ruminantium	U27814.1.1626	-1.14233	-0.72429
55ed766eb46c1744eb4b3811306c605c	Eukaryota	SAR	Alveolata	Ciliophora	Trichostomatia	Ophryoscolex	NA	NA	1.19305	0.162015
c0ae1d4420cff29fe6790a98e01211fc	Eukaryota	SAR	Alveolata	Ciliophora	Trichostomatia	Entodinium	NA	NA	-1.2885	-0.741999
24d76258460e7f3dff55d523111e2279	Eukaryota	SAR	Alveolata	Ciliophora	Trichostomatia	NA	NA	NA	-0.965378	0.00222897
d9f5b57b90512b02d80ee5da9fff4947	Eukaryota	SAR	Alveolata	Ciliophora	Trichostomatia	Entodinium	NA	NA	-1.20695	-0.741999
b024c3870cfa7de172d83abb6ae66da0	Eukaryota	SAR	Alveolata	Ciliophora	Trichostomatia	Entodinium	uncultured_rumen_protozoa	NA	-0.83686	-0.357177
9858d0df95b50d58a7971e090a9ac4b4	Eukaryota	SAR	Alveolata	Ciliophora	Trichostomatia	NA	NA	NA	-1.04479	-0.632555
0e61665b1dfa16b01ac7dd0e2772e56b	Eukaryota	SAR	Alveolata	Ciliophora	Trichostomatia	Isotricha	Isotricha_intestinalis	AM158441.1.1639	-0.03216	-0.617414
e1a10df8163d5972d54682cec12e39fd	Eukaryota	SAR	Alveolata	Ciliophora	Trichostomatia	Ophryoscolex	NA	NA	-1.26465	-0.351154
4de0df94cce80b30e9b5e1af2eb817b3	Eukaryota	SAR	Alveolata	Ciliophora	Trichostomatia	Ophryoscolex	NA	NA	-1.27537	-0.77848
27293bdac5e91bdd2b018847f786d74b	Eukaryota	SAR	Alveolata	Ciliophora	Trichostomatia	Entodinium	NA	NA	-1.22387	-0.726858
a65ac14e036fb8a116ca3835dcf76600	Eukaryota	SAR	Alveolata	Ciliophora	Trichostomatia	Metadinium	NA	NA	-1.03073	-0.425617
f2c196c44c676ae2b6acad654b31e63a	Eukaryota	SAR	Alveolata	Ciliophora	Trichostomatia	Isotricha	Isotricha_prostoma	NA	0.119467	-0.732403
44eb415a1311d5e9ef5081f8ec04c3f8	Eukaryota	SAR	Alveolata	Ciliophora	Trichostomatia	Entodinium	uncultured_rumen_protozoa	HM211916.1.1537	-1.11848	-0.61676
063a8aad38f946f79874b9eaf6fc1ced	Eukaryota	SAR	Alveolata	Ciliophora	Trichostomatia	Entodinium	uncultured_rumen_protozoa	NA	-0.83686	-0.380581
79de3524f27629bb4d86fce2ed34cd3a	Eukaryota	SAR	Alveolata	Ciliophora	Trichostomatia	NA	NA	NA	-1.06078	-0.589874
96800ad839ff9d45e387cc2c8a53711d	Eukaryota	SAR	Alveolata	Ciliophora	Trichostomatia	Isotricha	Isotricha_intestinalis	AM158441.1.1639	-0.0642254	-0.557024
fbe93e70c89c8ad23d7a70c8abd868e4	Eukaryota	SAR	Alveolata	Ciliophora	NA	NA	NA	NA	-0.890759	-0.513514
a787e283d9ca2c5cd77e9c3918bdc51c	Eukaryota	SAR	Alveolata	Ciliophora	Trichostomatia	Entodinium	NA	NA	-1.15305	-0.811565
8676cea3dc1785ce367204f5a64019a6	Eukaryota	SAR	Alveolata	Ciliophora	Trichostomatia	Isotricha	NA	NA	0.324599	-0.328305
6c0410070fe1be1e08235be36b002cda	Eukaryota	SAR	Alveolata	Ciliophora	Trichostomatia	Entodinium	NA	NA	-0.979234	-0.562989
d31fe1e69d0600b634bd3c0a00adc5ff	Eukaryota	SAR	Alveolata	Ciliophora	Trichostomatia	Entodinium	uncultured_protist	AB992206.1.1497	-0.0666387	-0.753743
9107b4936c11b01588161b1b0d70b104	Eukaryota	SAR	Alveolata	Ciliophora	Trichostomatia	Isotricha	Isotricha_prostoma	NA	0.252494	-0.619425
e99abbfda1a4b84a2511298411308578	Eukaryota	SAR	Alveolata	Ciliophora	Trichostomatia	Metadinium	uncultured_rumen_protozoa	NA	1.43847	0.517727
32b52bd201f8bb91bb27db2e1e3f4098	Eukaryota	SAR	Alveolata	Ciliophora	Trichostomatia	Entodinium	NA	NA	-0.888358	-0.414999
c21aaa94a799c20b3eaacb4fcbec719d	Eukaryota	SAR	Alveolata	Ciliophora	Trichostomatia	Eremoplastron	NA	NA	-1.17403	-0.811565
b72bb46c5b667120b63485725a0fdaa5	Eukaryota	SAR	Alveolata	Ciliophora	Trichostomatia	NA	NA	NA	-1.11848	-0.741999
c432a56819369aa82a26a8de1ddd4823	Eukaryota	SAR	Alveolata	Ciliophora	NA	NA	NA	NA	-0.716197	-0.304222
ff657f070ad2c566afa2fa543d826407	Eukaryota	SAR	Alveolata	Ciliophora	Trichostomatia	NA	NA	NA	0.770378	-0.308148
71c34771d284c4b5d75b3e6fa3af72a8	Eukaryota	SAR	Alveolata	Ciliophora	Trichostomatia	Entodinium	NA	NA	0.383187	-0.314647
77bf3b04e9c2a8c6de6469f3b2dc2677	Eukaryota	SAR	Alveolata	Ciliophora	Trichostomatia	Entodinium	NA	NA	-0.957041	-0.632555
c23c3a7826fd9e63aefe79cc92221c14	Eukaryota	SAR	Alveolata	Ciliophora	Trichostomatia	NA	NA	NA	-1.12541	-0.753743
977ccac74206ac8916920e1d7e7c9acd	Eukaryota	SAR	Alveolata	Ciliophora	Trichostomatia	Dasytricha	uncultured_rumen_protozoa	NA	-0.989959	-0.674581
705f46788a90836542b93b41db57e141	Eukaryota	SAR	Alveolata	Ciliophora	Trichostomatia	Polyplastron	NA	NA	-0.169979	-0.726858
3831ddf629b0df41e2da1ab5ddec8fea	Eukaryota	SAR	Alveolata	Ciliophora	Trichostomatia	Dasytricha	NA	NA	0.340831	-0.249143
695a9b22563bb326067dee16d8bba77a	Eukaryota	SAR	Alveolata	Ciliophora	Trichostomatia	Ophryoscolex	uncultured_rumen_protozoa	NA	-1.15018	-0.763339
90618a5d37f0b74c1ad3ebc556162e00	Eukaryota	SAR	Alveolata	Ciliophora	Trichostomatia	Ophryoscolex	uncultured_rumen_protozoa	AF502926.1.1370	-1.04386	-0.753743
316421871947e18f383fa962a5f3bd55	Eukaryota	SAR	Alveolata	Ciliophora	Trichostomatia	Isotricha	NA	NA	0.316288	-0.40865
4783a3b47b4c7820ea637a5ff1a916d1	Eukaryota	SAR	Alveolata	Ciliophora	Trichostomatia	Entodinium	NA	NA	-1.06078	-0.660923
e2abe858a6975ab13ce889ad80bcf14e	Eukaryota	SAR	Alveolata	Ciliophora	Trichostomatia	NA	NA	NA	0.206401	-0.276682
09ad737e1df223eadbaa535ea28d353b	Eukaryota	SAR	Alveolata	Ciliophora	Trichostomatia	NA	NA	NA	0.0664905	-0.418246
7e064ba2942231be2fe92e6c52963a4c	Eukaryota	SAR	Alveolata	Ciliophora	Trichostomatia	Isotricha	Isotricha_intestinalis	AM158441.1.1639	-0.476097	-0.811565
38dc37ab3662327390d0033df255e698	Eukaryota	SAR	Alveolata	Ciliophora	Trichostomatia	NA	NA	NA	0.143906	-0.363376
a47b5b202842ab955184e6cf20a85eed	Eukaryota	SAR	Alveolata	Ciliophora	Trichostomatia	NA	NA	NA	-0.427848	-0.863188
cee049da73395ac01e6f07f2c67c6297	Eukaryota	SAR	Alveolata	Ciliophora	Trichostomatia	Isotricha	Isotricha_intestinalis	AM158441.1.1639	-0.0617509	-0.562291
ea6ae35e0468c4ac68d0e622be90a8f8	Eukaryota	SAR	Alveolata	Ciliophora	Trichostomatia	Polyplastron	uncultured_rumen_protozoa	NA	1.54654	0.951676
7e979c982f57277a84c121a4a31eb9be	Eukaryota	SAR	Alveolata	Ciliophora	Trichostomatia	Isotricha	NA	NA	-1.0753	-0.790225
65048bd4d05ec552477c9289be18e8a4	Eukaryota	SAR	Alveolata	Ciliophora	Trichostomatia	Metadinium	Metadinium_minorum	JN116224.1.1364	1.86936	0.792837
ff37bc3ae6067733292bc2c75b77cf1a	Eukaryota	SAR	Alveolata	Ciliophora	Trichostomatia	Entodinium	uncultured_protist	NA	-0.520017	-0.140353
61d21502462948ae3a2ab6404ea7f2e9	Eukaryota	SAR	Alveolata	Ciliophora	Trichostomatia	Isotricha	NA	NA	-1.1292	-0.863188
efc7f6d555b7fc8a2bfc1d15ed32ed43	Eukaryota	SAR	Alveolata	Ciliophora	Trichostomatia	Diplodinium	NA	NA	2.14186	1.20657
7220a37c2ebff6575734c6d309c13e41	Eukaryota	SAR	Alveolata	Ciliophora	Trichostomatia	NA	NA	NA	2.4069	1.352
8d133dcd401696f168a747933c71890b	Eukaryota	SAR	Alveolata	Ciliophora	Trichostomatia	Isotricha	NA	NA	-1.03859	-0.717262
df5aa73349a6f75d918d9747a1e3ac6c	Eukaryota	SAR	Alveolata	Ciliophora	NA	NA	NA	NA	-1.16091	-0.811565
2da73046982bdc3972cd813feadb9be1	Eukaryota	SAR	Alveolata	Ciliophora	Trichostomatia	Ophryoscolex	NA	NA	-0.501605	-0.775084
375b99c5d2bb30819e8b0d937fa10ea1	Eukaryota	SAR	Alveolata	Ciliophora	Trichostomatia	NA	NA	NA	-0.881692	-0.544451
fa08f098859231792a948b9398aa6070	Eukaryota	SAR	Alveolata	Ciliophora	Trichostomatia	Entodinium	NA	NA	1.45844	0.825362
4dfe40380c2b8427a1764f9b1c289d68	Eukaryota	SAR	Alveolata	Ciliophora	Trichostomatia	Polyplastron	uncultured_rumen_protozoa	HQ162086.1.1536	-0.662297	-0.3441
5424497dd6929e10833acfb387ae73a4	Eukaryota	SAR	Alveolata	Ciliophora	Trichostomatia	Dasytricha	uncultured_rumen_protozoa	NA	-0.113962	-0.481913
f1260319c80e891d2493ddf54ca172f6	Eukaryota	SAR	Alveolata	Ciliophora	Trichostomatia	NA	NA	NA	-0.853782	-0.477033
14229eb37f7e8f89f647f87d8e534dcc	Eukaryota	SAR	Alveolata	Ciliophora	Trichostomatia	Entodinium	NA	NA	-0.931533	-0.684177
ea054d3d2dc71852ebc506ed8496c4e5	Eukaryota	SAR	Alveolata	Ciliophora	Trichostomatia	NA	NA	NA	-0.803941	-0.353042
dfda617567b2fbb5a6cdaf0461160447	Eukaryota	SAR	Alveolata	Ciliophora	Trichostomatia	NA	NA	NA	1.32802	0.526374
eac0564d39e671cd47f34036bb77e6cd	Eukaryota	SAR	Alveolata	Ciliophora	Trichostomatia	Ophryoscolex	uncultured_rumen_protozoa	NA	-0.817067	-0.532706
51ee335cdf622db8656c04a2f5f20b49	Eukaryota	SAR	Alveolata	Ciliophora	Trichostomatia	Isotricha	NA	NA	-0.505993	-0.863188
890caf4831f423f84c55beaeee7efd6c	Eukaryota	SAR	Alveolata	Ciliophora	Trichostomatia	Eremoplastron	NA	NA	0.0398566	-0.493657
0aa22f2fa23ec66e6bc240293fc8f896	Eukaryota	SAR	Alveolata	Ciliophora	Trichostomatia	Entodinium	uncultured_protist	AB992206.1.1497	0.0343755	-0.401268
8d3dc88c9f6def7c4dfed7312db43268	Eukaryota	SAR	Alveolata	Ciliophora	Trichostomatia	NA	NA	NA	0.110025	-0.568534
a8acb9742b709906f5953d6559ad4667	Eukaryota	SAR	Alveolata	Ciliophora	Trichostomatia	Dasytricha	uncultured_rumen_protozoa	NA	-0.908412	-0.579074
8b55703345556269eefc83d98e788d87	Eukaryota	SAR	Alveolata	Ciliophora	Trichostomatia	Entodinium	uncultured_rumen_protozoa	HQ162064.1.1538	-1.09915	-0.768884
4192c7a0dbf9fa6eaefcdb3a560d2108	Eukaryota	SAR	Alveolata	Ciliophora	Trichostomatia	Entodinium	NA	NA	1.16637	0.514082
2f4a111e29164bc294b8170218a1db7d	Eukaryota	SAR	Alveolata	Ciliophora	Trichostomatia	Isotricha	NA	NA	-0.983031	-0.70295
1a37b34ddcd9b54393f0f049ea635348	Eukaryota	SAR	Alveolata	Ciliophora	Trichostomatia	NA	NA	NA	-0.593709	-0.291824
ffddd228a472f9fb3065195e3dac21d8	Eukaryota	SAR	Alveolata	Ciliophora	Trichostomatia	Eudiplodinium	uncultured_rumen_protozoa	NA	-1.18822	-0.921009
7babc47b691bd19732ccc338cebacba7	Eukaryota	SAR	Alveolata	Ciliophora	Trichostomatia	Eremoplastron	uncultured_rumen_protozoa	NA	1.01449	0.470914
acf9ed5db40321b5fc00f983e010b7e0	Eukaryota	SAR	Alveolata	Ciliophora	Trichostomatia	Polyplastron	NA	NA	2.32442	1.80051
a2fc325a3405fcdf4121dee0f4f802ce	Eukaryota	SAR	Alveolata	Ciliophora	Trichostomatia	Eremoplastron	NA	NA	-1.14745	-0.884528
fb9bdadd4db121d22cf067e733d2de35	Eukaryota	SAR	Alveolata	Ciliophora	Trichostomatia	Entodinium	NA	NA	-1.04386	-0.753743
b3199b122e8d1a435f04778bad0f7a38	Eukaryota	SAR	Alveolata	Ciliophora	Trichostomatia	Isotricha	NA	NA	-1.07151	-0.818593
292254c12e15151a87a44005b9325c68	Eukaryota	SAR	Alveolata	Ciliophora	Trichostomatia	Entodinium	NA	NA	-0.955384	-0.660923
4745e14c2887af93630c6288eabb88ec	Eukaryota	SAR	Alveolata	Ciliophora	Trichostomatia	Ophryoscolex	uncultured_rumen_protozoa	NA	-0.585291	-0.848047
e3ef1a4bcac9330905375a4762512949	Eukaryota	SAR	Alveolata	Ciliophora	Trichostomatia	NA	NA	NA	-1.1236	-0.884528
6677d695f5dc754b79229d4c8f96f7ed	Eukaryota	SAR	Alveolata	Ciliophora	Trichostomatia	NA	NA	NA	1.90901	1.21269
4b4f1b47d63659a5f741f19369b67c4c	Eukaryota	SAR	Alveolata	Ciliophora	Trichostomatia	NA	NA	NA	0.635571	0.249388
57452b95351ba2d58602b36923660b5c	Eukaryota	SAR	Alveolata	Ciliophora	Trichostomatia	NA	NA	NA	-0.823734	-0.401922
6dcc8f41b23825f693fa8a37807ab7d3	Eukaryota	SAR	Alveolata	Ciliophora	Trichostomatia	Polyplastron	uncultured_rumen_protozoa	HQ162086.1.1536	0.311145	0.79813
589dc7aa31bb782d02e88d7271bbaf71	Eukaryota	SAR	Alveolata	Ciliophora	Trichostomatia	Entodinium	NA	NA	1.93411	2.21225
a0bf7e0fbc65456b318d4e2e51d32ca8	Eukaryota	SAR	Alveolata	Ciliophora	Trichostomatia	Entodinium	NA	NA	0.835023	0.884632
b36d4181d7c8f21d0c7f6a5420b04718	Eukaryota	SAR	Alveolata	Ciliophora	Trichostomatia	Entodinium	uncultured_protist	AB992206.1.1497	-0.584212	-0.77848
dd535ecbf8994e405eade38ce386bb62	Eukaryota	SAR	Alveolata	Ciliophora	Trichostomatia	NA	NA	NA	-1.04386	-0.921009
0ec04d1e913e1c0603443d8f46790c13	Eukaryota	SAR	Alveolata	Ciliophora	Trichostomatia	Dasytricha	NA	NA	0.00801615	-0.0115797
44f8453868e543336dad19725b46a091	Eukaryota	SAR	Alveolata	Ciliophora	Trichostomatia	Polyplastron	uncultured_rumen_protozoa	HQ162086.1.1536	2.75309	2.5493
bd0f1504fdfac86c0abe62f2c830ff0d	Eukaryota	SAR	Alveolata	Ciliophora	Trichostomatia	Entodinium	uncultured_protist	AB992198.1.1495	-0.403695	-0.45922
a0c9736ffa6333adae671b0351126335	Eukaryota	SAR	Alveolata	Ciliophora	Trichostomatia	Polyplastron	NA	NA	3.30476	2.91787
82b445ad3037feab1f03e0637c0bce51	Eukaryota	SAR	Alveolata	Ciliophora	Trichostomatia	Ophryoscolex	NA	NA	-0.399016	-0.702121
a886e9f3c23dc2c645a988a4d30e82a5	Eukaryota	SAR	Alveolata	Ciliophora	Trichostomatia	Entodinium	NA	NA	0.562913	0.259607
b3b1f3b34274ad33da145cb206a80bf1	Eukaryota	SAR	Alveolata	Ciliophora	Trichostomatia	NA	NA	NA	-0.277237	-0.379317
0943f85d4e040f3c06b9c86cde74e659	Eukaryota	SAR	Alveolata	Ciliophora	Trichostomatia	Ophryoscolex	NA	NA	-0.90899	-0.921009
e5505f7ac2feb86ff8aaa8bd934f74af	Eukaryota	SAR	Alveolata	Ciliophora	Trichostomatia	NA	NA	NA	0.649559	0.782565
5302897ef469b10fa970db8247a09a0f	Eukaryota	SAR	Alveolata	Ciliophora	Trichostomatia	Entodinium	NA	NA	-0.814498	-0.848047
c4750694cf11cb636f73866fcf4828e8	Eukaryota	SAR	Alveolata	Ciliophora	Trichostomatia	Entodinium	NA	NA	-0.698544	-0.921009
1b9a1349d1d88a2ab7e05786d9771f5f	Eukaryota	SAR	Alveolata	Ciliophora	Trichostomatia	Metadinium	Metadinium_medium	NA	3.44531	3.82128
a4c4cf8d7b63183fef54745b4d5ec1d0	Eukaryota	SAR	Alveolata	Ciliophora	Trichostomatia	NA	NA	NA	-1.10155	-0.863188
9bb16d6645c297bc656cb0d9042d0d8d	Eukaryota	SAR	Alveolata	Ciliophora	Trichostomatia	Eremoplastron	NA	NA	-0.85902	-0.921009
28ebd288b883baa2c1eb28682086e1d8	Eukaryota	SAR	Alveolata	Ciliophora	Trichostomatia	Entodinium	uncultured_rumen_protozoa	NA	1.81741	1.77449
ae0703fbfb568fcf180ade4a21562b32	Eukaryota	SAR	Alveolata	Ciliophora	Trichostomatia	Entodinium	uncultured_rumen_protozoa	HQ162064.1.1538	-0.738391	-0.56662
4df040bbf651bc25b39f6c0502d9d107	Eukaryota	SAR	Alveolata	Ciliophora	Trichostomatia	Entodinium	NA	NA	-0.707611	-0.735411
3ddfc64cdae7d5bbcbd19cfcc234536b	Eukaryota	SAR	Alveolata	Ciliophora	Trichostomatia	Eudiplodinium	uncultured_rumen_protozoa	HM212071.1.1534	-0.84642	-0.717262
4fb27ccb359e57e162d156cde91d2dca	Eukaryota	SAR	Alveolata	Ciliophora	Trichostomatia	Dasytricha	NA	NA	0.115202	-0.123912
cc5dd69a3e8b6f8d0eb9c2415a05fd23	Eukaryota	SAR	Alveolata	Ciliophora	Trichostomatia	Entodinium	NA	NA	-0.70203	-0.477125
187a509db926226b5a58538ae4f69de5	Eukaryota	SAR	Alveolata	Ciliophora	Trichostomatia	NA	NA	NA	-0.856914	-0.848047
2d90c3543961623010e78833c0ae032b	Eukaryota	SAR	Alveolata	Ciliophora	Trichostomatia	Entodinium	NA	NA	-0.238099	-0.197499
86be0043994e7576504aa92e4951dd1c	Eukaryota	SAR	Alveolata	Ciliophora	Trichostomatia	Polyplastron	NA	NA	-0.349078	-0.574733
882c1ef3ef506ce7465dc6da64c2f4b6	Eukaryota	SAR	Alveolata	Ciliophora	Trichostomatia	NA	NA	NA	1.79383	2.31585
5d8f4cd3fb74af3848f40ac53dda67e4	Eukaryota	SAR	Alveolata	Ciliophora	Trichostomatia	Entodinium	NA	NA	0.827251	0.2209
f5613e9a108154b0a115f8896f2a2a38	Eukaryota	SAR	Alveolata	Ciliophora	Trichostomatia	Polyplastron	NA	NA	0.798379	0.87914
16973c3d7486c4f8a44e785ea8225cf4	Eukaryota	SAR	Alveolata	Ciliophora	Trichostomatia	Metadinium	Metadinium_medium	NA	-0.284942	0.0645445
4a649b50a3946f5c70377bceb2e3d434	Eukaryota	SAR	Alveolata	Ciliophora	Trichostomatia	Entodinium	uncultured_protist	NA	-1.1354	-0.921009
6695a18002317c9800bb9235701f40b7	Eukaryota	SAR	Alveolata	Ciliophora	Trichostomatia	Eremoplastron	NA	NA	-0.950675	-0.884528
38ef77787c6c4aed8c9873d94a9fca50	Eukaryota	SAR	Alveolata	Ciliophora	Trichostomatia	Eremoplastron	NA	NA	-0.731462	-0.753743
2c27214de9736d963b3b5eba1187e427	Eukaryota	SAR	Alveolata	Ciliophora	Trichostomatia	Polyplastron	uncultured_rumen_protozoa	HQ162086.1.1536	1.51147	1.31058
146dd3f13fcdcd1a824b69c4aa5feb7b	Eukaryota	SAR	Alveolata	Ciliophora	Trichostomatia	Entodinium	NA	NA	-1.0697	-0.921009
63b8eb8bbfc6b3c790e4932431fbc6e9	Eukaryota	SAR	Alveolata	Ciliophora	Trichostomatia	Metadinium	Metadinium_medium	NA	1.29653	1.52917
b0595bc3872b8ced1de615faec5b518a	Eukaryota	SAR	Alveolata	Ciliophora	Trichostomatia	Eremoplastron	NA	NA	-1.03859	-0.921009
8c55f4f65e6937647d0eb72543bc9d5b	Eukaryota	SAR	Alveolata	Ciliophora	Trichostomatia	Eremoplastron	NA	NA	-0.767906	-0.775084
3fa3dcaf34a06589ab55465ce1f5d222	Eukaryota	SAR	Alveolata	Ciliophora	Trichostomatia	Ophryoscolex	NA	NA	-1.06864	-0.707302
2ed21ba11b05c161af78f6d6919e1299	Eukaryota	SAR	Alveolata	Ciliophora	Trichostomatia	NA	NA	NA	-1.07936	-0.790225
25fc50cbdee2f53190b8fe50efdd5682	Eukaryota	SAR	Alveolata	Ciliophora	Trichostomatia	NA	NA	NA	-1.00217	-0.863188
915998f5b43cee01464daec21706194f	Eukaryota	SAR	Alveolata	Ciliophora	Trichostomatia	Eremoplastron	NA	NA	-0.179121	-0.575916
533336885d097903bda4df281376ae06	Eukaryota	SAR	Alveolata	Ciliophora	Trichostomatia	Isotricha	NA	NA	-0.593181	-0.672667
4c1cb3c3e482e236047910e670aba06c	Eukaryota	SAR	Alveolata	Ciliophora	Trichostomatia	NA	NA	NA	-0.305331	-0.556195
7e4ed97277d839c5d3eb467dff5986a4	Eukaryota	SAR	Alveolata	Ciliophora	Trichostomatia	Eremoplastron	NA	NA	-0.88968	-0.863188
ef263749d4336561ef4dc6ed05800298	Eukaryota	SAR	Alveolata	Ciliophora	Trichostomatia	Dasytricha	uncultured_rumen_protozoa	AF502925.1.1371	3.89306	3.84154
bc4bb46a8d4997d17813af6c62cd98b8	Eukaryota	SAR	Alveolata	Ciliophora	Trichostomatia	Entodinium	uncultured_Canadian_Arcott_wether_rumen_protozoa	DQ832561.1.1364	0.983996	1.10398
65ef49cd7549f691664ca9d8a7e447cd	Eukaryota	SAR	Alveolata	Ciliophora	Trichostomatia	Entodinium	NA	NA	-0.44683	-0.106686
d6dd56e9b346551fe525fe5ac9294b43	Eukaryota	SAR	Alveolata	Ciliophora	Trichostomatia	NA	NA	NA	-0.794874	-0.627538
40ca3ecd0971f68d05920bb7c9a6d57f	Eukaryota	SAR	Alveolata	Ciliophora	Trichostomatia	Entodinium	NA	NA	0.115409	0.171763
3d3f8c50e0da12560fc28de44a735639	Eukaryota	SAR	Alveolata	Ciliophora	Trichostomatia	Eremoplastron	NA	NA	-0.560853	-0.921009
31f875b16276ed1346164b95262d08b3	Eukaryota	SAR	Alveolata	Ciliophora	Trichostomatia	Ophryoscolex	uncultured_rumen_protozoa	NA	-0.918407	-0.826706
5f594265bbf655f0dd71d8419c156b5a	Eukaryota	SAR	Alveolata	Ciliophora	Trichostomatia	Isotricha	Isotricha_sp._LDK-2011	JN116188.1.1365	-0.652632	-0.790225
8c0f6b53b019d8eb7726dc0599c5ae87	Eukaryota	SAR	Alveolata	Ciliophora	Trichostomatia	Entodinium	NA	NA	0.2067	0.292729
441e91bd6aa4d782fe7baebf70b8c00b	Eukaryota	SAR	Alveolata	Ciliophora	Trichostomatia	NA	NA	NA	0.508549	0.470514
33c3ac830c1e0d6cd6fa92904533f182	Eukaryota	SAR	Alveolata	Ciliophora	Trichostomatia	Eremoplastron	NA	NA	-0.644981	-0.790225
0935785f6b5c87545673609c19b2deb1	Eukaryota	SAR	Alveolata	Ciliophora	Trichostomatia	Polyplastron	NA	NA	0.0452476	0.567978
08b0a6511b6499ef3fe1e4da155b13f6	Eukaryota	SAR	Alveolata	Ciliophora	Trichostomatia	Entodinium	uncultured_rumen_protozoa	NA	-0.34843	-0.137691
525c3a39cc93b434e17fd7fd7dce524c	Eukaryota	SAR	Alveolata	Ciliophora	Trichostomatia	NA	NA	NA	-0.107844	-0.15875
6a53d30bd6d2a4def475d44c3b3546f6	Eukaryota	SAR	Alveolata	Ciliophora	Trichostomatia	Entodinium	NA	NA	-0.195637	-0.0977696

## Sheet: Week 35
									Mean clr values
ASV	Kingdom	Phylum	Class	Order	Family	Genus	Species	NA.	Control	3-NOP
c4750694cf11cb636f73866fcf4828e8	Eukaryota	SAR	Alveolata	Ciliophora	Trichostomatia	Entodinium	NA	NA	-0.631565	-1.53985
df6062df0f97f7364782328b6a08e1d3	Eukaryota	SAR	Alveolata	Ciliophora	Trichostomatia	Ophryoscolex	uncultured_rumen_protozoa	NA	0.411467	-0.738004
d61c48a17a964b6f75862c10af770bab	Eukaryota	SAR	Alveolata	Ciliophora	Trichostomatia	Isotricha	Isotricha_prostoma	NA	-0.896902	-1.5745
7d71f5a9a95d7ea72cb69e64bfa08bd5	Eukaryota	SAR	Alveolata	Ciliophora	Trichostomatia	NA	NA	NA	0.0817378	-0.750042
f2c196c44c676ae2b6acad654b31e63a	Eukaryota	SAR	Alveolata	Ciliophora	Trichostomatia	Isotricha	Isotricha_prostoma	NA	-0.41049	-1.13568
106efb5f62000a3d914bda933fd7fafb	Eukaryota	SAR	Alveolata	Ciliophora	Trichostomatia	Ophryoscolex	uncultured_rumen_protozoa	AF502926.1.1370	-0.759641	-1.53985
e59bce9b4dd4380844e83251e52160a8	Eukaryota	SAR	Alveolata	Ciliophora	Trichostomatia	Diplodinium	NA	NA	1.26838	2.3
3352947179c285f619f62bf9ef4e6acc	Eukaryota	SAR	Alveolata	Ciliophora	Trichostomatia	Diplodinium	NA	NA	3.15924	4.13276
65685cb405c74a3d23d0ec508951fa7b	Eukaryota	SAR	Alveolata	Ciliophora	Trichostomatia	NA	NA	NA	0.80643	-0.140929
7b8a4d3e8f7eb59c6e95a6172b750ece	Eukaryota	SAR	Alveolata	Ciliophora	Trichostomatia	Diplodinium	uncultured_rumen_protozoa	NA	3.50084	4.41399
04291777e9627f4aba33a28918bba7b4	Eukaryota	SAR	Alveolata	Ciliophora	Trichostomatia	Diplodinium	uncultured_rumen_protozoa	NA	1.69138	2.61511
915998f5b43cee01464daec21706194f	Eukaryota	SAR	Alveolata	Ciliophora	Trichostomatia	Eremoplastron	NA	NA	0.367075	-0.315684
b3b1f3b34274ad33da145cb206a80bf1	Eukaryota	SAR	Alveolata	Ciliophora	Trichostomatia	NA	NA	NA	2.06045	0.924687
9107b4936c11b01588161b1b0d70b104	Eukaryota	SAR	Alveolata	Ciliophora	Trichostomatia	Isotricha	Isotricha_prostoma	NA	-0.38561	-1.04027
0a85534329b2df574e109fb954152dee	Eukaryota	SAR	Alveolata	Ciliophora	Trichostomatia	Ophryoscolex	NA	NA	-0.946376	-1.37694
d74d3b068a62afb8b812c6371b19e42d	Eukaryota	SAR	Alveolata	Ciliophora	Trichostomatia	Dasytricha	uncultured_rumen_protozoa	NA	0.566168	0.337262
3ddfc64cdae7d5bbcbd19cfcc234536b	Eukaryota	SAR	Alveolata	Ciliophora	Trichostomatia	Eudiplodinium	uncultured_rumen_protozoa	HM212071.1.1534	-1.05094	-0.924858
5381aff77eec5243e0792614e64dbe1c	Eukaryota	SAR	Alveolata	Ciliophora	Trichostomatia	Entodinium	NA	NA	-0.756654	-0.584808
c4653a57f37e9a7c1d28d014f1408a16	Eukaryota	SAR	Alveolata	Ciliophora	Trichostomatia	NA	NA	NA	0.118118	0.8327
63b8eb8bbfc6b3c790e4932431fbc6e9	Eukaryota	SAR	Alveolata	Ciliophora	Trichostomatia	Metadinium	Metadinium_medium	NA	0.266925	0.0338241
f06baf644d207f9f48e1a1f482db9331	Eukaryota	SAR	Alveolata	Ciliophora	Trichostomatia	Metadinium	Metadinium_medium	NA	0.765692	0.327629
1b9a1349d1d88a2ab7e05786d9771f5f	Eukaryota	SAR	Alveolata	Ciliophora	Trichostomatia	Metadinium	Metadinium_medium	NA	2.08957	1.82894
7babc47b691bd19732ccc338cebacba7	Eukaryota	SAR	Alveolata	Ciliophora	Trichostomatia	Eremoplastron	uncultured_rumen_protozoa	NA	1.13728	1.48757
a886e9f3c23dc2c645a988a4d30e82a5	Eukaryota	SAR	Alveolata	Ciliophora	Trichostomatia	Entodinium	NA	NA	0.888078	1.28665
422a6549dfdbcdb8489102bd34ee9d95	Eukaryota	SAR	Alveolata	Ciliophora	Trichostomatia	Metadinium	NA	NA	-0.350835	-0.415828
68ebe78b9b14205c96b85beb2a3129e2	Eukaryota	SAR	Alveolata	Ciliophora	Trichostomatia	Metadinium	Metadinium_medium	NA	-0.789372	-1.00667
efc7f6d555b7fc8a2bfc1d15ed32ed43	Eukaryota	SAR	Alveolata	Ciliophora	Trichostomatia	Diplodinium	NA	NA	2.99362	2.57219
0f75b0a75d032ca2736f09f8884b9abf	Eukaryota	SAR	Alveolata	Ciliophora	Trichostomatia	Isotricha	Isotricha_prostoma	NA	-0.364117	-0.367987
b6f0b53078e9ec1ff1f30b0835a3ae57	Eukaryota	SAR	Alveolata	Ciliophora	Trichostomatia	Diplodinium	NA	NA	1.11681	0.691192
b36d4181d7c8f21d0c7f6a5420b04718	Eukaryota	SAR	Alveolata	Ciliophora	Trichostomatia	Entodinium	uncultured_protist	AB992206.1.1497	-0.469015	-0.817644
d6dd56e9b346551fe525fe5ac9294b43	Eukaryota	SAR	Alveolata	Ciliophora	Trichostomatia	NA	NA	NA	0.438989	0.643663
c24c40f5d1274d3110a6720a63e666aa	Eukaryota	SAR	Alveolata	Ciliophora	Trichostomatia	NA	NA	NA	-0.939348	-0.998962
4b4f1b47d63659a5f741f19369b67c4c	Eukaryota	SAR	Alveolata	Ciliophora	Trichostomatia	NA	NA	NA	1.83591	2.27574
a4768d32eae050ea0f2aa55e2bb316f1	Eukaryota	SAR	Alveolata	Ciliophora	Trichostomatia	Metadinium	Metadinium_minorum	JN116224.1.1364	1.36525	1.15874
7664ceccbc271d1fa2972ec5383adfbf	Eukaryota	SAR	Alveolata	Ciliophora	Trichostomatia	NA	NA	NA	-0.747593	-0.68412
525c3a39cc93b434e17fd7fd7dce524c	Eukaryota	SAR	Alveolata	Ciliophora	Trichostomatia	NA	NA	NA	0.291392	0.252612
71558e9aae567a5741418eabdcc3c245	Eukaryota	SAR	Alveolata	Ciliophora	Trichostomatia	NA	NA	NA	-0.687507	-0.583134
65048bd4d05ec552477c9289be18e8a4	Eukaryota	SAR	Alveolata	Ciliophora	Trichostomatia	Metadinium	Metadinium_minorum	JN116224.1.1364	2.85742	2.79878
e1a10df8163d5972d54682cec12e39fd	Eukaryota	SAR	Alveolata	Ciliophora	Trichostomatia	Ophryoscolex	NA	NA	-0.897453	-0.865818
a2e0740e530451cdfd190ea237202b6b	Eukaryota	SAR	Alveolata	Ciliophora	Trichostomatia	Dasytricha	NA	NA	2.25786	2.5452
00b9d01597725557a95ddec48a9bafaa	Eukaryota	SAR	Alveolata	Ciliophora	Trichostomatia	Entodinium	uncultured_protist	AB992206.1.1497	0.501126	0.586267
9f36d5d19c42d49f4645f448a55e5c8f	Eukaryota	SAR	Alveolata	Ciliophora	Trichostomatia	NA	NA	NA	0.0944917	0.338504
699a2c42f95f78b1c34e05c162f88986	Eukaryota	SAR	Alveolata	Ciliophora	Trichostomatia	Dasytricha	NA	NA	0.678407	0.858133
0ef04a799cb95c78dd74096eec4b91ee	Eukaryota	SAR	Alveolata	Ciliophora	Trichostomatia	Polyplastron	NA	NA	6.51499	6.44864
a88fcbf1ae44dec8b8a297312dab69be	Eukaryota	SAR	Alveolata	Ciliophora	Trichostomatia	NA	NA	NA	1.29137	1.65641
29d8288bf29c2cdea514c7206fc60e22	Eukaryota	SAR	Alveolata	Ciliophora	Trichostomatia	Dasytricha	Dasytricha_ruminantium	U27814.1.1626	-0.0540539	0.121421
a4c4cf8d7b63183fef54745b4d5ec1d0	Eukaryota	SAR	Alveolata	Ciliophora	Trichostomatia	NA	NA	NA	-0.43301	-0.67813
9c82f2f74dd4e697e7ebd1e08d4b39de	Eukaryota	SAR	Alveolata	Ciliophora	Trichostomatia	NA	NA	NA	4.88017	4.61893
e15dac1e14aed63d5fde1d2bdb90e3a5	Eukaryota	SAR	Alveolata	Ciliophora	Trichostomatia	Isotricha	Isotricha_intestinalis	AM158441.1.1639	-0.426229	-0.340152
14e4beca3eb1c85ce79b52b579c73b89	Eukaryota	SAR	Alveolata	Ciliophora	Trichostomatia	Metadinium	Metadinium_minorum	JN116224.1.1364	2.53689	2.26888
973be4c1473f9edb8647c52b3e347298	Eukaryota	SAR	Alveolata	Ciliophora	Trichostomatia	NA	NA	NA	-0.542019	-0.647661
805f744a70a12b9a283f117407a39b1f	Eukaryota	SAR	Alveolata	Ciliophora	Trichostomatia	Isotricha	NA	NA	-0.416651	-0.642188
bc138764484a5ed3f5d499ebdd42a648	Eukaryota	SAR	Alveolata	Ciliophora	Trichostomatia	NA	NA	NA	0.106731	0.265809
effb9681c06feb59ee37c14c2b988279	Eukaryota	SAR	Alveolata	Ciliophora	Trichostomatia	NA	NA	NA	-1.06608	-0.759718
c24734295a1b3a1f9d3ea5c1347c7dcf	Eukaryota	SAR	Alveolata	Ciliophora	Trichostomatia	NA	NA	NA	-1.09702	-0.913222
d31fe1e69d0600b634bd3c0a00adc5ff	Eukaryota	SAR	Alveolata	Ciliophora	Trichostomatia	Entodinium	uncultured_protist	AB992206.1.1497	-0.144239	-0.38391
bbf56c4c54b637c0a2a1c19541da25a9	Eukaryota	SAR	Alveolata	Ciliophora	Trichostomatia	NA	NA	NA	-0.0294739	0.103348
a57db173fa053be0349f73e9e4f6d70e	Eukaryota	SAR	Alveolata	Ciliophora	Trichostomatia	Entodinium	NA	NA	-0.150405	-0.0168105
c716ec0762343d4feda03be7a1babf73	Eukaryota	SAR	Alveolata	Ciliophora	Trichostomatia	Entodinium	NA	NA	-0.324338	-0.167608
36bf6ff74ba1aaaa737c632d33677c73	Eukaryota	SAR	Alveolata	Ciliophora	Trichostomatia	Isotricha	Isotricha_intestinalis	AM158441.1.1639	0.522711	0.54933
7220a37c2ebff6575734c6d309c13e41	Eukaryota	SAR	Alveolata	Ciliophora	Trichostomatia	NA	NA	NA	1.95028	1.48564
df5b3f7edbb52caf08b509edb59fdf9f	Eukaryota	SAR	Alveolata	Ciliophora	Trichostomatia	Dasytricha	uncultured_rumen_protozoa	JN642014.1.1534	-0.791612	-0.920507
0ec04d1e913e1c0603443d8f46790c13	Eukaryota	SAR	Alveolata	Ciliophora	Trichostomatia	Dasytricha	NA	NA	1.28225	1.68108
55d5a517a3b21da893f2988226200aa8	Eukaryota	SAR	Alveolata	Ciliophora	Trichostomatia	Metadinium	Metadinium_minorum	JN116224.1.1364	4.32102	4.19047
a0bf7e0fbc65456b318d4e2e51d32ca8	Eukaryota	SAR	Alveolata	Ciliophora	Trichostomatia	Entodinium	NA	NA	1.41623	1.53592
f3255dbca87e7363c4e5e77fb6b56123	Eukaryota	SAR	Alveolata	Ciliophora	Trichostomatia	Polyplastron	NA	NA	-0.472311	-0.273145
65e5e492e1ed2ac9b3da95c3d1b328ff	Eukaryota	SAR	Alveolata	Ciliophora	Trichostomatia	Entodinium	uncultured_protist	NA	-0.302959	-0.337411
ec00c19e12b0d879c38b53b8725ceb6a	Eukaryota	SAR	Alveolata	Ciliophora	Trichostomatia	Ophryoscolex	uncultured_rumen_protozoa	AF502926.1.1370	1.17049	1.43951
316421871947e18f383fa962a5f3bd55	Eukaryota	SAR	Alveolata	Ciliophora	Trichostomatia	Isotricha	NA	NA	-0.228677	-0.177943
92271ebaf5c9ff2ab869db068261c8af	Eukaryota	SAR	Alveolata	Ciliophora	Trichostomatia	Dasytricha	NA	NA	-0.231513	-0.380663
fa554fb123471a0429e53a75fd2c7ee7	Eukaryota	SAR	Alveolata	Ciliophora	Trichostomatia	Eudiplodinium	uncultured_rumen_protozoa	HM212071.1.1534	1.53058	1.39522
441e91bd6aa4d782fe7baebf70b8c00b	Eukaryota	SAR	Alveolata	Ciliophora	Trichostomatia	NA	NA	NA	-0.0261193	0.0712422
f6d7e99cdac8608f0e9fbe26d87b9398	Eukaryota	SAR	Alveolata	Ciliophora	Trichostomatia	NA	NA	NA	0.0218136	0.080761
4dfe40380c2b8427a1764f9b1c289d68	Eukaryota	SAR	Alveolata	Ciliophora	Trichostomatia	Polyplastron	uncultured_rumen_protozoa	HQ162086.1.1536	-0.709244	-0.514279
1e8308c94a84360c8469dc2321c8f1fc	Eukaryota	SAR	Alveolata	Ciliophora	Trichostomatia	NA	NA	NA	-0.588056	-0.497614
1bbbfe8ab76e5ab0048c3fc1b8c84e1a	Eukaryota	SAR	Alveolata	Ciliophora	Trichostomatia	NA	NA	NA	3.62355	3.48243
8676cea3dc1785ce367204f5a64019a6	Eukaryota	SAR	Alveolata	Ciliophora	Trichostomatia	Isotricha	NA	NA	0.721158	1.22744
9ff0c9d1e1dff473adce70ef1c56d7b9	Eukaryota	SAR	Alveolata	Ciliophora	Trichostomatia	Eremoplastron	NA	NA	-0.298366	-0.740985
c1cb7e7e99cf93b21ce980bc0a2c661c	Eukaryota	SAR	Alveolata	Ciliophora	Trichostomatia	Entodinium	NA	NA	0.993754	1.18641
08e2816de9a57a253983865356299546	Eukaryota	SAR	Alveolata	Ciliophora	Trichostomatia	Isotricha	Isotricha_intestinalis	AM158441.1.1639	-0.987574	-1.0376
c36750312f70093afa9a17b3aed22a2d	Eukaryota	SAR	Alveolata	Ciliophora	Trichostomatia	Isotricha	Isotricha_prostoma	NA	-1.01446	-1.25956
e5cb2e08325a2bb1c12b62880ec5ab48	Eukaryota	SAR	Alveolata	Ciliophora	Trichostomatia	Polyplastron	NA	NA	-0.0855445	0.156568
a8acb9742b709906f5953d6559ad4667	Eukaryota	SAR	Alveolata	Ciliophora	Trichostomatia	Dasytricha	uncultured_rumen_protozoa	NA	0.00626287	0.0831355
70a0636d8587e6261ccda36d0c500ddf	Eukaryota	SAR	Alveolata	Ciliophora	Trichostomatia	NA	NA	NA	-0.8003	-0.82396
8310adb15174e44f49e3b3ed981f3b92	Eukaryota	SAR	Alveolata	Ciliophora	Trichostomatia	NA	NA	NA	-0.80315	-1.24284
2280d685aa6c88a59f2d0265e05e8ee6	Eukaryota	SAR	Alveolata	Ciliophora	Trichostomatia	Isotricha	Isotricha_intestinalis	AM158441.1.1639	-0.53034	-0.565974
96cb24a89706d3c861206f93425415fb	Eukaryota	SAR	Alveolata	Ciliophora	Trichostomatia	NA	NA	NA	-1.02769	-1.04082
d8775dfa2a4b85131ff0a58a39548fc3	Eukaryota	SAR	Alveolata	Ciliophora	Trichostomatia	NA	NA	NA	-0.909198	-1.28609
3dfa834183ef84006140f309de203033	Eukaryota	SAR	Alveolata	Ciliophora	Trichostomatia	NA	NA	NA	-0.332032	-0.233975
40ca3ecd0971f68d05920bb7c9a6d57f	Eukaryota	SAR	Alveolata	Ciliophora	Trichostomatia	Entodinium	NA	NA	-0.351969	0.0641238
2f446e036ea1567baff9894367252ac7	Eukaryota	SAR	Alveolata	Ciliophora	Trichostomatia	Entodinium	NA	NA	-1.00142	-1.33036
6c12da98a4176c5d3374a8a13d4a5fae	Eukaryota	SAR	Alveolata	Ciliophora	Trichostomatia	Polyplastron	NA	NA	0.0619626	-0.467223
6126e52a9c2e46d620b3271da869c362	Eukaryota	SAR	Alveolata	Ciliophora	Trichostomatia	Entodinium	uncultured_rumen_protozoa	HQ162064.1.1538	-0.949793	-1.14684
01cf3465dee7454a7719d528c805c198	Eukaryota	SAR	Alveolata	Ciliophora	Trichostomatia	Isotricha	NA	NA	-0.488088	-0.270972
4fb27ccb359e57e162d156cde91d2dca	Eukaryota	SAR	Alveolata	Ciliophora	Trichostomatia	Dasytricha	NA	NA	1.38695	1.6931
b1633f190c30f60ea674b0636f6f19eb	Eukaryota	SAR	Alveolata	Ciliophora	Trichostomatia	Eremoplastron	NA	NA	-0.0448396	-0.09565
db91c0cf4ff5c93e29a194eb40893fa3	Eukaryota	SAR	Alveolata	Ciliophora	Trichostomatia	Ophryoscolex	uncultured_rumen_protozoa	AF502926.1.1370	-0.140016	0.00790741
9388959ea0943926ca7ed8e5c19801e2	Eukaryota	SAR	Alveolata	Ciliophora	Trichostomatia	Diplodinium	NA	NA	-0.862989	-1.0611
1e2e368bd884ae4c07e275ab1bd49c4c	Eukaryota	SAR	Alveolata	Ciliophora	Trichostomatia	Polyplastron	NA	NA	-0.77506	-0.883241
5d8f4cd3fb74af3848f40ac53dda67e4	Eukaryota	SAR	Alveolata	Ciliophora	Trichostomatia	Entodinium	NA	NA	1.57262	2.04916
c578752f722018973d833ca427bfcd5b	Eukaryota	SAR	Alveolata	Ciliophora	Trichostomatia	Ophryoscolex	uncultured_rumen_protozoa	NA	-0.369078	-0.756884
d134774cf56d01390672a31aca0e089c	Eukaryota	SAR	Alveolata	Ciliophora	Trichostomatia	NA	NA	NA	0.0871851	0.0661992
9dfffcd540d2355abaed524c551f8cdf	Eukaryota	SAR	Alveolata	Ciliophora	Trichostomatia	Entodinium	uncultured_protist	AB992198.1.1495	0.874885	1.11862
7e4ed97277d839c5d3eb467dff5986a4	Eukaryota	SAR	Alveolata	Ciliophora	Trichostomatia	Eremoplastron	NA	NA	-0.719676	-0.980759
4745e14c2887af93630c6288eabb88ec	Eukaryota	SAR	Alveolata	Ciliophora	Trichostomatia	Ophryoscolex	uncultured_rumen_protozoa	NA	0.498417	0.234886
c484463897802f4dedd349a01faa105f	Eukaryota	SAR	Alveolata	Ciliophora	Trichostomatia	Isotricha	NA	NA	-1.11836	-1.13245
ef04436035f729dc11e4deed3e9d6537	Eukaryota	SAR	Alveolata	Ciliophora	Trichostomatia	Metadinium	Metadinium_minorum	JN116224.1.1364	-0.851376	-0.899756
b142f04c5dafc243a3ca8bce573980d9	Eukaryota	SAR	Alveolata	Ciliophora	Trichostomatia	Isotricha	Isotricha_sp._LDK-2011	JN116188.1.1365	-0.971779	-1.03494
cee049da73395ac01e6f07f2c67c6297	Eukaryota	SAR	Alveolata	Ciliophora	Trichostomatia	Isotricha	Isotricha_intestinalis	AM158441.1.1639	0.151831	0.0399884
92b156421d75f16ff8519a7a9ddd9455	Eukaryota	SAR	Alveolata	Ciliophora	Trichostomatia	Isotricha	NA	NA	-1.04474	-1.21646
4585f068cdc6313a0bbfd28ba763a9aa	Eukaryota	SAR	Alveolata	Ciliophora	Trichostomatia	NA	NA	NA	-0.49835	-0.598774
3fd35b0d8522204ea411646154198ec1	Eukaryota	SAR	Alveolata	Ciliophora	Trichostomatia	NA	NA	NA	0.441853	0.334313
93bfc48104dec52b6ab7dc7d42420a1f	Eukaryota	SAR	Alveolata	Ciliophora	Trichostomatia	NA	NA	NA	-1.07931	-1.01873
3d25fdd9197a9fc461e29f93ba99da47	Eukaryota	SAR	Alveolata	Ciliophora	Trichostomatia	Ophryoscolex	uncultured_rumen_protozoa	AF502926.1.1370	0.173851	0.0111751
616c928f0658dcc5128362e5b4a606b5	Eukaryota	SAR	Alveolata	Ciliophora	Trichostomatia	Isotricha	Isotricha_prostoma	NA	-0.971779	-1.21877
8c0f6b53b019d8eb7726dc0599c5ae87	Eukaryota	SAR	Alveolata	Ciliophora	Trichostomatia	Entodinium	NA	NA	0.127385	0.428026
05041e013bccfbb59186a1d4225f324f	Eukaryota	SAR	Alveolata	Ciliophora	Trichostomatia	Entodinium	NA	NA	-1.14205	-1.08699
c4c0edfddadd2996c1f6a98afbfe9f18	Eukaryota	SAR	Alveolata	Ciliophora	Trichostomatia	NA	NA	NA	-0.386757	-0.0952762
abf5d93adc6015086a2292c86500e23e	Eukaryota	SAR	Alveolata	Ciliophora	Trichostomatia	Entodinium	uncultured_protist	NA	-0.378021	-0.317059
0aa22f2fa23ec66e6bc240293fc8f896	Eukaryota	SAR	Alveolata	Ciliophora	Trichostomatia	Entodinium	uncultured_protist	AB992206.1.1497	-0.295021	-0.234601
12c819a20c381bc5e914f64c07377e58	Eukaryota	SAR	Alveolata	Ciliophora	Trichostomatia	NA	NA	NA	-0.413156	-0.509308
8703e0e60c85f216dee7bf9b51481ff1	Eukaryota	SAR	Alveolata	Ciliophora	Trichostomatia	NA	NA	NA	-1.04053	-0.826439
38cd217d42f84292f7e1adc5d9d0f461	Eukaryota	SAR	Alveolata	Ciliophora	Trichostomatia	NA	NA	NA	-0.465334	-0.614622
c23c3a7826fd9e63aefe79cc92221c14	Eukaryota	SAR	Alveolata	Ciliophora	Trichostomatia	NA	NA	NA	-0.927185	-1.23339
fe11be8f063e8f53091c7e125ef24c65	Eukaryota	SAR	Alveolata	Ciliophora	Trichostomatia	Isotricha	Isotricha_intestinalis	AM158441.1.1639	-0.709342	-1.01052
d0e9110cf6cfb3f592a164c65d046c43	Eukaryota	SAR	Alveolata	Ciliophora	Trichostomatia	Entodinium	uncultured_rumen_protozoa	JN642065.1.1540	0.544389	1.15234
e28f601be972699e863d43eb9d826876	Eukaryota	SAR	Alveolata	Ciliophora	Trichostomatia	Metadinium	Metadinium_minorum	JN116224.1.1364	-0.22032	-0.147254
71c34771d284c4b5d75b3e6fa3af72a8	Eukaryota	SAR	Alveolata	Ciliophora	Trichostomatia	Entodinium	NA	NA	0.746397	1.08708
4192c7a0dbf9fa6eaefcdb3a560d2108	Eukaryota	SAR	Alveolata	Ciliophora	Trichostomatia	Entodinium	NA	NA	0.904837	1.38681
25fc50cbdee2f53190b8fe50efdd5682	Eukaryota	SAR	Alveolata	Ciliophora	Trichostomatia	NA	NA	NA	-0.855704	-0.958392
58fc8c92f60a2408b4e008fa592fe88c	Eukaryota	SAR	Alveolata	Ciliophora	Trichostomatia	Isotricha	NA	NA	-1.11579	-0.892949
40dbb2e5dc1e535dfe1004829ece3a20	Eukaryota	SAR	Alveolata	Ciliophora	Trichostomatia	Eudiplodinium	NA	NA	0.252896	-0.0168552
33c3ac830c1e0d6cd6fa92904533f182	Eukaryota	SAR	Alveolata	Ciliophora	Trichostomatia	Eremoplastron	NA	NA	-0.410528	-0.654063
7e064ba2942231be2fe92e6c52963a4c	Eukaryota	SAR	Alveolata	Ciliophora	Trichostomatia	Isotricha	Isotricha_intestinalis	AM158441.1.1639	-0.494556	-0.94801
9858d0df95b50d58a7971e090a9ac4b4	Eukaryota	SAR	Alveolata	Ciliophora	Trichostomatia	NA	NA	NA	-0.752515	-0.978186
82b97b4972bf1c11d3d9682b85f882f5	Eukaryota	SAR	Alveolata	Ciliophora	Trichostomatia	Ophryoscolex	NA	NA	3.80373	3.00818
efad372189445eb0267ca7bf2cdb98d9	Eukaryota	SAR	Alveolata	Ciliophora	Trichostomatia	NA	NA	NA	-0.380792	-0.205765
7e5201abccd6145415c8d285595a8f9a	Eukaryota	SAR	Alveolata	Ciliophora	Trichostomatia	Metadinium	NA	NA	-1.03705	-1.2431
6677d695f5dc754b79229d4c8f96f7ed	Eukaryota	SAR	Alveolata	Ciliophora	Trichostomatia	NA	NA	NA	1.23009	1.49476
4f865f775e7848208278809d762a18bf	Eukaryota	SAR	Alveolata	Ciliophora	NA	NA	NA	NA	-1.17177	-1.3143
749c2a381be3d662f917ea0b5b6b3636	Eukaryota	SAR	Alveolata	Ciliophora	Trichostomatia	Ophryoscolex	NA	NA	2.04249	0.976037
e54d55626ac9e9153ec3d8e1536af74f	Eukaryota	SAR	Alveolata	Ciliophora	Trichostomatia	Metadinium	Metadinium_medium	NA	-1.11969	-1.31598
efae42a58900722b0cee029874e87e1d	Eukaryota	SAR	Alveolata	Ciliophora	Trichostomatia	Isotricha	NA	NA	-0.98692	-0.8661
e49efc6c723fb51de5582755e01c8c11	Eukaryota	SAR	Alveolata	Ciliophora	Trichostomatia	NA	NA	NA	1.34858	1.55629
655b3ddb5e0b07a9c73a999bf7c7c475	Eukaryota	SAR	Alveolata	Ciliophora	Trichostomatia	Ophryoscolex	uncultured_rumen_protozoa	NA	1.37012	1.72301
2d90c3543961623010e78833c0ae032b	Eukaryota	SAR	Alveolata	Ciliophora	Trichostomatia	Entodinium	NA	NA	-0.365416	-0.11203
4c723c1b06b77a8ccd8ccf6a5be48171	Eukaryota	SAR	Alveolata	Ciliophora	Trichostomatia	NA	NA	NA	-0.431586	-0.32859
19f0d8a22f8ab8e5a6ff7907ab3baabf	Eukaryota	SAR	Alveolata	Ciliophora	Trichostomatia	Ophryoscolex	NA	NA	0.556411	-0.36726
e6ced5471eedcedd4d928e9781b9d9ae	Eukaryota	SAR	Alveolata	Ciliophora	Trichostomatia	Isotricha	NA	NA	0.319944	0.227582
e54609cfd76ceeadad59b310ae28f75d	Eukaryota	SAR	Alveolata	Ciliophora	Trichostomatia	Eudiplodinium	uncultured_rumen_protozoa	NA	2.78602	3.25679
1c699889de5f10990738aee4bf9e3673	Eukaryota	NA	NA	NA	NA	NA	NA	NA	-0.931085	-0.988426
a0c1e1b6ed4647f13a3fba81981d7581	Eukaryota	SAR	Alveolata	Ciliophora	Trichostomatia	Eudiplodinium	uncultured_rumen_protozoa	NA	2.36193	2.52812
55ed766eb46c1744eb4b3811306c605c	Eukaryota	SAR	Alveolata	Ciliophora	Trichostomatia	Ophryoscolex	NA	NA	1.30976	1.80133
7b086df838fbc2fa497a660ae4c0c220	Eukaryota	SAR	Alveolata	Ciliophora	Trichostomatia	Ophryoscolex	uncultured_rumen_protozoa	NA	3.06721	3.41813
8c55f4f65e6937647d0eb72543bc9d5b	Eukaryota	SAR	Alveolata	Ciliophora	Trichostomatia	Eremoplastron	NA	NA	-0.415195	-0.41555
5d68536d27217114f796b0e0b9052c08	Eukaryota	SAR	Alveolata	Ciliophora	Trichostomatia	NA	NA	NA	-0.971779	-0.88478
ef263749d4336561ef4dc6ed05800298	Eukaryota	SAR	Alveolata	Ciliophora	Trichostomatia	Dasytricha	uncultured_rumen_protozoa	AF502925.1.1371	4.61643	4.50859
0eab1ebc0973e5824a35e4addb41b9d2	Eukaryota	SAR	Alveolata	Ciliophora	Trichostomatia	Eudiplodinium	uncultured_rumen_protozoa	HM212071.1.1534	0.240986	0.12051
f5b18f77709a235611cc9f6d436239d8	Eukaryota	SAR	Alveolata	Ciliophora	Trichostomatia	Ophryoscolex	uncultured_rumen_protozoa	NA	-0.994602	-0.884596
76fe8d711c62c17eb9e9578a2883388a	Eukaryota	SAR	Alveolata	Ciliophora	Trichostomatia	NA	NA	NA	2.90782	3.20226
95911fe91d8fb72f351525e83c90c77f	Eukaryota	SAR	Alveolata	Ciliophora	Trichostomatia	Eremoplastron	NA	NA	-0.87813	-1.09379
bf90cb945d40cf564679b061bc2961b9	Eukaryota	SAR	Alveolata	Ciliophora	Trichostomatia	Entodinium	NA	NA	-0.746764	-1.07021
4a649b50a3946f5c70377bceb2e3d434	Eukaryota	SAR	Alveolata	Ciliophora	Trichostomatia	Entodinium	uncultured_protist	NA	-1.20307	-1.11296
e99abbfda1a4b84a2511298411308578	Eukaryota	SAR	Alveolata	Ciliophora	Trichostomatia	Metadinium	uncultured_rumen_protozoa	NA	0.660251	0.815487
82b445ad3037feab1f03e0637c0bce51	Eukaryota	SAR	Alveolata	Ciliophora	Trichostomatia	Ophryoscolex	NA	NA	1.78555	1.08055
efec7deb7705c108a729795970f42066	Eukaryota	SAR	Alveolata	Ciliophora	Trichostomatia	NA	NA	NA	-1.05094	-1.21756
42bdab90e357a1ca4a845849245fdbf7	Eukaryota	SAR	Alveolata	Ciliophora	Trichostomatia	Isotricha	NA	NA	0.17005	-0.173734
6e75e561009122096e253b85335285b9	Eukaryota	SAR	Alveolata	Ciliophora	Trichostomatia	Isotricha	NA	NA	-0.773265	-0.986791
dfbe03dbfc860914f3f6fa647bc0d92e	Eukaryota	SAR	Alveolata	Ciliophora	NA	NA	NA	NA	-0.924736	-0.963802
8bf34282fa36a527cb0086d1e3482312	Eukaryota	SAR	Alveolata	Ciliophora	Trichostomatia	Entodinium	NA	NA	0.507828	0.58287
7e979c982f57277a84c121a4a31eb9be	Eukaryota	SAR	Alveolata	Ciliophora	Trichostomatia	Isotricha	NA	NA	-0.305381	-0.256486
661a1a184858d27e4f1992acc071fcf4	Eukaryota	SAR	Alveolata	Ciliophora	Trichostomatia	Metadinium	Metadinium_minorum	JN116224.1.1364	-0.918449	-0.890485
09b8be12170e585d7b2105cd5ffde726	Eukaryota	SAR	Alveolata	Ciliophora	Trichostomatia	NA	NA	NA	-1.17553	-1.26708
0943f85d4e040f3c06b9c86cde74e659	Eukaryota	SAR	Alveolata	Ciliophora	Trichostomatia	Ophryoscolex	NA	NA	0.338861	-0.300797
c2b624cb9000a50f886044e74813e825	Eukaryota	SAR	Alveolata	Ciliophora	Trichostomatia	Entodinium	NA	NA	-0.953908	-1.08394
fd3fbca996b05a5298603d0c1c837b50	Eukaryota	SAR	Alveolata	Ciliophora	Trichostomatia	Ophryoscolex	NA	NA	-0.307829	-0.978186

## Sheet: Week 55
									Mean clr values
ASV	Kingdom	Phylum	Class	Order	Family	Genus	Species	NA.	Control	3-NOP
c4750694cf11cb636f73866fcf4828e8	Eukaryota	SAR	Alveolata	Ciliophora	Trichostomatia	Entodinium	NA	NA	-0.865562	-1.78468
f15f1ce67babdc534b874c95f9d412c7	Eukaryota	SAR	Alveolata	Ciliophora	Trichostomatia	Isotricha	NA	NA	0.0358516	-0.938565
efae42a58900722b0cee029874e87e1d	Eukaryota	SAR	Alveolata	Ciliophora	Trichostomatia	Isotricha	NA	NA	-0.974548	-1.55198
4f865f775e7848208278809d762a18bf	Eukaryota	SAR	Alveolata	Ciliophora	NA	NA	NA	NA	-1.00027	-1.59576
c23c3a7826fd9e63aefe79cc92221c14	Eukaryota	SAR	Alveolata	Ciliophora	Trichostomatia	NA	NA	NA	-1.56839	-1.00313
df6062df0f97f7364782328b6a08e1d3	Eukaryota	SAR	Alveolata	Ciliophora	Trichostomatia	Ophryoscolex	uncultured_rumen_protozoa	NA	-0.0779617	-0.751844
8c55f4f65e6937647d0eb72543bc9d5b	Eukaryota	SAR	Alveolata	Ciliophora	Trichostomatia	Eremoplastron	NA	NA	-0.100555	-0.280974
5381aff77eec5243e0792614e64dbe1c	Eukaryota	SAR	Alveolata	Ciliophora	Trichostomatia	Entodinium	NA	NA	0.28681	-0.220287
ef263749d4336561ef4dc6ed05800298	Eukaryota	SAR	Alveolata	Ciliophora	Trichostomatia	Dasytricha	uncultured_rumen_protozoa	AF502925.1.1371	4.68376	4.49456
1bbbfe8ab76e5ab0048c3fc1b8c84e1a	Eukaryota	SAR	Alveolata	Ciliophora	Trichostomatia	NA	NA	NA	2.99939	2.85082
a886e9f3c23dc2c645a988a4d30e82a5	Eukaryota	SAR	Alveolata	Ciliophora	Trichostomatia	Entodinium	NA	NA	0.324871	0.446686
65048bd4d05ec552477c9289be18e8a4	Eukaryota	SAR	Alveolata	Ciliophora	Trichostomatia	Metadinium	Metadinium_minorum	JN116224.1.1364	2.55343	2.25544
5d8f4cd3fb74af3848f40ac53dda67e4	Eukaryota	SAR	Alveolata	Ciliophora	Trichostomatia	Entodinium	NA	NA	1.73513	1.89046
55d5a517a3b21da893f2988226200aa8	Eukaryota	SAR	Alveolata	Ciliophora	Trichostomatia	Metadinium	Metadinium_minorum	JN116224.1.1364	4.03805	3.83472
ea054d3d2dc71852ebc506ed8496c4e5	Eukaryota	SAR	Alveolata	Ciliophora	Trichostomatia	NA	NA	NA	-1.25375	-0.859622
4b9f4a011aa590a804517620bdafc00f	Eukaryota	SAR	Alveolata	Ciliophora	Trichostomatia	Ophryoscolex	NA	NA	-1.28676	-1.0863
b65c00120f4f54f2b74ffcc3f1624364	Eukaryota	SAR	Alveolata	Ciliophora	Trichostomatia	Entodinium	NA	NA	-0.640459	-0.604723
24d76258460e7f3dff55d523111e2279	Eukaryota	SAR	Alveolata	Ciliophora	Trichostomatia	NA	NA	NA	-0.748981	-0.219031
ff37bc3ae6067733292bc2c75b77cf1a	Eukaryota	SAR	Alveolata	Ciliophora	Trichostomatia	Entodinium	uncultured_protist	NA	0.0692577	-0.0738489
bb04880b6bfd2888b574e176af3bdbf3	Eukaryota	SAR	Alveolata	Ciliophora	Trichostomatia	Isotricha	Isotricha_sp._LDK-2011	JN116188.1.1365	-1.58943	-1.3398
9ff0c9d1e1dff473adce70ef1c56d7b9	Eukaryota	SAR	Alveolata	Ciliophora	Trichostomatia	Eremoplastron	NA	NA	-1.21012	-1.18808
d03d33cc0fe31163f3248b1d14ef476b	Eukaryota	SAR	Alveolata	Ciliophora	Trichostomatia	Entodinium	NA	NA	-1.41425	-1.39569
05d777f237ee35d2c6e0cdd562975bbd	Eukaryota	SAR	Alveolata	Ciliophora	Trichostomatia	Entodinium	uncultured_protist	AB992194.1.1493	-1.50972	-1.3307
5d68536d27217114f796b0e0b9052c08	Eukaryota	SAR	Alveolata	Ciliophora	Trichostomatia	NA	NA	NA	-1.17807	-0.953371
b6f0b53078e9ec1ff1f30b0835a3ae57	Eukaryota	SAR	Alveolata	Ciliophora	Trichostomatia	Diplodinium	NA	NA	2.39431	1.9948
fa08f098859231792a948b9398aa6070	Eukaryota	SAR	Alveolata	Ciliophora	Trichostomatia	Entodinium	NA	NA	1.1999	1.04031
1a50e2db47200927927037d60a79be70	Eukaryota	SAR	Alveolata	Ciliophora	Trichostomatia	Ophryoscolex	NA	NA	-1.5184	-1.21691
c716ec0762343d4feda03be7a1babf73	Eukaryota	SAR	Alveolata	Ciliophora	Trichostomatia	Entodinium	NA	NA	-0.406515	-0.701084
6677d695f5dc754b79229d4c8f96f7ed	Eukaryota	SAR	Alveolata	Ciliophora	Trichostomatia	NA	NA	NA	1.1424	1.80023
0aa22f2fa23ec66e6bc240293fc8f896	Eukaryota	SAR	Alveolata	Ciliophora	Trichostomatia	Entodinium	uncultured_protist	AB992206.1.1497	-0.412614	-0.464198
4783a3b47b4c7820ea637a5ff1a916d1	Eukaryota	SAR	Alveolata	Ciliophora	Trichostomatia	Entodinium	NA	NA	-1.17404	-1.11134
6a53d30bd6d2a4def475d44c3b3546f6	Eukaryota	SAR	Alveolata	Ciliophora	Trichostomatia	Entodinium	NA	NA	1.32642	1.33319
bb1097e6c2ed4b616357a9705e716fae	Eukaryota	SAR	Alveolata	Ciliophora	Trichostomatia	Metadinium	NA	NA	-0.861286	-0.835844
33c3ac830c1e0d6cd6fa92904533f182	Eukaryota	SAR	Alveolata	Ciliophora	Trichostomatia	Eremoplastron	NA	NA	-0.744958	-0.566324
5302897ef469b10fa970db8247a09a0f	Eukaryota	SAR	Alveolata	Ciliophora	Trichostomatia	Entodinium	NA	NA	-0.94721	-1.07617
e54609cfd76ceeadad59b310ae28f75d	Eukaryota	SAR	Alveolata	Ciliophora	Trichostomatia	Eudiplodinium	uncultured_rumen_protozoa	NA	2.8135	3.41495
e1cd54c2a48296eb337b1312b2724914	Eukaryota	SAR	Alveolata	Ciliophora	Trichostomatia	Diplodinium	uncultured_rumen_protozoa	NA	-0.308859	-0.229462
2fe2f4a627070bc0dfad13c99d025e35	Eukaryota	SAR	Alveolata	Ciliophora	Trichostomatia	Entodinium	NA	NA	3.40504	3.23346
16973c3d7486c4f8a44e785ea8225cf4	Eukaryota	SAR	Alveolata	Ciliophora	Trichostomatia	Metadinium	Metadinium_medium	NA	-1.46069	-1.21068
063a8aad38f946f79874b9eaf6fc1ced	Eukaryota	SAR	Alveolata	Ciliophora	Trichostomatia	Entodinium	uncultured_rumen_protozoa	NA	-1.1143	-1.21175
6e75e561009122096e253b85335285b9	Eukaryota	SAR	Alveolata	Ciliophora	Trichostomatia	Isotricha	NA	NA	-1.0656	-1.26651
08b0a6511b6499ef3fe1e4da155b13f6	Eukaryota	SAR	Alveolata	Ciliophora	Trichostomatia	Entodinium	uncultured_rumen_protozoa	NA	-0.0537542	-0.153284
76fe8d711c62c17eb9e9578a2883388a	Eukaryota	SAR	Alveolata	Ciliophora	Trichostomatia	NA	NA	NA	3.05149	3.41472
4de0df94cce80b30e9b5e1af2eb817b3	Eukaryota	SAR	Alveolata	Ciliophora	Trichostomatia	Ophryoscolex	NA	NA	-1.53404	-1.27134
ecfab3d96e918bede3da2750c1edfd34	Eukaryota	SAR	Alveolata	Ciliophora	Trichostomatia	Polyplastron	Eodinium_posterovesiculatum	NA	-1.38271	-1.17311
af06c3e2789883b37baa83dc76c7e873	Eukaryota	SAR	Alveolata	Ciliophora	Trichostomatia	Entodinium	NA	NA	2.10255	2.02949
8bf34282fa36a527cb0086d1e3482312	Eukaryota	SAR	Alveolata	Ciliophora	Trichostomatia	Entodinium	NA	NA	0.420759	0.419449
9c82f2f74dd4e697e7ebd1e08d4b39de	Eukaryota	SAR	Alveolata	Ciliophora	Trichostomatia	NA	NA	NA	4.52989	4.2098
5b5d320b9c3fe9f52e27056a99c29c55	Eukaryota	SAR	Alveolata	Ciliophora	Trichostomatia	Isotricha	NA	NA	-0.903929	-0.789905
123b55af1528565054e3865871ba059c	Eukaryota	SAR	Alveolata	Ciliophora	Trichostomatia	Entodinium	NA	NA	1.47456	1.3247
525c3a39cc93b434e17fd7fd7dce524c	Eukaryota	SAR	Alveolata	Ciliophora	Trichostomatia	NA	NA	NA	0.0315535	0.2077
38ef77787c6c4aed8c9873d94a9fca50	Eukaryota	SAR	Alveolata	Ciliophora	Trichostomatia	Eremoplastron	NA	NA	-0.566622	-0.203372
7220a37c2ebff6575734c6d309c13e41	Eukaryota	SAR	Alveolata	Ciliophora	Trichostomatia	NA	NA	NA	1.64024	1.01965
9cf5f851e5d13f6c7238163ee667878f	Eukaryota	SAR	Alveolata	Ciliophora	Trichostomatia	Blepharocorys	NA	NA	-1.22964	-1.08487
0935785f6b5c87545673609c19b2deb1	Eukaryota	SAR	Alveolata	Ciliophora	Trichostomatia	Polyplastron	NA	NA	-0.709064	-1.0436
2ed21ba11b05c161af78f6d6919e1299	Eukaryota	SAR	Alveolata	Ciliophora	Trichostomatia	NA	NA	NA	0.242861	0.584962
44f8453868e543336dad19725b46a091	Eukaryota	SAR	Alveolata	Ciliophora	Trichostomatia	Polyplastron	uncultured_rumen_protozoa	HQ162086.1.1536	3.48933	3.90069
695a9b22563bb326067dee16d8bba77a	Eukaryota	SAR	Alveolata	Ciliophora	Trichostomatia	Ophryoscolex	uncultured_rumen_protozoa	NA	-1.14312	-1.48794
f5b18f77709a235611cc9f6d436239d8	Eukaryota	SAR	Alveolata	Ciliophora	Trichostomatia	Ophryoscolex	uncultured_rumen_protozoa	NA	-0.867848	-0.768496
e49efc6c723fb51de5582755e01c8c11	Eukaryota	SAR	Alveolata	Ciliophora	Trichostomatia	NA	NA	NA	1.30742	1.64887
7e979c982f57277a84c121a4a31eb9be	Eukaryota	SAR	Alveolata	Ciliophora	Trichostomatia	Isotricha	NA	NA	-0.250464	-0.695505
5f936e5a4f9400b97c312ec97def33cd	Eukaryota	SAR	Alveolata	Ciliophora	Trichostomatia	Isotricha	Isotricha_intestinalis	AM158441.1.1639	-1.19717	-1.54208
8c0f6b53b019d8eb7726dc0599c5ae87	Eukaryota	SAR	Alveolata	Ciliophora	Trichostomatia	Entodinium	NA	NA	0.274363	-0.0231287
31b22b54eb9efad0fae0db62659ae4ae	Eukaryota	SAR	Alveolata	Ciliophora	Trichostomatia	Polyplastron	uncultured_rumen_protozoa	HQ162086.1.1536	1.75354	2.16517
cfe6a7d9182da4771880db708439e1db	Eukaryota	SAR	Alveolata	Ciliophora	Trichostomatia	NA	NA	NA	-1.16843	-1.26613
749c2a381be3d662f917ea0b5b6b3636	Eukaryota	SAR	Alveolata	Ciliophora	Trichostomatia	Ophryoscolex	NA	NA	2.75212	2.81871
82b97b4972bf1c11d3d9682b85f882f5	Eukaryota	SAR	Alveolata	Ciliophora	Trichostomatia	Ophryoscolex	NA	NA	4.4781	4.60972
075da39dabdedc9530ad8f26a04e13c9	Eukaryota	SAR	Alveolata	Ciliophora	Trichostomatia	Entodinium	uncultured_protist	AB992206.1.1497	-1.50739	-1.3457
55ed766eb46c1744eb4b3811306c605c	Eukaryota	SAR	Alveolata	Ciliophora	Trichostomatia	Ophryoscolex	NA	NA	1.30287	1.54472
28ebd288b883baa2c1eb28682086e1d8	Eukaryota	SAR	Alveolata	Ciliophora	Trichostomatia	Entodinium	uncultured_rumen_protozoa	NA	1.8089	1.75391
8db2ff7e89358c1f41be137c486f3916	Eukaryota	SAR	Alveolata	Ciliophora	Trichostomatia	Isotricha	NA	NA	-1.17751	-1.35842
daa81c4646290bf971855550acf6ac02	Eukaryota	SAR	Alveolata	Ciliophora	Trichostomatia	NA	NA	NA	-1.23444	-1.53619
7e064ba2942231be2fe92e6c52963a4c	Eukaryota	SAR	Alveolata	Ciliophora	Trichostomatia	Isotricha	Isotricha_intestinalis	AM158441.1.1639	-1.11417	-1.29477
365e07098f289c00fb04c31ab9b1f72d	Eukaryota	SAR	Alveolata	Ciliophora	Trichostomatia	Dasytricha	Dasytricha_ruminantium	NA	-0.604319	-1.05667
14e4beca3eb1c85ce79b52b579c73b89	Eukaryota	SAR	Alveolata	Ciliophora	Trichostomatia	Metadinium	Metadinium_minorum	JN116224.1.1364	2.26878	2.13185
b3b1f3b34274ad33da145cb206a80bf1	Eukaryota	SAR	Alveolata	Ciliophora	Trichostomatia	NA	NA	NA	2.38847	2.49713
805f744a70a12b9a283f117407a39b1f	Eukaryota	SAR	Alveolata	Ciliophora	Trichostomatia	Isotricha	NA	NA	-0.842563	-1.25701
98d9e9a0907b561277e268e924da0859	Eukaryota	SAR	Alveolata	Ciliophora	Trichostomatia	Entodinium	uncultured_rumen_protozoa	NA	-0.0720158	0.16682
e59bce9b4dd4380844e83251e52160a8	Eukaryota	SAR	Alveolata	Ciliophora	Trichostomatia	Diplodinium	NA	NA	1.34305	1.55544
f3de7dbfee727b3a54e70a51c46e7e53	Eukaryota	SAR	Alveolata	Ciliophora	Trichostomatia	Entodinium	uncultured_Canadian_Arcott_wether_rumen_protozoa	DQ832566.1.1368	-1.05684	-1.22891
c447a6bb559ee1cd3958c528bbb121ca	Eukaryota	SAR	Alveolata	Ciliophora	Trichostomatia	Entodinium	NA	NA	0.356318	0.420692
a4c4cf8d7b63183fef54745b4d5ec1d0	Eukaryota	SAR	Alveolata	Ciliophora	Trichostomatia	NA	NA	NA	-0.66872	-0.416748
df5b3f7edbb52caf08b509edb59fdf9f	Eukaryota	SAR	Alveolata	Ciliophora	Trichostomatia	Dasytricha	uncultured_rumen_protozoa	JN642014.1.1534	-0.763674	-0.836392
8701a0631f3a64afcfdf9dbb0faba5ce	Eukaryota	SAR	Alveolata	Ciliophora	Trichostomatia	Entodinium	NA	NA	0.190857	0.215078
4df040bbf651bc25b39f6c0502d9d107	Eukaryota	SAR	Alveolata	Ciliophora	Trichostomatia	Entodinium	NA	NA	-1.16535	-0.97657
ccd900bfdf0a5062843042ea32937f9a	Eukaryota	SAR	Alveolata	Ciliophora	Trichostomatia	NA	NA	NA	-1.30653	-1.47151
04291777e9627f4aba33a28918bba7b4	Eukaryota	SAR	Alveolata	Ciliophora	Trichostomatia	Diplodinium	uncultured_rumen_protozoa	NA	1.68137	2.0204
0989cc0f8375e6e10a74929db3b446d8	Eukaryota	SAR	Alveolata	Ciliophora	Trichostomatia	Entodinium	NA	NA	-1.09788	-1.1516
644b841d64e58cc843d804e7fa91a50b	Eukaryota	SAR	Alveolata	Ciliophora	Trichostomatia	NA	NA	NA	1.7064	2.17935
589dc7aa31bb782d02e88d7271bbaf71	Eukaryota	SAR	Alveolata	Ciliophora	Trichostomatia	Entodinium	NA	NA	3.33959	3.10526
19f0d8a22f8ab8e5a6ff7907ab3baabf	Eukaryota	SAR	Alveolata	Ciliophora	Trichostomatia	Ophryoscolex	NA	NA	0.980282	1.11283
a9a36171a9cc42acfe814316ae1b5111	Eukaryota	SAR	Alveolata	Ciliophora	Trichostomatia	NA	NA	NA	-1.33907	-1.33288
ea6ae35e0468c4ac68d0e622be90a8f8	Eukaryota	SAR	Alveolata	Ciliophora	Trichostomatia	Polyplastron	uncultured_rumen_protozoa	NA	2.42688	2.72497
3ebc8ac2a240436aa9c740d5af47f2fc	Eukaryota	SAR	Alveolata	Ciliophora	Trichostomatia	Isotricha	Isotricha_prostoma	NA	-1.32537	-1.18025
7336ca9cc6762a5e4869bbb16687d55a	Eukaryota	SAR	Alveolata	Ciliophora	Trichostomatia	NA	NA	NA	-1.03136	-1.11583
c4c0edfddadd2996c1f6a98afbfe9f18	Eukaryota	SAR	Alveolata	Ciliophora	Trichostomatia	NA	NA	NA	-0.889935	-1.04573
cd48f098bf6d84892002577b8129d1f5	Eukaryota	SAR	Alveolata	Ciliophora	Trichostomatia	NA	NA	NA	-0.448645	-0.589684
14229eb37f7e8f89f647f87d8e534dcc	Eukaryota	SAR	Alveolata	Ciliophora	Trichostomatia	Entodinium	NA	NA	-1.02137	-0.867383
bc4bb46a8d4997d17813af6c62cd98b8	Eukaryota	SAR	Alveolata	Ciliophora	Trichostomatia	Entodinium	uncultured_Canadian_Arcott_wether_rumen_protozoa	DQ832561.1.1364	-0.20673	0.0321237
