# Supplementary material for: Programming rumen microbiome development in calves with the anti-methanogenic compound 3-NOP
Source: Anim Microbiome. 2024 Oct 25;6:60. doi: 10.1186/s42523-024-00343-2 (PMC11515290; doi:10.1186/s42523-024-00343-2)
Supplement: Supplementary file 7 — Supplementary Material 7 [file 42523_2024_343_MOESM7_ESM.xlsx]

## Sheet: Week 5
								Mean clr values
ASV	Kingdom	Phylum	Class	Order	Family	Genus	Species	Control	3-NOP
ebbca4c392e045920baa97a17bf93776	Bacteria	Firmicutes	Clostridia	Oscillospirales	UCG-010	NA	NA	-0.202051	-1.09403
5634e7df7f555455d64a45863ebe933d	Bacteria	Bacteroidota	Bacteroidia	Bacteroidales	F082	NA	NA	0.308159	2.10018
e36b47cdf58bfc898b48868d685d2e18	Bacteria	Firmicutes	Clostridia	Lachnospirales	Lachnospiraceae	Moryella	NA	-0.952345	0.347891
0a21d82af5b0cca8c5bd9cd60fc41c28	Bacteria	Firmicutes	Clostridia	Lachnospirales	Lachnospiraceae	NA	NA	-0.21163	-0.994155
54db3c24e0f676257716c132628242e0	Bacteria	Bacteroidota	Bacteroidia	Bacteroidales	Prevotellaceae	Prevotellaceae_UCG-003	NA	0.527075	2.30407
72fef69d1ac9866960bf7772b25756b9	Bacteria	Bacteroidota	Bacteroidia	Bacteroidales	Prevotellaceae	Prevotella	NA	1.78849	0.856996
bfab0ff8d5048090f30b614a7f1b21ff	Bacteria	Bacteroidota	Bacteroidia	Bacteroidales	Prevotellaceae	Prevotella	NA	-0.85417	2.33287
00807116f0b4cb7dbd13f3c7784a2ca2	Bacteria	Bacteroidota	Bacteroidia	Bacteroidales	Prevotellaceae	Prevotella	NA	1.83345	1.04749
df6a276c02cdd574a2de586d57695465	Bacteria	Bacteroidota	Bacteroidia	Bacteroidales	Prevotellaceae	Prevotella	NA	0.805091	0.108302
d70cb214acd14b53c12a8149a81a6f51	Bacteria	Bacteroidota	Bacteroidia	Bacteroidales	Prevotellaceae	Prevotellaceae_UCG-003	NA	1.55814	3.3943
a545deb89b04f7863f7b18609bb7d0f8	Bacteria	Firmicutes	Clostridia	Oscillospirales	Oscillospiraceae	NK4A214_group	NA	0.525838	-0.0989806
10fac5954179a87fbf557a76eb7f1def	Bacteria	Bacteroidota	Bacteroidia	Bacteroidales	Prevotellaceae	Prevotella	NA	1.36311	0.00563106
1b8696bded9351862d2a7f345c5f71d4	Bacteria	Firmicutes	Clostridia	Oscillospirales	Ruminococcaceae	Ruminococcus	NA	-1.01536	0.579921
f02d7db493412fa1f96f2d897a8b64fe	Bacteria	Bacteroidota	Bacteroidia	Bacteroidales	Prevotellaceae	Prevotella	NA	1.38049	2.46987
3feb0a42947a4d07b34832100116fffa	Bacteria	Bacteroidota	Bacteroidia	Bacteroidales	Prevotellaceae	Prevotella	NA	3.11691	2.38884
c8d4469fee4508431237fc35ba2203b3	Bacteria	Bacteroidota	Bacteroidia	Bacteroidales	Rikenellaceae	Rikenellaceae_RC9_gut_group	NA	0.998276	-0.281149
e89c38fdfda345c02cde186abe74c63b	Bacteria	Firmicutes	Clostridia	Lachnospirales	Lachnospiraceae	Acetitomaculum	NA	-0.0151674	-0.795537
37c92373ee65a0ab9b28044674163560	Bacteria	Bacteroidota	Bacteroidia	Bacteroidales	Prevotellaceae	Prevotellaceae_UCG-004	NA	0.763235	-0.827254
a7b1e1f88daba6576ae9d5de7ab3c006	Bacteria	Bacteroidota	Bacteroidia	Bacteroidales	Muribaculaceae	NA	NA	0.497811	1.10176
8e529c9eeec4d627b232671be960fa36	Bacteria	Firmicutes	Clostridia	Christensenellales	Christensenellaceae	Christensenellaceae_R-7_group	NA	-0.154483	-0.937009
23668160ebf59c42c6d9fe3ba9aaedc6	Bacteria	Bacteroidota	Bacteroidia	Bacteroidales	Prevotellaceae	Prevotella	NA	-0.0925994	-1.00629
05962ecf3b3e6bd04df211fe37285f00	Bacteria	Bacteroidota	Bacteroidia	Bacteroidales	Prevotellaceae	NA	NA	-0.2993	1.60751
87611337defcc3ccbadeab9c28eab107	Bacteria	Bacteroidota	Bacteroidia	Bacteroidales	Prevotellaceae	Prevotella	NA	1.03282	1.93501
b0b3b0953fa47e9a3ab1c4e0c9eb3110	Bacteria	Bacteroidota	Bacteroidia	Bacteroidales	Prevotellaceae	Prevotellaceae_NK3B31_group	NA	0.890827	0.322582
9a4b67e927013ef872492e1bd630b0d5	Bacteria	Firmicutes	Clostridia	Lachnospirales	Lachnospiraceae	NA	NA	-0.0425952	0.699428
43de94926a26bb4d39e0aec5f60f4c4b	Bacteria	Bacteroidota	Bacteroidia	Bacteroidales	Prevotellaceae	Prevotellaceae_YAB2003_group	NA	-0.325281	-1.44596
5bbb38359712e63ca808c1bf47591e04	Bacteria	Bacteroidota	Bacteroidia	Bacteroidales	Prevotellaceae	Prevotellaceae_UCG-003	NA	-0.293261	0.891291
dd3555b715860283bcb6c3aea970de77	Bacteria	Firmicutes	Clostridia	Lachnospirales	Lachnospiraceae	Blautia	NA	-1.21511	-0.111326
86c119c25ac76621eea05c120aaacc80	Bacteria	Bacteroidota	Bacteroidia	Bacteroidales	Prevotellaceae	Prevotella	NA	-0.124367	1.01851
c9e3d042f8f819e2234fb844c4dd00d2	Bacteria	Firmicutes	Clostridia	Lachnospirales	Lachnospiraceae	NA	NA	-1.19482	-0.00371074
63f1d9836d6ff5516dccdbdf3e0fa8bc	Bacteria	Firmicutes	Clostridia	Lachnospirales	Defluviitaleaceae	Defluviitaleaceae_UCG-011	NA	-0.255789	-0.90642
cd7d163130bd76eeb53c0d8577ea3548	Bacteria	Bacteroidota	Bacteroidia	Bacteroidales	Prevotellaceae	Prevotellaceae_UCG-001	NA	0.0502384	-1.02031
0f5729ee20166ce1956d8e7868c6111a	Bacteria	Bacteroidota	Bacteroidia	Bacteroidales	Prevotellaceae	Prevotella	NA	2.99407	4.29942
f577f916330cc1c8aa29644e645d9db1	Bacteria	Firmicutes	Clostridia	Oscillospirales	Ruminococcaceae	UCG-001	NA	-0.726444	-0.00725332
99d3332b7f25ff04690728b0d8b95ca7	Bacteria	Bacteroidota	Bacteroidia	Bacteroidales	Prevotellaceae	Prevotella	NA	0.540051	-0.258044
500fea7c35a24b906172ae0b32c50760	Bacteria	Firmicutes	Clostridia	Clostridia_or	Hungateiclostridiaceae	Saccharofermentans	NA	-0.942767	-0.14885
092c18f4942ccbd71e65954db86e5840	Bacteria	Actinobacteriota	Coriobacteriia	Coriobacteriales	Atopobiaceae	Atopobium	NA	-0.244779	-0.994155
62b1cbcbcbb8ebe22c25a727cb02d3ca	Bacteria	Firmicutes	Clostridia	Clostridia_or	Hungateiclostridiaceae	Saccharofermentans	NA	-0.753727	-0.027259
0e7d97a40796aa1993f116e6544d8cf1	Bacteria	Bacteroidota	Bacteroidia	NA	NA	NA	NA	-0.0798801	1.2014
ad84fd3d5fcc1042e3505569df7c0e8e	Bacteria	Bacteroidota	Bacteroidia	Bacteroidales	Prevotellaceae	Prevotellaceae_UCG-004	NA	0.0237306	1.46874
ee37cb0f0d520952e67cd5f3d15129df	Bacteria	Bacteroidota	Bacteroidia	Bacteroidales	Prevotellaceae	Prevotella	NA	-0.348364	0.346579
0f3757595ef8b83d3c4afc10487579f9	Bacteria	Bacteroidota	Bacteroidia	Bacteroidales	Prevotellaceae	Prevotellaceae_UCG-003	NA	2.1452	1.51811
85ca0b1d3008afc0da84221f593d48b7	Bacteria	Firmicutes	Clostridia	Lachnospirales	Lachnospiraceae	NA	NA	-0.706159	-0.192582
51bfe57b9cbe369274affccdcaccbbbb	Bacteria	Firmicutes	Clostridia	Lachnospirales	Lachnospiraceae	Lachnospiraceae_NK3A20_group	NA	0.917754	1.50346
8316551a10045df5c3c431a3c694b81c	Bacteria	Firmicutes	Clostridia	Oscillospirales	Ruminococcaceae	Ruminococcus	NA	0.0716413	1.00077
d2d0f3850b069bbb182d38e051b46194	Bacteria	Bacteroidota	Bacteroidia	Bacteroidales	Prevotellaceae	Prevotella	NA	0.707558	1.39572
7fd7f051635c200b397d65b1fc38b56b	Bacteria	Firmicutes	Clostridia	Oscillospirales	NA	NA	NA	1.01266	1.61833
fc9c10dd44cae5c618245595a368a72c	Bacteria	Spirochaetota	Spirochaetia	Spirochaetales	Spirochaetaceae	Treponema	NA	-0.989205	-0.209562
8783a1c155a0285e9dade1c4036e408d	Bacteria	Firmicutes	Clostridia	Lachnospirales	Lachnospiraceae	Acetitomaculum	NA	0.513752	0.9284
fd61c21af272cb78e0a599df42ab4fb6	Bacteria	Patescibacteria	Saccharimonadia	Saccharimonadales	Saccharimonadaceae	Candidatus_Saccharimonas	NA	-0.407666	-1.05973
8f9c536ffe787cb2b9a3fde469080713	Bacteria	Bacteroidota	Bacteroidia	Bacteroidales	Prevotellaceae	Prevotellaceae_UCG-003	NA	-0.298442	-1.30431
facde3e7ff605f929c5ea0a734757238	Bacteria	Bacteroidota	Bacteroidia	Bacteroidales	Rikenellaceae	Rikenellaceae_RC9_gut_group	NA	2.65959	3.11143
c299d7654dd54bfc7aab332b53dd1c68	Bacteria	Bacteroidota	Bacteroidia	Bacteroidales	F082	NA	NA	0.440345	1.57199
fd44724fe2abacdb79f0b9001c0d29b6	Bacteria	Bacteroidota	Bacteroidia	Bacteroidales	Bacteroidales_UCG-001	NA	NA	0.943737	1.6361
8020fa034eab27127ce1149f17a050aa	Bacteria	Firmicutes	Clostridia	Lachnospirales	Lachnospiraceae	Acetitomaculum	NA	-0.0940311	-0.810982
ec970c33dc55fc2e5e1fe8f12da8da45	Bacteria	Firmicutes	Clostridia	Lachnospirales	Lachnospiraceae	Acetitomaculum	NA	0.856131	1.35069
b255f201622d15db1f410a38a1591863	Bacteria	Firmicutes	Clostridia	Lachnospirales	Lachnospiraceae	NA	NA	-0.806032	-0.26814
94b1c3f372aed168f1f0e3af9c424e43	Bacteria	Firmicutes	Clostridia	Christensenellales	Christensenellaceae	Christensenellaceae_R-7_group	NA	-0.743019	-0.202161
7bb0fbf40975e773b5aedac3d16d9177	Bacteria	Bacteroidota	Bacteroidia	Bacteroidales	Prevotellaceae	Alloprevotella	NA	-0.720046	0.984935
46969f791cf48744cdaca2b05495467d	Bacteria	Bacteroidota	Bacteroidia	Bacteroidales	Prevotellaceae	Prevotellaceae_UCG-001	NA	-0.157449	-1.29098
83e8cbd13b2a707e20f3883d58f20d3b	Bacteria	Fibrobacterota	Fibrobacteria	Fibrobacterales	Fibrobacteraceae	Fibrobacter	NA	1.21232	1.70105
5c354e06c6857328d00d304eaabe39d7	Bacteria	Bacteroidota	Bacteroidia	Bacteroidales	Prevotellaceae	Prevotella	NA	0.995647	0.281941
7669ad8d87483d6547403892edb97adc	Bacteria	Firmicutes	Clostridia	Oscillospirales	NA	NA	NA	-1.11523	-0.397473
2481fcaea2963d05d0e65c8bcca50339	Bacteria	Firmicutes	Clostridia	Lachnospirales	Lachnospiraceae	Acetitomaculum	NA	0.504488	0.920879
0c43ba62b3ec4512d4cce018418c80f5	Bacteria	Bacteroidota	Bacteroidia	Bacteroidales	Rikenellaceae	Rikenellaceae_RC9_gut_group	NA	1.45568	1.82794
0abe1ec1b49e65d6d9b36e7aa94d0900	Bacteria	Firmicutes	Clostridia	Oscillospirales	Oscillospiraceae	NK4A214_group	NA	2.11164	2.53789
c8f756610d227dd8fb51e6862e837b6f	Bacteria	Bacteroidota	Bacteroidia	Bacteroidales	Rikenellaceae	Rikenellaceae_RC9_gut_group	NA	0.522325	1.25579
5c16e67321c2658f6051cddccd8a59c8	Bacteria	Firmicutes	Clostridia	Clostridia_UCG-014	NA	NA	NA	-0.114317	-0.922995
44eed92901d7d986a32a5010e7276358	Bacteria	Firmicutes	Clostridia	Oscillospirales	Ruminococcaceae	Ruminococcus	NA	0.378889	1.11958
492ca544177183a201c00bd79a9b7f0f	Bacteria	Proteobacteria	Gammaproteobacteria	Aeromonadales	Succinivibrionaceae	Ruminobacter	NA	3.09972	3.73855
437bb5f2a195236f70a85fef37cdb641	Bacteria	Bacteroidota	Bacteroidia	Bacteroidales	Prevotellaceae	Prevotella	NA	-0.905906	-0.152156
bac6fa6d76ffe7df6cb9e4d03f7c12af	Bacteria	Proteobacteria	Gammaproteobacteria	Aeromonadales	Succinivibrionaceae	Succinimonas	NA	1.28574	0.163406
3d4533f66fad13a0d7d22ff2a39e4e1e	Bacteria	Firmicutes	Clostridia	Oscillospirales	Ruminococcaceae	Ruminococcus	NA	-0.0325897	1.0176
c916d6623d557f22cd4bff39f1d31643	Bacteria	Bacteroidota	Bacteroidia	Bacteroidales	Prevotellaceae	Prevotellaceae_UCG-003	NA	-0.0853665	0.635434
22707754f78a957549ecda13b4f3b9d2	Bacteria	Bacteroidota	Bacteroidia	Bacteroidales	Muribaculaceae	NA	NA	-0.852471	-0.24015
13db30a4c97637ba513abcd4b7380d7c	Bacteria	Firmicutes	Clostridia	Christensenellales	Christensenellaceae	Christensenellaceae_R-7_group	NA	-0.191344	0.3239
d90e8554848ae0e2b88819332f1788b6	Bacteria	Bacteroidota	Bacteroidia	Bacteroidales	Prevotellaceae	Prevotella	NA	-0.28164	-1.03688
039ca5774e54d8157fda71a9b5bf34f2	Bacteria	Firmicutes	Bacilli	Lactobacillales	Lactobacillaceae	Lactobacillus	NA	1.03599	-0.979602
c7cba6b36e87a2da226d52652629d4b3	Bacteria	Bacteroidota	Bacteroidia	Bacteroidales	Prevotellaceae	Prevotellaceae_UCG-001	NA	0.2527	-0.538643
ef646ad371ac91a42a5ba6d5c797b456	Bacteria	Firmicutes	Clostridia	Clostridia_UCG-014	NA	NA	NA	-0.43753	-1.05717
1a1621a0c1f7e0582ca7aebab6d11115	Bacteria	Bacteroidota	Bacteroidia	Bacteroidales	Prevotellaceae	Prevotellaceae_UCG-001	NA	-0.440091	-1.02031
59567e9a8dd3081c9d857b396123a696	Bacteria	Bacteroidota	Bacteroidia	Bacteroidales	Prevotellaceae	Prevotella	NA	-0.454105	-1.22006
54af86585e91b3db8fba2431260b13aa	Bacteria	Fibrobacterota	Fibrobacteria	Fibrobacterales	Fibrobacteraceae	Fibrobacter	NA	0.2526	1.09349
05f3378cb192e5264ee75071055bb07c	Bacteria	Firmicutes	Negativicutes	Veillonellales-Selenomonadales	Selenomonadaceae	NA	NA	-0.118752	-0.694533
177459db88750950d7e906f12f483a35	Bacteria	Bacteroidota	Bacteroidia	Bacteroidales	Prevotellaceae	Prevotella	NA	-0.571467	-1.22006
80c5dddce804c662269482bc28d8fb06	Bacteria	Bacteroidota	Bacteroidia	Bacteroidales	Prevotellaceae	Prevotella	NA	-0.240344	-0.957294
a9b19be161b737dfb320b16a12a3e8b7	Bacteria	Firmicutes	Clostridia	Christensenellales	Christensenellaceae	Christensenellaceae_R-7_group	NA	-0.537404	0.237456
436a24ee02e173475d5f00db35050e2d	Bacteria	Bacteroidota	Bacteroidia	Bacteroidales	Muribaculaceae	NA	NA	0.0238491	-0.884703
d4042710a0d59988c561c6e8cb2cc495	Bacteria	Firmicutes	Bacilli	RF39	NA	NA	NA	0.521455	-0.562995
68849b5f9f36c9fbb4d7d6cb7544c884	Bacteria	Bacteroidota	Bacteroidia	Bacteroidales	Rikenellaceae	Rikenellaceae_RC9_gut_group	NA	0.959032	1.63639
38c66f621ceacacfc99aa38c2ba1be5d	Bacteria	Firmicutes	Clostridia	Clostridia_UCG-014	NA	NA	NA	0.157617	0.668642
a71d754db5f90fe62936287d837cc060	Bacteria	Firmicutes	Clostridia	Oscillospirales	Ruminococcaceae	UBA1819	NA	0.639298	-0.644788
b4d22a056f9d283cae1f7b37805fb920	Bacteria	Bacteroidota	Bacteroidia	Bacteroidales	Rikenellaceae	Rikenellaceae_RC9_gut_group	NA	-0.753727	0.152915
7881fe44624de2a07f89e3821d26e019	Bacteria	Firmicutes	Bacilli	RF39	NA	NA	NA	-0.517118	0.0982061
b21217a33f34fa3bed05f20d9af25b84	Bacteria	Verrucomicrobiota	Kiritimatiellae	WCHB1-41	NA	NA	NA	-0.472516	0.0366244
acc0df56d6bae899d45384b833f00ff9	Bacteria	Bacteroidota	Bacteroidia	Bacteroidales	Prevotellaceae	Prevotella	NA	-0.47859	-1.22006
bf0aaea7e767f8d4867952c531065e06	Bacteria	Fibrobacterota	Fibrobacteria	Fibrobacterales	Fibrobacteraceae	Fibrobacter	NA	0.804423	1.73042
f462b8de4aef3123f555233ca5291ff9	Bacteria	Bacteroidota	Bacteroidia	Bacteroidales	Prevotellaceae	Prevotella	NA	-0.806032	-0.0609908
bfbdc0a274070d42be8acb39752720ca	Bacteria	Bacteroidota	Bacteroidia	Bacteroidales	Prevotellaceae	Prevotella	NA	0.259771	1.15122
f0fc93a06cea8f79f756545cec6843e3	Bacteria	Firmicutes	Clostridia	Lachnospirales	Lachnospiraceae	Lachnospiraceae_UCG-008	NA	0.527684	0.907412
6a82d4103cf07d1ac2c06ad7b8ce879e	Bacteria	Bacteroidota	Bacteroidia	Bacteroidales	Prevotellaceae	Prevotella	NA	-0.19834	0.670317
90882836fbe5cc6fe7ebf617e7c09f10	Bacteria	Desulfobacterota	Desulfovibrionia	Desulfovibrionales	Desulfovibrionaceae	Desulfovibrio	NA	-0.379269	-0.194213
09c50ef58fba26f5740b840b0d514775	Bacteria	Firmicutes	Clostridia	Lachnospirales	Lachnospiraceae	Dorea	NA	-0.869046	-0.781118
77b2c17aa5bda5505961b22860763eb6	Bacteria	Firmicutes	Clostridia	Clostridia_UCG-014	NA	NA	NA	-0.0219605	0.136064
4076fe7a604625bddca93dba145daa00	Bacteria	Firmicutes	Clostridia	Lachnospirales	Lachnospiraceae	NA	NA	-0.568753	-0.585842
92e2772bed023f210b44100962fda086	Bacteria	Firmicutes	Clostridia	Lachnospirales	Lachnospiraceae	Agathobacter	NA	-0.256504	0.0170672
b1bba2141214e09f515376258001083e	Bacteria	Fibrobacterota	Fibrobacteria	Fibrobacterales	Fibrobacteraceae	Fibrobacter	NA	0.00538705	0.532772
a85c80f89845b7bd253a66840a0c9c4d	Bacteria	Firmicutes	Clostridia	NA	NA	NA	NA	-0.74378	-0.68052
646d9d25bd60754fe532ddc1b886c978	Bacteria	Verrucomicrobiota	Kiritimatiellae	WCHB1-41	NA	NA	NA	0.499257	-0.518357
6db5d3ffcbd217318189399dad792521	Bacteria	Bacteroidota	Bacteroidia	Bacteroidales	Prevotellaceae	Prevotellaceae_UCG-001	NA	-0.869046	-0.901277
77e732ab956dcd18ad746e970b378809	Bacteria	Bacteroidota	Bacteroidia	Bacteroidales	Prevotellaceae	Prevotellaceae_UCG-001	NA	-0.716112	-0.784829
36829a3df8ee1b39dfd69582152f3ed4	Bacteria	Firmicutes	Bacilli	Lactobacillales	Lactobacillaceae	Lactobacillus	NA	-0.980197	-0.388329
9c9c8b7d8aba431500aec9375000e622	Bacteria	Bacteroidota	Bacteroidia	Bacteroidales	Bacteroidales_BS11_gut_group	NA	NA	-0.596707	-1.0578
8282636d5e8a5f3dc1c9d1d381131ce1	Bacteria	Proteobacteria	Gammaproteobacteria	NA	NA	NA	NA	0.277268	-0.249504
198b9b0afda2842bf45f04ea20f6371c	Bacteria	Bacteroidota	Bacteroidia	Bacteroidales	Bacteroidaceae	Bacteroides	NA	-0.830187	-0.37923
251a6faff1d141ff7f70d7b6707f73d9	Bacteria	Bacteroidota	Bacteroidia	Bacteroidales	Muribaculaceae	NA	NA	1.36454	1.46875
c8944a862c645b7a70eb925c2ee1b3fe	Bacteria	Bacteroidota	Bacteroidia	Bacteroidales	Prevotellaceae	Prevotella	NA	-0.203483	-0.0975489
28128a9ad3c7d41b40187996dc898a0c	Bacteria	Firmicutes	Clostridia	Lachnospirales	Lachnospiraceae	NA	NA	-0.350925	-0.705241
3e8ef070979a2aa502b96d9895c7b4b5	Bacteria	Bacteroidota	Bacteroidia	Bacteroidales	Prevotellaceae	Prevotella	NA	-0.474391	-0.256001
301ff92a648beaaaad8578f4d993f0e1	Bacteria	Firmicutes	Clostridia	Lachnospirales	Lachnospiraceae	NA	NA	-1.02607	-0.943281
c528b172cc7fb705a37c2de8587cb729	Bacteria	Bacteroidota	Bacteroidia	Bacteroidales	Prevotellaceae	Prevotella	NA	-0.775444	-0.727683
971645451924beb89cd02857a2ae545d	Bacteria	Bacteroidota	Bacteroidia	Bacteroidales	Prevotellaceae	Prevotellaceae_UCG-001	NA	-0.52339	-1.14303
8bfcc0d1368ada226c1d1499ea804cb7	Bacteria	Firmicutes	Clostridia	Oscillospirales	Oscillospiraceae	Oscillibacter	NA	-0.43139	0.056948
796a0f8810d4da7a724a43c22d91af5b	Bacteria	Firmicutes	Clostridia	Lachnospirales	Lachnospiraceae	NA	NA	-0.126663	-0.422194
9e9ecbfef35f644fbeea041cf2614a2e	Bacteria	Bacteroidota	Bacteroidia	Bacteroidales	Rikenellaceae	Rikenellaceae_RC9_gut_group	NA	-0.863179	-0.754241
18a3e22e6f8ba5c59c2abb97721613a2	Bacteria	Bacteroidota	Bacteroidia	Bacteroidales	Prevotellaceae	Prevotella	NA	-0.622859	-0.910856
eb5cf7a96d49fa77a157beb886bf3031	Bacteria	Spirochaetota	MVP-15	NA	NA	NA	NA	0.23083	0.350739
cce182692d0fa06237f36a78b617cd4c	Bacteria	Fibrobacterota	Fibrobacteria	Fibrobacterales	Fibrobacteraceae	Fibrobacter	NA	0.121162	-0.180848
26eedee61b6d2583a9a0cb4795966de5	Bacteria	Bacteroidota	Bacteroidia	Bacteroidales	Prevotellaceae	Prevotella	NA	1.44299	1.33337
0eca35ba0f936f50c69e0fc68c6b613f	Bacteria	Firmicutes	Clostridia	Oscillospirales	Ruminococcaceae	NA	NA	-0.180098	-0.250642
df895d7ab48ca64d19b591efea8d8479	Bacteria	Firmicutes	Clostridia	Christensenellales	Christensenellaceae	Christensenellaceae_R-7_group	NA	-0.301925	-0.841975
7bcae8e8598a886ac756c10daca8e3aa	Bacteria	Firmicutes	Clostridia	Lachnospirales	Lachnospiraceae	NA	NA	-0.386656	-0.542354
0a2bace0128cc8ddc87c3c963bc44f2d	Bacteria	Firmicutes	Clostridia	Eubacteriales	Eubacteriaceae	Eubacterium	NA	-0.826318	-0.810982
535188ddc46fbdeb10d7bd6b866090b1	Archaea	Euryarchaeota	Methanobacteria	Methanobacteriales	Methanobacteriaceae	Methanobrevibacter	Methanobrevibacter gottschalkii clade	0.017982	0.143731
08ab3ec39b75538a44475a5e7df0106e	Bacteria	Firmicutes	Clostridia	Clostridia_UCG-014	NA	NA	NA	-0.689584	-0.894281
6d013ac6828d83cd7b528b7fccc4296c	Bacteria	Cyanobacteria	Vampirivibrionia	Gastranaerophilales	NA	NA	NA	-0.624902	-0.816178
c3e80e18b6d4863b566c35f2e88030cd	Bacteria	Firmicutes	Clostridia	Lachnospirales	Lachnospiraceae	NA	NA	-0.456726	-0.432902
c8ac2d870f36a928aedddd18cf7412b4	Bacteria	Firmicutes	Clostridia	Lachnospirales	Lachnospiraceae	Agathobacter	NA	-0.864131	-0.597221
d67d951d584860936132396c64ac1ab5	Bacteria	Bacteroidota	Bacteroidia	Bacteroidales	Rikenellaceae	Rikenellaceae_RC9_gut_group	NA	1.29835	1.3363
a2dfe33e4a670893cdea5255ed98d0aa	Bacteria	Bacteroidota	Bacteroidia	Bacteroidales	Prevotellaceae	Prevotellaceae_UCG-003	NA	-0.612557	-0.691227
bb2971b2a3dd967b26b0ee359e074f8c	Bacteria	Bacteroidota	Bacteroidia	Bacteroidales	Rikenellaceae	Rikenellaceae_RC9_gut_group	NA	-0.040596	0.100043
1da150cb55ed17ed3f529c9cff4a8485	Bacteria	Firmicutes	Clostridia	Lachnospirales	Lachnospiraceae	Lachnospiraceae_NK4A136_group	NA	-0.44967	-0.648095
381d16c3207ab9d6ee55dbc012932c77	Bacteria	Bacteroidota	Bacteroidia	Bacteroidales	Prevotellaceae	Prevotella	NA	-0.722733	-0.573629
9ad4a903f233bb4b3bd0d6d9fce7871c	Bacteria	Firmicutes	Clostridia	Lachnospirales	Lachnospiraceae	Lachnospiraceae_NK3A20_group	NA	0.557393	0.582567
1cd7636e130f84f8269dd4d055387dde	Bacteria	Bacteroidota	Bacteroidia	Bacteroidales	Muribaculaceae	NA	NA	0.231773	-0.534207
63ace35a9788528f89dee9b97f704824	Bacteria	Firmicutes	Clostridia	NA	NA	NA	NA	-0.221894	-0.174878
49efe2887983608c1c7bd61a9310d65e	Bacteria	Fibrobacterota	Fibrobacteria	Fibrobacterales	Fibrobacteraceae	Fibrobacter	NA	-0.680006	-0.422194
b5d70298be5bf5644dd9a4a47d80e38b	Bacteria	Bacteroidota	Bacteroidia	Bacteroidales	Rikenellaceae	Rikenellaceae_RC9_gut_group	NA	-0.512683	-0.58137
fecaeafd3b9e3f2745602a1ac5315de9	Bacteria	Bacteroidota	Bacteroidia	Bacteroidales	Bacteroidales_RF16_group	NA	NA	-0.33435	-0.971871
4877824e88b3efa072646ea29486647e	Bacteria	Verrucomicrobiota	Kiritimatiellae	WCHB1-41	NA	NA	NA	0.0572786	0.255101
5a7850655171186c093aa0bec97cf4d3	Bacteria	Firmicutes	Clostridia	Clostridia_UCG-014	NA	NA	NA	-0.926192	-0.638516
b989839d476b8fe7cb24f482787da4df	Bacteria	Bacteroidota	Bacteroidia	Bacteroidales	Prevotellaceae	Alloprevotella	NA	-0.539965	-1.07374
5326b492026570838a8873573d76b321	Bacteria	Bacteroidota	Bacteroidia	Bacteroidales	Prevotellaceae	Prevotellaceae_UCG-003	NA	-0.631767	-1.21634
e5611dfe23cc6ae306bdb1812b784c99	Bacteria	Bacteroidota	Bacteroidia	Bacteroidales	NA	NA	NA	-0.350925	-0.115555
69340745fad3211aeac8b05733a894a0	Bacteria	Bacteroidota	Bacteroidia	Bacteroidales	Rikenellaceae	Rikenellaceae_RC9_gut_group	NA	-0.563277	-0.765457
c97355c259df43b3cb3d08fe1865d89f	Bacteria	Bacteroidota	Bacteroidia	Bacteroidales	Bacteroidales_UCG-001	NA	NA	-0.608328	-1.25692
4bcb3bd22b1f80daa9790e0e698469c4	Bacteria	Firmicutes	Negativicutes	Veillonellales-Selenomonadales	Selenomonadaceae	Veillonellaceae_UCG-001	NA	-0.580132	-0.821689
042313e8c42aa0ee69ec3d33a414ca3e	Bacteria	Bacteroidota	Bacteroidia	Bacteroidales	Muribaculaceae	NA	NA	-0.146742	-0.117835
d969bf4f2ca135a922d2d47687c9fada	Bacteria	Firmicutes	Clostridia	Lachnospirales	Lachnospiraceae	Marvinbryantia	NA	-0.443397	-0.37132
a8cc282e52add2db9976b13b54139baa	Bacteria	Bacteroidota	Bacteroidia	Bacteroidales	Rikenellaceae	Rikenellaceae_RC9_gut_group	NA	-0.517118	-0.0989806
fcad74ec8e7de35f6806d0e314462422	Bacteria	Bacteroidota	Bacteroidia	Bacteroidales	Rikenellaceae	Rikenellaceae_RC9_gut_group	NA	-0.0653172	-0.0931135
fe195fb4663d8e45eb2383f3be6fcd2b	Bacteria	Bacteroidota	Bacteroidia	Bacteroidales	Prevotellaceae	Prevotellaceae_UCG-003	NA	-0.633567	-0.80324
cfdb8979ff768d1bb0eb2284115c5e0f	Bacteria	Bacteroidota	Bacteroidia	Bacteroidales	Prevotellaceae	Prevotellaceae_UCG-003	NA	-0.539965	-0.18228
25d7d6fac848ed5ccddf42da8a5ac138	Bacteria	Firmicutes	Clostridia	Lachnospirales	Lachnospiraceae	Lachnospiraceae_AC2044_group	NA	-0.900039	-0.431772
c02a5aeb8267b01afd21c19795cf2bbb	Bacteria	Firmicutes	Bacilli	RF39	NA	NA	NA	-0.574265	-0.557054
0a3aaa28e5062a920fa58073b8c484ed	Bacteria	Bacteroidota	Bacteroidia	Bacteroidales	Rikenellaceae	Rikenellaceae_RC9_gut_group	NA	-0.590839	-0.715948
dbfe9449a40407df1ba88bb6fda625bf	Bacteria	Verrucomicrobiota	Kiritimatiellae	WCHB1-41	NA	NA	NA	-0.218626	-0.0772632
32f3d4f8a890655bc227abae0ea5e4f5	Bacteria	Bacteroidota	Bacteroidia	Bacteroidales	Rikenellaceae	Rikenellaceae_RC9_gut_group	NA	-0.700291	-0.980141
8bb9ea7e88c90c8d5fc02306c2795025	Bacteria	Firmicutes	Clostridia	Lachnospirales	Lachnospiraceae	Lachnospiraceae_FCS020_group	NA	-0.671341	-0.731394
4314e2b1cee86bc92fb5e261802f39cc	Bacteria	Firmicutes	Clostridia	Oscillospirales	Ruminococcaceae	Ruminococcus	NA	-0.616992	-0.432902
f99bc5584688bc1e109de4068c6fef78	Bacteria	Firmicutes	Clostridia	Lachnospirales	Lachnospiraceae	Lachnospiraceae_ND3007_group	NA	0.616802	1.01142
d0bb2361de5ad708ffe657ab2eefa7a0	Bacteria	Firmicutes	Clostridia	Lachnospirales	Lachnospiraceae	NA	NA	0.163381	0.338173
bd5eabb55968256e1e51ee0e36d51177	Bacteria	Bacteroidota	Bacteroidia	Bacteroidales	Prevotellaceae	Prevotella	NA	-1.07346	-1.17362
7b7527cc865bd2adf5ee63a49bfa2d65	Bacteria	Bacteroidota	Bacteroidia	Bacteroidales	Prevotellaceae	Prevotella	NA	-0.154483	-0.382028
9d3217fd65b07a37ff6228f29e8c5867	Bacteria	Firmicutes	Clostridia	Clostridia_or	Hungateiclostridiaceae	Saccharofermentans	NA	1.29642	1.54796
c71f6ea194879afc28529fc14d695b8f	Bacteria	Firmicutes	Clostridia	Christensenellales	Christensenellaceae	Christensenellaceae_R-7_group	NA	-0.322211	-0.544915
88e590e1bfa5aff175f499f3d64fe526	Bacteria	Bacteroidota	Bacteroidia	Bacteroidales	Rikenellaceae	Rikenellaceae_RC9_gut_group	NA	-0.456666	-0.166392
3b70bb9aac87b0bde3081d43877ce0e8	Bacteria	Firmicutes	Bacilli	Erysipelotrichales	Erysipelotrichaceae	Solobacterium	NA	-0.663431	-0.422194
2b1ae3c6117d4d7e7a5deca74b6e2f4f	Bacteria	Firmicutes	Clostridia	Christensenellales	Christensenellaceae	Christensenellaceae_R-7_group	NA	0.47793	0.319671
a8ecc9ac3742c0705051732f27529cc7	Bacteria	Bacteroidota	Bacteroidia	Bacteroidales	p-251-o5	NA	NA	1.54233	1.26055
2f293d12cfa9cb915dd6d01c10b013a2	Bacteria	Proteobacteria	Gammaproteobacteria	Cardiobacteriales	Cardiobacteriaceae	Suttonella	NA	-0.240344	-0.159433
9cc74eaa4b4b9c945d4507029cddc003	Bacteria	Firmicutes	Clostridia	Clostridia_or	Hungateiclostridiaceae	NA	NA	0.13187	0.197675
e47d670ac90c5620695768095484861c	Bacteria	Bacteroidota	Bacteroidia	Bacteroidales	Prevotellaceae	Prevotellaceae_UCG-001	NA	0.0427032	-0.0927085
27d4cc6070f146055cbe5096ad8fb593	Bacteria	Bacteroidota	Bacteroidia	Bacteroidales	F082	NA	NA	-0.653853	-1.25692
f905ff7d91c32b1e2d209e23b39b8e3a	Bacteria	Bacteroidota	Bacteroidia	Bacteroidales	Prevotellaceae	Prevotellaceae_UCG-003	NA	0.875922	1.07874
2a2950ae434c3370c30339bddd700f8e	Bacteria	Proteobacteria	Gammaproteobacteria	Aeromonadales	Succinivibrionaceae	Succinivibrionaceae_UCG-002	NA	3.63467	3.39938
4020cf63e73aac4aac3fcecf7c4cd86d	Bacteria	Bacteroidota	Bacteroidia	Bacteroidales	Prevotellaceae	Prevotella	NA	-0.419288	-0.0231571
a26553e98b62cb6ea687b85057d55889	Bacteria	Firmicutes	Clostridia	Oscillospirales	Oscillospiraceae	Papillibacter	NA	-0.130892	-0.308306
c99e73626e9b277629ba0edec090be6c	Bacteria	Firmicutes	Clostridia	Clostridia_or	Hungateiclostridiaceae	Saccharofermentans	NA	2.42841	2.7131
3d02cd98d40631ef1c07a98428d2e702	Bacteria	Firmicutes	Bacilli	Erysipelotrichales	Erysipelotrichaceae	NA	NA	-0.16148	-0.245293
56f278ba547b4942217db695e8641d79	Bacteria	Firmicutes	Clostridia	Oscillospirales	Oscillospiraceae	NA	NA	-0.223769	0.142063
5a5621f7789c9724594138bdb331389b	Bacteria	Firmicutes	Clostridia	Lachnospirales	Lachnospiraceae	Pseudobutyrivibrio	NA	-0.0442863	-0.221701
2ff3ded417c00bf057aa4648175cbdd5	Bacteria	Bacteroidota	Bacteroidia	Bacteroidales	Prevotellaceae	Prevotella	NA	-0.090725	-0.459055
a6494dbb95d71cc8d8116ec2c10cb28a	Bacteria	Bacteroidota	Bacteroidia	Bacteroidales	Prevotellaceae	Prevotellaceae_UCG-004	NA	0.117856	0.0877579
4f550b0dc2f8d8acbb432616b35a03b9	Bacteria	Firmicutes	Clostridia	Lachnospirales	Defluviitaleaceae	Defluviitaleaceae_UCG-011	NA	0.361481	0.265086
4161977134b6142eb63594a74549becd	Bacteria	Firmicutes	Clostridia	Oscillospirales	Oscillospiraceae	NK4A214_group	NA	0.521682	0.393647
7c5ffeadeb801ad72a27f68b2a19b7dd	Bacteria	Spirochaetota	Spirochaetia	Spirochaetales	Spirochaetaceae	Treponema	NA	0.105717	0.36902
5be3e30903fcc0394677108703640fd9	Bacteria	Bacteroidota	Bacteroidia	Bacteroidales	Muribaculaceae	NA	NA	-0.0770964	-0.13184
934339833eec3e0fea4bd91e43929dfc	Bacteria	Bacteroidota	Bacteroidia	Bacteroidales	Prevotellaceae	Prevotellaceae_UCG-004	NA	1.50819	2.31952
3e4796a060d8d35f27102a4bedcd1d77	Bacteria	Fibrobacterota	Fibrobacteria	Fibrobacterales	Fibrobacteraceae	Fibrobacter	NA	0.653009	0.780882
007de6b7427ec4431184142a055643bb	Bacteria	Proteobacteria	Gammaproteobacteria	Pasteurellales	Pasteurellaceae	Bibersteinia	NA	-0.164911	-0.750529
5769e4d260891c9fb64b2c4cb00c14cb	Bacteria	Bacteroidota	Bacteroidia	Bacteroidales	Prevotellaceae	Prevotella	NA	-0.0580843	-0.275882
94fbdeaaf426f9bd06a7a1e7fb79bd31	Bacteria	Bacteroidota	Bacteroidia	Bacteroidales	Rikenellaceae	Rikenellaceae_RC9_gut_group	NA	-0.543271	-1.25692
6c218ee017b2d57f0c596d637738c789	Bacteria	Fibrobacterota	Fibrobacteria	Fibrobacterales	Fibrobacteraceae	Fibrobacter	NA	-0.358835	-0.866254
ddf3de0bac66c193456dfc026fc051a0	Bacteria	Bacteroidota	Bacteroidia	Bacteroidales	Prevotellaceae	Prevotella	NA	0.57348	0.980686
ac73b3d2f6c2ab26ec3e4515fd40ecfc	Bacteria	Firmicutes	Clostridia	Lachnospirales	Lachnospiraceae	Lachnospiraceae_ND3007_group	NA	-0.135327	0.0646611
3a8428dbe3652af303c1a7c42ef4ebb2	Bacteria	Firmicutes	Clostridia	Lachnospirales	Lachnospiraceae	Lachnospiraceae_NK3A20_group	NA	0.832601	1.2413
55c8966523795427d9e3e2e544d79bce	Bacteria	Firmicutes	Clostridia	Clostridia_UCG-014	NA	NA	NA	1.78368	1.84792
c55260fca7ae60d05d6873f7570f9e94	Bacteria	Bacteroidota	Bacteroidia	Bacteroidales	Rikenellaceae	Rikenellaceae_RC9_gut_group	NA	-0.842893	-0.727683
e7ce8a70d0e5f349b676990c4e92b5f9	Bacteria	Fibrobacterota	Fibrobacteria	Fibrobacterales	Fibrobacteraceae	Fibrobacter	NA	-0.963052	-0.611234
04917a49859e95307facf37988a007ed	Bacteria	Bacteroidota	Bacteroidia	Bacteroidales	Prevotellaceae	Prevotellaceae_UCG-003	NA	2.40964	2.55303
dce882999b1f68fa84f2d9b496924c6f	Bacteria	Bacteroidota	Bacteroidia	Bacteroidales	Muribaculaceae	NA	NA	-0.244779	0.0340634
19776e1e8b997168e01987ee294e50c4	Bacteria	Firmicutes	Clostridia	Lachnospirales	Lachnospiraceae	Lachnospiraceae_AC2044_group	NA	1.23129	1.64716
cb3195ad498310a8e6f08b48753fbeda	Bacteria	Firmicutes	Clostridia	Oscillospirales	Ruminococcaceae	NA	NA	-0.700291	-0.652935
ade379d4f05eab1c8d0474dde6a9c594	Bacteria	Bacteroidota	Bacteroidia	Bacteroidales	Prevotellaceae	Prevotella	NA	2.2743	2.32749
7c0b3dc95725befc9c6f43d1df19b35d	Bacteria	Bacteroidota	Bacteroidia	Bacteroidales	Rikenellaceae	Rikenellaceae_RC9_gut_group	NA	1.62848	1.45994
3f00dd6dec786c770b0add8bc6535139	Bacteria	Bacteroidota	Bacteroidia	Bacteroidales	Prevotellaceae	Prevotella	NA	0.406601	0.713509
752516d0ee992272f70f26bf963ca5d3	Bacteria	Spirochaetota	Spirochaetia	Spirochaetales	Spirochaetaceae	Treponema	NA	-0.184327	-0.269778
9535e4598fbbc8091da946a4f7f6f3d6	Bacteria	Spirochaetota	Spirochaetia	Spirochaetales	Spirochaetaceae	Treponema	NA	-0.503105	-0.694533
090f70bdd7190996566bcfa568180378	Bacteria	Bacteroidota	Bacteroidia	Bacteroidales	Rikenellaceae	Rikenellaceae_RC9_gut_group	NA	-1.00578	-0.548221
391da2485041bfa165787e4f01a87384	Bacteria	Firmicutes	Clostridia	Clostridia_UCG-014	NA	NA	NA	-0.267626	-0.265579
5979042c648a36f507fad14702e75ae5	Bacteria	Firmicutes	Clostridia	Oscillospirales	Ruminococcaceae	Ruminococcus	NA	-0.626571	-0.47934
1b5cb34bd6bfffcb490a17efbbbfc583	Bacteria	Firmicutes	Bacilli	Acholeplasmatales	Acholeplasmataceae	Anaeroplasma	NA	-0.042486	0.0681357
846eed429934483cfac2f274ec8575a3	Bacteria	Firmicutes	Clostridia	Christensenellales	Christensenellaceae	Christensenellaceae_R-7_group	NA	-0.231635	-0.616075
09477684f2739d52638a0283576d189d	Bacteria	Firmicutes	Clostridia	Lachnospirales	Lachnospiraceae	Oribacterium	NA	-0.889332	-0.522068
6fe03475b02af559ca5f8d47e4e0ceb3	Bacteria	Verrucomicrobiota	Kiritimatiellae	WCHB1-41	NA	NA	NA	-0.47068	-0.403038
7a06020a116e0d784301040e370bbd77	Bacteria	Firmicutes	Clostridia	Clostridia_UCG-014	NA	NA	NA	-0.952345	-0.345167

## Sheet: Week 10
								Mean clr values
ASV	Kingdom	Phylum	Class	Order	Family	Genus	Species	Control	3-NOP
055f4883c67daf5969639c2abb0b5d8e	Bacteria	Bacteroidota	Bacteroidia	Bacteroidales	F082	NA	NA	0.946299	-1.29677
74462a1b4e3e9832110771f5a8419f3c	Bacteria	Bacteroidota	Bacteroidia	Bacteroidales	Prevotellaceae	Prevotella	NA	0.543498	-0.816535
81be31f6e228a3b414e143d10478c0bb	Bacteria	Firmicutes	Negativicutes	Acidaminococcales	Acidaminococcaceae	Succiniclasticum	NA	2.80124	1.86583
01f6738d529e3264b488a807e3afb852	Bacteria	Firmicutes	Clostridia	Oscillospirales	Ruminococcaceae	Ruminococcus	NA	-0.944273	0.702771
3f3b32f3c526ea47965b2153bed3ddae	Bacteria	Bacteroidota	Bacteroidia	Bacteroidales	Prevotellaceae	Prevotellaceae_UCG-001	NA	2.79764	0.741656
ea01fba66a919d8bf4d0f805f66f9209	Bacteria	Bacteroidota	Bacteroidia	Bacteroidales	NA	NA	NA	0.674799	-0.190995
640adda39850f178b060ccaa63ac455b	Bacteria	Bacteroidota	Bacteroidia	Bacteroidales	F082	NA	NA	0.383306	-1.77472
323ea0144552c19da57a6a5d0cd60fed	Bacteria	Bacteroidota	Bacteroidia	Bacteroidales	Rikenellaceae	Rikenellaceae_RC9_gut_group	NA	0.681	-0.416241
b06225dbcdf2f5d9085951c28eaa71dd	Bacteria	Bacteroidota	Bacteroidia	Bacteroidales	Prevotellaceae	Prevotellaceae_UCG-001	NA	1.3014	-1.0326
1a987e3e7cd9c7ba912816d3c6a3ae59	Bacteria	Firmicutes	Negativicutes	Acidaminococcales	Acidaminococcaceae	Succiniclasticum	NA	1.05668	-0.237297
3ae25b5391b76d161c0b750f30cbb3ca	Bacteria	Bacteroidota	Bacteroidia	Bacteroidales	Prevotellaceae	Prevotellaceae_UCG-001	NA	1.85147	0.680271
c8e365372214004b496bd938f4a8ac6c	Bacteria	Bacteroidota	Bacteroidia	Bacteroidales	Bacteroidales_RF16_group	NA	NA	2.24462	0.847439
94dedaeeefd806d16dd31f551b39c93e	Bacteria	Bacteroidota	Bacteroidia	Bacteroidales	Prevotellaceae	Prevotellaceae_UCG-001	NA	0.256694	-1.56096
a11293b0c7d78c74bfd51f247208a25d	Archaea	Euryarchaeota	Methanobacteria	Methanobacteriales	Methanobacteriaceae	Methanobrevibacter	Methanobrevibacter ruminantium clade	1.85771	3.05211
7239cbd541953eaac4b37ec219ea0b51	Bacteria	Bacteroidota	Bacteroidia	Bacteroidales	Prevotellaceae	NA	NA	-0.79796	1.09125
d70cb214acd14b53c12a8149a81a6f51	Bacteria	Bacteroidota	Bacteroidia	Bacteroidales	Prevotellaceae	Prevotellaceae_UCG-003	NA	-0.844399	0.409728
bb12ba4702c837f8c060a8a06f252de0	Bacteria	Bacteroidota	Bacteroidia	Bacteroidales	p-251-o5	NA	NA	0.857351	-0.214597
c05275379ced56f8fb28785bfb18dede	Bacteria	Bacteroidota	Bacteroidia	Bacteroidales	p-251-o5	NA	NA	0.586446	-0.535531
a48be06fa9c396bba40e4f1e437bf536	Bacteria	Bacteroidota	Bacteroidia	Bacteroidales	Prevotellaceae	Prevotellaceae_UCG-004	NA	-0.0841585	1.53217
81ca68d507e3c53c93594eb1593147c0	Bacteria	Bacteroidota	Bacteroidia	Bacteroidales	Rikenellaceae	Rikenellaceae_RC9_gut_group	NA	0.909259	0.0920421
61287b2f9cd82a7be7b2a0ce9baa0f5f	Bacteria	Proteobacteria	Gammaproteobacteria	Pasteurellales	Pasteurellaceae	Bibersteinia	NA	0.58708	-0.471344
2d45f645827202af701406358a6d97cf	Bacteria	Bacteroidota	Bacteroidia	Bacteroidales	Prevotellaceae	Prevotellaceae_UCG-001	NA	-0.144558	-1.86389
adf9d1c00354279258cb466de9d2db01	Bacteria	Firmicutes	Clostridia	Oscillospirales	Oscillospiraceae	NK4A214_group	NA	0.0503706	0.822404
350c3be2d962fdd9a612282d407911e1	Bacteria	Bacteroidota	Bacteroidia	Bacteroidales	Paludibacteraceae	NA	NA	0.386799	-0.480052
59c95b80e6837e02dbd458527e98e717	Bacteria	Firmicutes	Clostridia	Christensenellales	Christensenellaceae	Christensenellaceae_R-7_group	NA	0.53324	1.47441
f49c8d1d202c9a359a2b41e2f7252995	Bacteria	Bacteroidota	Bacteroidia	Bacteroidales	Prevotellaceae	Prevotellaceae_UCG-004	NA	-1.0703	0.356095
04e48c916f40c0240688a4e4b61ee4b9	Bacteria	Bacteroidota	Bacteroidia	Bacteroidales	Prevotellaceae	Prevotellaceae_UCG-001	NA	0.0949822	-1.73786
d2d0dde669a7fb8397e7f22bea46f3ea	Bacteria	Bacteroidota	Bacteroidia	Bacteroidales	Rikenellaceae	Rikenellaceae_RC9_gut_group	NA	0.597361	-0.94
e53e923e0044bd5228febf19d14868c6	Bacteria	Bacteroidota	Bacteroidia	Bacteroidales	Rikenellaceae	Rikenellaceae_RC9_gut_group	NA	0.419683	-1.19318
c742d6198df005f37b582c31e61586cb	Bacteria	Bacteroidota	Bacteroidia	Bacteroidales	Prevotellaceae	Prevotellaceae_UCG-001	NA	-0.309298	-1.9269
23d819e6ae31beaa849c756ccf6999d4	Bacteria	Bacteroidota	Bacteroidia	Bacteroidales	Prevotellaceae	Prevotellaceae_UCG-001	NA	-0.264903	-1.9269
49198a6dbe9c61d3d1d9f9636fd91370	Archaea	Euryarchaeota	Methanobacteria	Methanobacteriales	Methanobacteriaceae	Methanobrevibacter	Methanobrevibacter ruminantium clade	1.72641	0.208748
8c94f5c903ffa3c38f0f30e57ba3cb83	Bacteria	Bacteroidota	Bacteroidia	Bacteroidales	Prevotellaceae	Prevotellaceae_UCG-004	NA	0.369385	2.25416
2c7c3d26b9d640aa7c23643e4903448d	Bacteria	Bacteroidota	Bacteroidia	Bacteroidales	Prevotellaceae	Prevotellaceae_UCG-004	NA	-1.01686	0.472223
cab10cb2e25a82fb51b6fda740c848d7	Bacteria	Bacteroidota	Bacteroidia	Bacteroidales	Prevotellaceae	Prevotellaceae_UCG-003	NA	1.3138	0.35501
c6e7546034f487ed13408989292f885b	Bacteria	Bacteroidota	Bacteroidia	Bacteroidales	F082	NA	NA	-0.701797	0.629493
3b53b6edc4ec2262f8c0ea0673ee0679	Bacteria	Bacteroidota	Bacteroidia	Bacteroidales	Prevotellaceae	Prevotellaceae_UCG-001	NA	0.235936	-1.6487
862cc08142cf55b2ca37ece57cc37e84	Bacteria	Bacteroidota	Bacteroidia	Bacteroidales	Bacteroidales_BS11_gut_group	NA	NA	-1.50553	0.155202
8ab0ff0650c29c814d8e23f1374d589b	Bacteria	Bacteroidota	Bacteroidia	Bacteroidales	Prevotellaceae	Prevotellaceae_UCG-001	NA	-0.206811	-1.90075
3635e5418af13849e3ee7baa7faf9298	Bacteria	Bacteroidota	Bacteroidia	Bacteroidales	Prevotellaceae	Prevotellaceae_UCG-001	NA	0.184532	-1.59155
e99f1b7918ad26b7cce17e33ea1216b9	Bacteria	Bacteroidota	Bacteroidia	Bacteroidales	Prevotellaceae	Prevotella	NA	0.279069	-1.1136
5507e2fcfe9ff472afa8874218e870c9	Bacteria	Bacteroidota	Bacteroidia	Bacteroidales	Prevotellaceae	Prevotellaceae_UCG-004	NA	-0.531375	0.73855
dc7aadb253c36704b0a71c62b372ab5e	Bacteria	Bacteroidota	Bacteroidia	Bacteroidales	Prevotellaceae	Prevotella	NA	0.536037	-0.943082
1cb455ba8bee64aeda2bdd729f03eaea	Bacteria	Bacteroidota	Bacteroidia	Bacteroidales	Prevotellaceae	Prevotellaceae_UCG-004	NA	1.27377	3.07759
18b7d6e449f10067d3ba809c4ba0437f	Bacteria	Bacteroidota	Bacteroidia	Bacteroidales	Prevotellaceae	Prevotellaceae_UCG-001	NA	-0.445466	-2.02678
f5ac981b286da120162826ee5da588ab	Bacteria	Bacteroidota	Bacteroidia	Bacteroidales	Muribaculaceae	NA	NA	0.713815	2.20696
03902850a8f109b24db5d4fe0d7d4749	Bacteria	Bacteroidota	Bacteroidia	Bacteroidales	Prevotellaceae	Prevotella	NA	0.299747	-1.08887
ad84fd3d5fcc1042e3505569df7c0e8e	Bacteria	Bacteroidota	Bacteroidia	Bacteroidales	Prevotellaceae	Prevotellaceae_UCG-004	NA	-0.515318	0.699597
84026377a460ea83df4b4f1b9bd09e3a	Bacteria	Patescibacteria	Saccharimonadia	Saccharimonadales	Saccharimonadaceae	Candidatus_Saccharimonas	NA	-1.31649	0.489862
934339833eec3e0fea4bd91e43929dfc	Bacteria	Bacteroidota	Bacteroidia	Bacteroidales	Prevotellaceae	Prevotellaceae_UCG-004	NA	3.11798	4.28046
2e7551b2a4a0404265ca48f90d213a2b	Bacteria	Bacteroidota	Bacteroidia	Bacteroidales	Prevotellaceae	Prevotellaceae_UCG-004	NA	0.254089	1.75766
ac1f549b1905f587423859fee980e145	Bacteria	Bacteroidota	Bacteroidia	Bacteroidales	Rikenellaceae	Rikenellaceae_RC9_gut_group	NA	0.0606132	1.20263
cd5977e40a3a16f7be51be35c3fe4895	Bacteria	Bacteroidota	Bacteroidia	Bacteroidales	Prevotellaceae	Prevotellaceae_UCG-004	NA	-0.135629	1.30491
335806e4ac90c7b98dfee42c4a423554	Bacteria	Bacteroidota	Bacteroidia	Bacteroidales	Prevotellaceae	Prevotellaceae_UCG-004	NA	-0.551774	0.871021
ac0fd0cfdf1f57d7bc3196d795b7c6b4	Bacteria	Firmicutes	Clostridia	Oscillospirales	Ruminococcaceae	NA	NA	-1.40565	0.277163
e5778e6b37e17c9b8493815a2eb47f50	Bacteria	Bacteroidota	Bacteroidia	Bacteroidales	Prevotellaceae	Prevotellaceae_UCG-004	NA	-0.853977	0.265003
299db72fadc2a2b9331baeb09cfb44f1	Bacteria	Bacteroidota	Bacteroidia	Bacteroidales	Prevotellaceae	Prevotellaceae_UCG-004	NA	-0.881259	0.732008
8685236f09520e4546a2e427d917a682	Bacteria	Firmicutes	Clostridia	Oscillospirales	Ruminococcaceae	CAG-352	NA	-1.2962	0.608068
96327ff505ce30c0f7927affe883af8b	Bacteria	Bacteroidota	Bacteroidia	Bacteroidales	Prevotellaceae	Prevotellaceae_UCG-004	NA	-0.962684	0.188438
f8ed306a95de77726d00d985bb7580d0	Bacteria	Firmicutes	Clostridia	Christensenellales	Christensenellaceae	Christensenellaceae_R-7_group	NA	-0.289013	0.664749
6fa26315f474c7428f586cc87fa4c39d	Bacteria	Bacteroidota	Bacteroidia	Bacteroidales	Prevotellaceae	Prevotellaceae_UCG-003	NA	0.923091	-0.415371
a62aa80e0d12f27d203e165eb45f9281	Bacteria	Spirochaetota	Spirochaetia	Spirochaetales	Spirochaetaceae	Treponema	NA	-1.34264	0.0429338
be7092d65b3c1e273f7ce08f0f46082d	Bacteria	Bacteroidota	Bacteroidia	Bacteroidales	Prevotellaceae	Prevotellaceae_UCG-004	NA	-0.767372	0.608307
0c5edb6ffabeea8f8150bbcadea7ab24	Bacteria	Bacteroidota	Bacteroidia	Bacteroidales	Prevotellaceae	Prevotellaceae_UCG-004	NA	-0.887126	0.316775
225dc2bbe9b86b42031252150be5df87	Bacteria	Bacteroidota	Bacteroidia	Bacteroidales	Prevotellaceae	Prevotellaceae_UCG-001	NA	0.173513	-1.47139
0e5a8ad4601d00b5ffd2cdb347c814f1	Bacteria	Bacteroidota	Bacteroidia	Bacteroidales	Bacteroidales_BS11_gut_group	NA	NA	-1.12745	0.822608
75ae144b9bdbc44ac2aedbb8c994e98f	Bacteria	Bacteroidota	Bacteroidia	Bacteroidales	F082	NA	NA	-1.25347	0.224566
4e63f367a617580fcf28239d18dc41b1	Bacteria	Firmicutes	Clostridia	Oscillospirales	Ruminococcaceae	Ruminococcus	NA	1.54704	0.77668
bfbdc0a274070d42be8acb39752720ca	Bacteria	Bacteroidota	Bacteroidia	Bacteroidales	Prevotellaceae	Prevotella	NA	0.715442	-0.480177
96f03fd7ae9d56121551f5c71851fbce	Bacteria	Bacteroidota	Bacteroidia	Bacteroidales	Prevotellaceae	Prevotellaceae_UCG-001	NA	0.321234	-1.72385
16978351ea8badf7fa32f11ddc8ba0eb	Bacteria	Chloroflexi	Anaerolineae	Anaerolineales	Anaerolineaceae	Flexilinea	NA	0.645702	0.10672
77d1debd362ea8f72147842e663af067	Bacteria	Bacteroidota	Bacteroidia	Bacteroidales	Prevotellaceae	Prevotellaceae_UCG-001	NA	-0.953851	0.264587
834cfa57832141b639772a0aba90b66b	Bacteria	Bacteroidota	Bacteroidia	Bacteroidales	Prevotellaceae	Prevotella	NA	-1.02386	0.205646
e731fd40c6744db2503b43b540c53b4e	Bacteria	Verrucomicrobiota	Verrucomicrobiae	LD1-PB3	NA	NA	NA	-0.724239	1.32573
a60ffec70c63ce1c9f489747d3606b6b	Bacteria	Bacteroidota	Bacteroidia	Bacteroidales	Rikenellaceae	Rikenellaceae_RC9_gut_group	NA	0.0669163	1.28412
141e5f59f3df0e0213fff2d44ee1d595	Bacteria	Bacteroidota	Bacteroidia	Bacteroidales	Prevotellaceae	Prevotellaceae_UCG-004	NA	-0.625495	0.546516
2c6be3f42b8aa7df3ebf5a636ec20c47	Bacteria	Bacteroidota	Bacteroidia	Bacteroidales	Bacteroidales_BS11_gut_group	NA	NA	-1.27963	0.352798
563533a00c1748ad2b537965b2b59f9f	Bacteria	Firmicutes	Clostridia	Oscillospirales	Ruminococcaceae	CAG-352	NA	-1.26561	0.631913
0e8e309891a8abd4f85cb4486d1b0cf3	Bacteria	Fibrobacterota	Fibrobacteria	Fibrobacterales	Fibrobacteraceae	Fibrobacter	NA	1.3888	-0.411142
58a0688c96ca1b7be7bca4674906541c	Bacteria	Bacteroidota	Bacteroidia	Bacteroidales	Prevotellaceae	Prevotellaceae_UCG-003	NA	1.00279	-0.166343
2c103abc148457c144bd6e776439887c	Bacteria	Actinobacteriota	Coriobacteriia	Coriobacteriales	Atopobiaceae	Olsenella	NA	1.19015	-0.419038
3feb0a42947a4d07b34832100116fffa	Bacteria	Bacteroidota	Bacteroidia	Bacteroidales	Prevotellaceae	Prevotella	NA	0.932744	-0.659796
23a5acd57ea2d73c64322bf750f077f5	Bacteria	Bacteroidota	Bacteroidia	Bacteroidales	Prevotellaceae	Prevotellaceae_UCG-003	NA	0.362681	-1.42423
7f6e287d6af1b422afe360274ce052e6	Bacteria	Firmicutes	Negativicutes	Veillonellales-Selenomonadales	Selenomonadaceae	Veillonellaceae_UCG-001	NA	1.09479	0.387488
fd034ccb83091accd0df98d0cc64aded	Bacteria	Bacteroidota	Bacteroidia	Bacteroidales	Prevotellaceae	Prevotella	NA	-1.31649	0.0121954
6de450d158ab0ac3044928738812f934	Bacteria	Bacteroidota	Bacteroidia	Bacteroidales	Prevotellaceae	Prevotella	NA	0.306631	-1.25176
367154644c360d40dc854de5000f8bb4	Bacteria	Bacteroidota	Bacteroidia	Bacteroidales	Prevotellaceae	Prevotellaceae_UCG-004	NA	-0.664937	0.606385
ee836609a9dc54910bc499b4e3977a04	Bacteria	Bacteroidota	Bacteroidia	Bacteroidales	NA	NA	NA	-0.717243	0.146536
b1866b42983948e0b4ae0235d5e8fac3	Bacteria	Bacteroidota	Bacteroidia	Bacteroidales	Prevotellaceae	Prevotellaceae_UCG-001	NA	0.123772	-1.35494
dc38816aaa834554b82aa9e3ead2d58a	Bacteria	Fibrobacterota	Fibrobacteria	Fibrobacterales	Fibrobacteraceae	Fibrobacter	NA	1.52837	-0.364649
aeb6c428d82e12849a49d7d83f1568b5	Bacteria	Bacteroidota	Bacteroidia	Bacteroidales	Prevotellaceae	Prevotellaceae_UCG-004	NA	-0.964558	0.141653
110630477cdca871fb383d0c6fbbbf16	Bacteria	Bacteroidota	Bacteroidia	Bacteroidales	Prevotellaceae	Prevotellaceae_UCG-004	NA	1.27143	2.89438
23e73cf92b6421272afecfe80301b635	Bacteria	Bacteroidota	Bacteroidia	Bacteroidales	Rikenellaceae	Rikenellaceae_RC9_gut_group	NA	0.603707	-0.56835
50e5ddacc65606b03213816043edab61	Bacteria	Bacteroidota	Bacteroidia	Bacteroidales	Prevotellaceae	Prevotella	NA	0.572823	-0.847366
3162087636b1c00585f951e1d0f0a510	Bacteria	Bacteroidota	Bacteroidia	Bacteroidales	Rikenellaceae	Rikenellaceae_RC9_gut_group	NA	-0.145296	0.984834
fa53ae2c04eb44f43bbaf790884635e3	Bacteria	Bacteroidota	Bacteroidia	Bacteroidales	F082	NA	NA	-0.299948	1.18133
208d8e2997a084904274fdae41a72985	Bacteria	Bacteroidota	Bacteroidia	Bacteroidales	p-251-o5	NA	NA	0.180848	1.39579
477511cf20658b29b5e834efbe88fefb	Bacteria	Bacteroidota	Bacteroidia	Bacteroidales	Muribaculaceae	NA	NA	-0.864684	0.289721
d355d015a1a7c0b2cb46b8219d2b7035	Bacteria	Bacteroidota	Bacteroidia	Bacteroidales	Prevotellaceae	Prevotella	NA	1.35189	0.250235
f693fb43d4ce2c5206adfe4b1a1c929a	Bacteria	Firmicutes	Clostridia	Oscillospirales	Oscillospiraceae	UCG-005	NA	-0.274481	0.743306
cae1c0a60e47df57a89bf94198d233ef	Bacteria	Bacteroidota	Bacteroidia	Bacteroidales	Prevotellaceae	Prevotella	NA	-0.190052	-0.641141
583ac879b0d01a07170646b2121febd0	Bacteria	Bacteroidota	Bacteroidia	Bacteroidales	Prevotellaceae	Prevotella	NA	-0.440521	-1.01486
0218c6353e6a0a94942104b253a5e030	Bacteria	Patescibacteria	Gracilibacteria	Absconditabacteriales_(SR1)	NA	NA	NA	0.405935	1.13596
4cb6deccd82dabe36bd29c72d54a98c4	Bacteria	Bacteroidota	Bacteroidia	Bacteroidales	Rikenellaceae	Rikenellaceae_RC9_gut_group	NA	-0.901545	-0.665007
f035301c8391dcbabc0ee3631eafb8f4	Archaea	Euryarchaeota	Methanobacteria	Methanobacteriales	Methanobacteriaceae	Methanobrevibacter	NA	-0.740089	-0.13017
884b0141e054c313d60982e4599390f5	Bacteria	Bacteroidota	Bacteroidia	Bacteroidales	Prevotellaceae	Prevotella	NA	-0.631071	-1.04307
24e8a1c819e7913c7545c471d1ff42c4	Bacteria	Bacteroidota	Bacteroidia	Bacteroidales	Rikenellaceae	Rikenellaceae_RC9_gut_group	NA	2.13504	2.37406
c18aa88d1a6f4e61a69f68d9594df97b	Bacteria	Bacteroidota	Bacteroidia	Bacteroidales	Prevotellaceae	Prevotella	NA	0.0920535	-1.15046
835e9a0414a83274e2dd9fd0cc43e38d	Bacteria	Bacteroidota	Bacteroidia	Bacteroidales	Bacteroidales_BS11_gut_group	NA	NA	-0.199846	-0.34649
290cac2a94f7a8a9b2a26ed55dcf5f67	Bacteria	Patescibacteria	Gracilibacteria	Absconditabacteriales_(SR1)	NA	NA	NA	-0.718372	0.168628
4dfe1572d4dc89ce887439a2f5486356	Bacteria	Bacteroidota	Bacteroidia	Bacteroidales	Prevotellaceae	Prevotella	NA	0.205235	-0.408087
10a2340f5fee87c5752fbec3d2285274	Bacteria	Bacteroidota	Bacteroidia	Bacteroidales	Prevotellaceae	Prevotella	NA	0.751726	-0.223221
d57a5cc510164b667320963c8584b824	Bacteria	Firmicutes	Clostridia	Clostridia_or	Hungateiclostridiaceae	Saccharofermentans	NA	0.123367	-0.0160743
771e7ee1bbf681575526801eeadc1956	Bacteria	Bacteroidota	Bacteroidia	Bacteroidales	Rikenellaceae	Rikenellaceae_RC9_gut_group	NA	0.93609	1.55486
39a5549d02dc5c302157d2394c3e6e00	Bacteria	Bacteroidota	Bacteroidia	Bacteroidales	Prevotellaceae	Prevotella	NA	-1.17017	-1.01628
a78314e0656bf28f41c9cf714f3b7126	Bacteria	Bacteroidota	Bacteroidia	Bacteroidales	Prevotellaceae	Prevotella	NA	0.0935032	-1.00529
7f66b3e7a72ade01240afe26309dbb70	Bacteria	Bacteroidota	Bacteroidia	Bacteroidales	F082	NA	NA	-0.45981	0.204627
8419c316c5a0f67bc88afeac5d0236cc	Bacteria	Bacteroidota	Bacteroidia	Bacteroidales	F082	NA	NA	-0.860973	-0.138837
6d13e4603d49817299667679652cb05d	Bacteria	Bacteroidota	Bacteroidia	Bacteroidales	Rikenellaceae	Rikenellaceae_RC9_gut_group	NA	1.3335	1.71624
1384443f7fef6f0d559b2533be8901ac	Bacteria	Patescibacteria	Gracilibacteria	Absconditabacteriales_(SR1)	NA	NA	NA	0.193657	0.670046
6e43db9dde9622d11a6b24379ca81351	Archaea	Euryarchaeota	Methanobacteria	Methanobacteriales	Methanobacteriaceae	Methanobrevibacter	Methanobrevibacter gottschalkii clade	1.91391	1.69723
712d94207016e2938b07fe1e438bd2c9	Bacteria	Bacteroidota	Bacteroidia	Bacteroidales	p-251-o5	NA	NA	-0.878462	-0.27838
35af45769558e424e61f9d9efb675973	Bacteria	Bacteroidota	Bacteroidia	Bacteroidales	Prevotellaceae	Prevotella	NA	-0.0754419	-1.15632
8026800491ee57a494b755f11e6d3108	Bacteria	Bacteroidota	Bacteroidia	Bacteroidales	Rikenellaceae	Rikenellaceae_RC9_gut_group	NA	3.37811	3.47199
1eecdc0f5c8d20130952f4333cd8c0fa	Bacteria	Firmicutes	Clostridia	Christensenellales	Christensenellaceae	Christensenellaceae_R-7_group	NA	0.0900285	0.308052
8e2974534ef9b80aeae62075987c94bc	Bacteria	Bacteroidota	Bacteroidia	Bacteroidales	Prevotellaceae	NA	NA	0.142637	-0.643907
4af5bb0af5995c2e4a0ff8f48a2efd5c	Bacteria	Bacteroidota	Bacteroidia	Bacteroidales	Prevotellaceae	Prevotellaceae_UCG-004	NA	-0.43176	0.247508
e780dbca86184fcf633fb530514f7b0e	Bacteria	Patescibacteria	Gracilibacteria	Absconditabacteriales_(SR1)	NA	NA	NA	3.39581	3.67578
d70fcf6d24087bfdb3fe88b7dec9f816	Bacteria	Bacteroidota	Bacteroidia	Bacteroidales	Rikenellaceae	Rikenellaceae_RC9_gut_group	NA	0.124014	-0.263113
b9d37a0126e92a9e2d61ebc069d7ff08	Bacteria	Bacteroidota	Bacteroidia	Bacteroidales	Rikenellaceae	Rikenellaceae_RC9_gut_group	NA	-1.44251	-0.32604
53b2210cce4e3ed646569690f6c0e5c5	Bacteria	Bacteroidota	Bacteroidia	Bacteroidales	Rikenellaceae	Rikenellaceae_RC9_gut_group	NA	-0.650923	-1.0285
74f77f1b2f435fb3ee3c47edaba9dc7a	Archaea	Euryarchaeota	Methanobacteria	Methanobacteriales	Methanobacteriaceae	Methanobrevibacter	Methanobrevibacter gottschalkii clade	0.666469	0.760892
8484f071ba2efec5f4006e9eadf72b29	Bacteria	Bacteroidota	Bacteroidia	Bacteroidales	Prevotellaceae	Prevotella	NA	0.870605	-0.14947
fd730f9b2e81073cc1d0739b9d8d3f6a	Bacteria	Bacteroidota	Bacteroidia	Bacteroidales	Prevotellaceae	Prevotella	NA	-0.251582	-1.26782
2bc1aaa936d83e1c9166ad42e82f2270	Bacteria	Bacteroidota	Bacteroidia	Bacteroidales	F082	NA	NA	-0.390929	0.490468
939f8036fbf1e371bd71db9f9a220773	Bacteria	Bacteroidota	Bacteroidia	Bacteroidales	Prevotellaceae	Prevotella	NA	-1.14632	-0.457026
af7b9086e7a895248d65839f16ca205b	Bacteria	Bacteroidota	Bacteroidia	Bacteroidales	Rikenellaceae	Rikenellaceae_RC9_gut_group	NA	0.725674	1.2375
49a0b11c2e5729e024d67413723b0b61	Bacteria	Bacteroidota	Bacteroidia	Bacteroidales	Rikenellaceae	Rikenellaceae_RC9_gut_group	NA	-0.395159	0.415677
18021ff128316190154171e83cc7500e	Bacteria	Fibrobacterota	Fibrobacteria	Fibrobacterales	Fibrobacteraceae	Fibrobacter	NA	-0.160988	-0.0823866
dc5bed7cb7f56ab3e52a6b2ee51fff74	Bacteria	Bacteroidota	Bacteroidia	Bacteroidales	Rikenellaceae	Rikenellaceae_RC9_gut_group	NA	-0.189544	0.693855
a4a42731ecdb5f602761a5f3230b8956	Bacteria	Bacteroidota	Bacteroidia	Bacteroidales	Prevotellaceae	Prevotella	NA	-0.944273	-0.394709
5269fcd79705ba34b47ce44f55f72985	Bacteria	Bacteroidota	Bacteroidia	Bacteroidales	Rikenellaceae	Rikenellaceae_RC9_gut_group	NA	-0.177573	0.3343
a1bb46f69224666b9387453edd2aaa38	Bacteria	Bacteroidota	Bacteroidia	Bacteroidales	Prevotellaceae	Prevotella	NA	-0.143866	-1.09639
297d8c634fa20585fba9e8378b2e4859	Bacteria	Bacteroidota	Bacteroidia	Bacteroidales	Prevotellaceae	Prevotella	NA	-1.23319	-1.5893
6b4014e5717cb579fa09a9afff942c9d	Bacteria	Bacteroidota	Bacteroidia	Bacteroidales	Prevotellaceae	Prevotella	NA	-1.16574	-0.795731
48266b17fb9ab86bb7674546d3fd2b99	Bacteria	Bacteroidota	Bacteroidia	Bacteroidales	Prevotellaceae	Prevotella	NA	0.292938	-0.782756
4e8a673a24231cc02ae9b6f4a1527dd8	Bacteria	Bacteroidota	Bacteroidia	Bacteroidales	Rikenellaceae	Rikenellaceae_RC9_gut_group	NA	-0.023859	0.271921
8ec479d62a87992462795ea0bfdf2295	Bacteria	Bacteroidota	Bacteroidia	Bacteroidales	Prevotellaceae	Prevotella	NA	0.410018	-0.818972
1ec1abd203e9a4903f77858c90444cc8	Bacteria	Bacteroidota	Bacteroidia	Bacteroidales	F082	NA	NA	-0.549618	0.8112
43a326b968b66c6f2551fd3bf11422a5	Bacteria	Bacteroidota	Bacteroidia	Bacteroidales	Prevotellaceae	Prevotella	NA	-1.1536	-0.847214
c337388ec76042d975d510cccfbb4869	Bacteria	Bacteroidota	Bacteroidia	Bacteroidales	Rikenellaceae	Rikenellaceae_RC9_gut_group	NA	3.78367	3.94018
3ddcca5896afe845ea12534bf0069f20	Bacteria	Bacteroidota	Bacteroidia	Bacteroidales	Prevotellaceae	Prevotellaceae_UCG-004	NA	-0.400766	-0.415608
7ea198f5187afdd0c7b2924c49dd8d70	Bacteria	Firmicutes	Clostridia	Christensenellales	Christensenellaceae	Christensenellaceae_R-7_group	NA	-0.274999	0.224952
838a64ffdbd90aec256ad8ab2d572106	Bacteria	Bacteroidota	Bacteroidia	Bacteroidales	Rikenellaceae	Rikenellaceae_RC9_gut_group	NA	1.17883	1.67065
6fb248512c595c18e076fd6f3d991697	Bacteria	Bacteroidota	Bacteroidia	Bacteroidales	Rikenellaceae	Rikenellaceae_RC9_gut_group	NA	-1.02757	0.0420128
44024425d82ae97cb992016874a65da4	Bacteria	Bacteroidota	Bacteroidia	Bacteroidales	Prevotellaceae	Prevotella	NA	1.35946	0.395629
5dd7f0e4ab6e432d738509f1f1ab561c	Bacteria	Bacteroidota	Bacteroidia	Bacteroidales	Prevotellaceae	Prevotella	NA	-1.16151	-0.752874
43277c6f77b1e92a00be4eb6024dd349	Archaea	Euryarchaeota	Methanobacteria	Methanobacteriales	Methanobacteriaceae	Methanobrevibacter	Methanobrevibacter ruminantium clade	-0.838532	-0.096936
afe334736b1648aa81b68ea81aee5e79	Bacteria	Bacteroidota	Bacteroidia	Bacteroidales	F082	NA	NA	-0.369919	0.702606
61b3a452550ce6b8185b953a0110fd12	Bacteria	Bacteroidota	Bacteroidia	Bacteroidales	p-251-o5	NA	NA	-0.380222	-0.527384
19784c0878c9e6362cec231bb0c70d54	Bacteria	Bacteroidota	Bacteroidia	Bacteroidales	Rikenellaceae	Rikenellaceae_RC9_gut_group	NA	0.165143	1.01881
04e62cd619c8788854dc2c71f88a960a	Bacteria	Bacteroidota	Bacteroidia	Bacteroidales	Rikenellaceae	Rikenellaceae_RC9_gut_group	NA	4.82215	4.96111
c4fbadc3c86bed7480752d354051b43b	Bacteria	Bacteroidota	Bacteroidia	Bacteroidales	Prevotellaceae	NA	NA	-0.415208	-0.952751
a5bac936e903e62fc413ce164ddac9b4	Bacteria	Bacteroidota	Bacteroidia	Bacteroidales	Rikenellaceae	Rikenellaceae_RC9_gut_group	NA	-0.635073	0.183002
06ab2500f87b677927825cfbb4cc4cad	Bacteria	Bacteroidota	Bacteroidia	Bacteroidales	Prevotellaceae	Prevotella	NA	-0.334447	-1.01966
6805f6717abe325c6f9491f5ae31cd9a	Bacteria	Bacteroidota	Bacteroidia	Bacteroidales	Prevotellaceae	Prevotella	NA	-1.11674	-1.24448
f90fc31c244b50a2407720a7a44ad426	Bacteria	Bacteroidota	Bacteroidia	Bacteroidales	Rikenellaceae	Rikenellaceae_RC9_gut_group	NA	-0.311859	0.0952144
a207a2985561fb0cf0fe4337b1c9a78b	Bacteria	Bacteroidota	Bacteroidia	Bacteroidales	Prevotellaceae	Prevotella	NA	-0.72611	-0.919044
602607434dab00a9d1e0cd44955961fd	Bacteria	Firmicutes	Clostridia	Clostridia_or	Hungateiclostridiaceae	Saccharofermentans	NA	0.0246226	-0.205715
c2b015152e75f4ba8d33e27830306ac0	Bacteria	Bacteroidota	Bacteroidia	Bacteroidales	Prevotellaceae	Prevotella	NA	-1.11674	-0.644904
a5c27c99e356797b68303ff979363abd	Bacteria	Bacteroidota	Bacteroidia	Bacteroidales	Prevotellaceae	Prevotella	NA	-1.27963	-1.2544
dc2d0fc2688865626fd2cee6a1c58788	Bacteria	Bacteroidota	Bacteroidia	Bacteroidales	p-251-o5	NA	NA	-0.662446	-0.645042
f2d2bcda703850c31679e2ee161f0305	Bacteria	Bacteroidota	Bacteroidia	Bacteroidales	Prevotellaceae	Prevotella	NA	-0.830385	-0.993436
115547f238a5040d5e21803d1949f394	Bacteria	Firmicutes	Clostridia	Christensenellales	Christensenellaceae	Christensenellaceae_R-7_group	NA	1.68786	2.27092
2b4d978ef7ad9f1e693f877981be971a	Bacteria	Bacteroidota	Bacteroidia	Bacteroidales	F082	NA	NA	-0.619132	-0.624202
0a20a7e92b4182b288d614e5281097a7	Bacteria	Bacteroidota	Bacteroidia	Bacteroidales	Rikenellaceae	Rikenellaceae_RC9_gut_group	NA	0.552225	1.03057
ecca44db880e0e85e690e66c5f7c93d5	Bacteria	Bacteroidota	Bacteroidia	Bacteroidales	Rikenellaceae	Rikenellaceae_RC9_gut_group	NA	0.815502	1.88469
88dece17ec1bd121cc3b6ffd0bed6a6e	Bacteria	Bacteroidota	Bacteroidia	Bacteroidales	F082	NA	NA	-0.352621	0.0312795
eeee0bef0412cb0d3f12ed194a0f5cc3	Bacteria	Bacteroidota	Bacteroidia	Bacteroidales	Prevotellaceae	Prevotellaceae_NK3B31_group	NA	-0.33043	0.477358

## Sheet: Week 15
								Mean clr values
ASV	Kingdom	Phylum	Class	Order	Family	Genus	Species	Control	3-NOP
10e13edb51dc9d08046f0f99af66ed08	Bacteria	Bacteroidota	Bacteroidia	Bacteroidales	Bacteroidales_BS11_gut_group	NA	NA	0.641892	-0.450853
13df1dcd8a5bf163b03476e81f389900	Bacteria	Bacteroidota	Bacteroidia	Bacteroidales	Bacteroidales_BS11_gut_group	NA	NA	0.787291	-0.540019
0097917599eab72c9b537bd7e4fe8d51	Bacteria	Bacteroidota	Bacteroidia	Bacteroidales	Rikenellaceae	Rikenellaceae_RC9_gut_group	NA	-0.611077	0.254876
4821e47b60ff7797ab6e101e35bc212f	Bacteria	Bacteroidota	Bacteroidia	Bacteroidales	Prevotellaceae	Prevotella	NA	0.715613	-0.188092
ef166b018f0b7bc95692f7c81ac7a899	Bacteria	Bacteroidota	Bacteroidia	Bacteroidales	Rikenellaceae	Rikenellaceae_RC9_gut_group	NA	-0.574216	0.410022
b32e64d9ed46031a6894bfb8a71693b6	Bacteria	Bacteroidota	Bacteroidia	Bacteroidales	Prevotellaceae	Prevotella	NA	-0.511203	0.277723
27f0313ca52b05b2f6eb1b79c43cf56d	Bacteria	Bacteroidota	Bacteroidia	Bacteroidales	Bacteroidales_BS11_gut_group	NA	NA	0.306539	-0.477006
f24fb9f280ce9a58df542636311f48a6	Bacteria	Bacteroidota	Bacteroidia	Bacteroidales	Rikenellaceae	Rikenellaceae_RC9_gut_group	NA	-0.48505	0.147261
3fb98518d3cd64320cfd629359b7aa4c	Bacteria	Bacteroidota	Bacteroidia	Bacteroidales	Rikenellaceae	Rikenellaceae_RC9_gut_group	NA	-0.611077	0.151696
ed35036dd929e9ccbe2ef390e5d362a3	Bacteria	Bacteroidota	Bacteroidia	Bacteroidales	Bacteroidales_BS11_gut_group	NA	NA	0.852627	-0.324826
17628576fce5928ca8d44d407e6da195	Bacteria	Bacteroidota	Bacteroidia	Bacteroidales	Rikenellaceae	Rikenellaceae_RC9_gut_group	NA	0.921451	2.6059
5394c7022440df91324802ef882ac65d	Bacteria	Bacteroidota	Bacteroidia	Bacteroidales	Rikenellaceae	Rikenellaceae_RC9_gut_group	NA	0.714461	2.29997
1a85488c98d383cacbd653a0d8bbd925	Bacteria	Bacteroidota	Bacteroidia	Bacteroidales	Bacteroidales_BS11_gut_group	NA	NA	0.200798	-0.57688
b6dbd799732ff9b4ec974cbe75386556	Bacteria	Bacteroidota	Bacteroidia	Bacteroidales	Bacteroidales_BS11_gut_group	NA	NA	0.459124	-0.377132
8f9c536ffe787cb2b9a3fde469080713	Bacteria	Bacteroidota	Bacteroidia	Bacteroidales	Prevotellaceae	Prevotellaceae_UCG-003	NA	-0.427904	0.473035
2851ec94a19758975f9bec2995a420f4	Bacteria	Bacteroidota	Bacteroidia	Bacteroidales	Prevotellaceae	Prevotellaceae_UCG-003	NA	-0.737104	-0.287966
a60be760600dc0da170481e35fbce675	Bacteria	Bacteroidota	Bacteroidia	Bacteroidales	Rikenellaceae	Rikenellaceae_RC9_gut_group	NA	0.377699	1.39672
7ace34314ac0e937b2a6670513ae4533	Bacteria	Bacteroidota	Bacteroidia	Bacteroidales	Rikenellaceae	Rikenellaceae_RC9_gut_group	NA	0.0762033	1.04171
4e96ca658fee7cada341245344c21d7e	Bacteria	Bacteroidota	Bacteroidia	Bacteroidales	Rikenellaceae	Rikenellaceae_RC9_gut_group	NA	0.00732276	0.809797
201c26f4ed011d8c7126f18a03939dcf	Bacteria	Firmicutes	Negativicutes	Acidaminococcales	Acidaminococcaceae	Succiniclasticum	NA	1.02134	-0.169849
c88aca7b1fd06251cca89c351cc912bc	Bacteria	Bacteroidota	Bacteroidia	Bacteroidales	Rikenellaceae	Rikenellaceae_RC9_gut_group	NA	-0.737104	-0.324826
c8177b2256398d733161edf3d9371167	Bacteria	Bacteroidota	Bacteroidia	Bacteroidales	Rikenellaceae	Rikenellaceae_RC9_gut_group	NA	-0.285302	0.600936
8b95987c818629d089b7216a7e762fc7	Bacteria	Bacteroidota	Bacteroidia	Bacteroidales	Muribaculaceae	NA	NA	-0.67409	-0.135786
97948886ad25845c2d6ed692fc28b9b0	Bacteria	Bacteroidota	Bacteroidia	Bacteroidales	Prevotellaceae	Prevotella	NA	0.485277	-0.261813
fa05a3807dc015de11cc98e7c174ebf5	Bacteria	Fibrobacterota	Fibrobacteria	Fibrobacterales	Fibrobacteraceae	Fibrobacter	NA	0.239091	-0.450853
a7738d33abda604a6927f9731b581a90	Bacteria	Firmicutes	Clostridia	Oscillospirales	Oscillospiraceae	NK4A214_group	NA	-0.0192351	0.778524
8ab09bcc4e7a975e916da371349d3446	Bacteria	Bacteroidota	Bacteroidia	Bacteroidales	Rikenellaceae	Rikenellaceae_RC9_gut_group	NA	1.02505	2.00534
364442f617f16a2e99f45a80ca96ffc5	Bacteria	Bacteroidota	Bacteroidia	Bacteroidales	Bacteroidales_BS11_gut_group	NA	NA	0.676191	-0.450853
695efe1e2c72c276602e5c4b8a95bc90	Bacteria	Bacteroidota	Bacteroidia	Bacteroidales	Rikenellaceae	Rikenellaceae_RC9_gut_group	NA	-0.63723	-0.151232
8addba5d02c4f4389ad2572a1da57ae2	Bacteria	Bacteroidota	Bacteroidia	Bacteroidales	Rikenellaceae	Rikenellaceae_RC9_gut_group	NA	0.140346	1.01265
ab266ea8d493a6640e02f0b001300f7e	Bacteria	Bacteroidota	Bacteroidia	Bacteroidales	Prevotellaceae	Prevotella	NA	0.249798	-0.314119
c14c871f54391dbc3cdbec5e62fc0e60	Bacteria	Bacteroidota	Bacteroidia	Bacteroidales	Rikenellaceae	Rikenellaceae_RC9_gut_group	NA	0.1002	0.9531
dddbfb0532f5b73dae4e25a7d5019373	Bacteria	Fibrobacterota	Fibrobacteria	Fibrobacterales	Fibrobacteraceae	Fibrobacter	NA	0.0941874	-0.639893
4053fff421686d3080d0f780da4d1c7d	Bacteria	Bacteroidota	Bacteroidia	Bacteroidales	Prevotellaceae	Prevotella	NA	-0.611077	-0.0513578
0dfe4cdaac05fd42b0eadb1b6a3a5f77	Bacteria	Bacteroidota	Bacteroidia	Bacteroidales	Bacteroidales_UCG-001	NA	NA	-0.737104	-0.324826
730c7180252b9019b002e766718b6153	Bacteria	Bacteroidota	Bacteroidia	Bacteroidales	Rikenellaceae	Rikenellaceae_RC9_gut_group	NA	0.0393428	-0.57688
e8e45a2625c15223824284c567d18cf2	Bacteria	Bacteroidota	Bacteroidia	Bacteroidales	Rikenellaceae	Rikenellaceae_RC9_gut_group	NA	-0.464764	0.277723
5072cc4ef68c783bc3c75ebf22457b82	Bacteria	Fibrobacterota	Fibrobacteria	Fibrobacterales	Fibrobacteraceae	Fibrobacter	NA	-0.149697	-0.639893
0b45ff81b595d6aeb30dbe1dbe941b48	Bacteria	Bacteroidota	Bacteroidia	Bacteroidales	Prevotellaceae	Prevotella	NA	0.233223	-0.450853
799d4b433b9dbd47cf42850d691b7eca	Bacteria	Bacteroidota	Bacteroidia	Bacteroidales	Prevotellaceae	Prevotella	NA	-0.737104	-0.287966
1f8cf1079f338535e125c9ed3077c36a	Bacteria	Bacteroidota	Bacteroidia	Bacteroidales	Muribaculaceae	NA	NA	-0.67409	0.100822
35c0fd42cfede287e92836447aff7a1e	Bacteria	Bacteroidota	Bacteroidia	Bacteroidales	Prevotellaceae	Prevotella	NA	0.622682	-0.251105
09cf792b341da1ec02a59cbca4678993	Bacteria	Bacteroidota	Bacteroidia	Bacteroidales	Rikenellaceae	Rikenellaceae_RC9_gut_group	NA	-0.511203	0.4196
c572350a0d80ed83cecc5a0a28d698f0	Bacteria	Bacteroidota	Bacteroidia	Bacteroidales	Muribaculaceae	NA	NA	-0.67409	0.13935
323b4271507dbe88fc8d3164aa57234c	Bacteria	Bacteroidota	Bacteroidia	Bacteroidales	Rikenellaceae	Rikenellaceae_RC9_gut_group	NA	0.0727286	1.03875
bfbdc0a274070d42be8acb39752720ca	Bacteria	Bacteroidota	Bacteroidia	Bacteroidales	Prevotellaceae	Prevotella	NA	-0.67409	-0.167806
662f6b6c5aab9284524764454531a217	Bacteria	Bacteroidota	Bacteroidia	Bacteroidales	Prevotellaceae	Prevotella	NA	-0.63723	-0.0679325
58248ff242a924274625ff124142bfee	Bacteria	Bacteroidota	Bacteroidia	Bacteroidales	Bacteroidales_BS11_gut_group	NA	NA	0.613178	-0.377132
3cf2f4c6a7fdc2a25eb6e54bed4f88bf	Bacteria	Bacteroidota	Bacteroidia	Bacteroidales	Prevotellaceae	Prevotella	NA	0.347111	-0.350979
2399e1bee4dbb32d1ba604ad2183f1e3	Bacteria	Bacteroidota	Bacteroidia	Bacteroidales	Prevotellaceae	Prevotella	NA	0.634387	-0.413993
07e21d76a27a1e44baddf2320a243d6b	Bacteria	Bacteroidota	Bacteroidia	Bacteroidales	Prevotellaceae	Prevotella	NA	-0.737104	-0.251105
efb6792422c80da769f2006f177c9967	Bacteria	Bacteroidota	Bacteroidia	Bacteroidales	Muribaculaceae	NA	NA	-0.548063	0.645197
3519a6abcf859c86fd73ddd791dfa074	Bacteria	Bacteroidota	Bacteroidia	Bacteroidales	Rikenellaceae	Rikenellaceae_RC9_gut_group	NA	0.363686	1.1737
18021ff128316190154171e83cc7500e	Bacteria	Fibrobacterota	Fibrobacteria	Fibrobacterales	Fibrobacteraceae	Fibrobacter	NA	-0.0652689	-0.57688
0b32f38ff18a8d37d6a5a9a31b6b0b7c	Bacteria	Bacteroidota	Bacteroidia	Bacteroidales	Rikenellaceae	Rikenellaceae_RC9_gut_group	NA	-0.611077	-0.0214938
bccf1a08f8a4c4380bbd9e7ee5c3dc13	Bacteria	Firmicutes	Negativicutes	Veillonellales-Selenomonadales	Selenomonadaceae	Selenomonas	NA	0.134479	-0.57688
263c09beaca7e1f0002c97dc3475522e	Bacteria	Bacteroidota	Bacteroidia	Bacteroidales	Muribaculaceae	NA	NA	-0.737104	-0.224953
ce924a4740c5a8694d83548a8aba3989	Bacteria	Firmicutes	Clostridia	Christensenellales	Christensenellaceae	Christensenellaceae_R-7_group	NA	-0.737104	-0.314119
050d9e69791711d6495cf6d5b805a3d4	Bacteria	Bacteroidota	Bacteroidia	Bacteroidales	Rikenellaceae	Rikenellaceae_RC9_gut_group	NA	-0.045388	0.64663
707a11e6ee347ee1af5ff3fbee055836	Bacteria	Bacteroidota	Bacteroidia	Bacteroidales	Muribaculaceae	NA	NA	-0.67409	0.365251
0643429bc9c99469501e4a8f023eae83	Bacteria	Fibrobacterota	Fibrobacteria	Fibrobacterales	Fibrobacteraceae	Fibrobacter	NA	0.016901	-0.57688
a58accc62b425f80aea7a9ad845d5161	Bacteria	Bacteroidota	Bacteroidia	Bacteroidales	Rikenellaceae	Rikenellaceae_RC9_gut_group	NA	-0.527778	0.216141
189c5724810da75adfabb0ee4e602e51	Bacteria	Bacteroidota	Bacteroidia	Bacteroidales	Muribaculaceae	NA	NA	-0.527778	0.660946
9f795ad73427503b6e2daeb74f449e13	Bacteria	Bacteroidota	Bacteroidia	Bacteroidales	Rikenellaceae	Rikenellaceae_RC9_gut_group	NA	-0.185428	-0.57688
4f078f65c784b246689d9b273b7b8516	Bacteria	Bacteroidota	Bacteroidia	Bacteroidales	Rikenellaceae	Rikenellaceae_RC9_gut_group	NA	-0.737104	-0.167806
b066eeff7fc6dbfe65de6c19bbb4317f	Bacteria	Bacteroidota	Bacteroidia	Bacteroidales	Rikenellaceae	Rikenellaceae_RC9_gut_group	NA	-0.238864	0.660644
cb70197c3755fc96bf3a5c6eed25a736	Bacteria	Bacteroidota	Bacteroidia	Bacteroidales	Rikenellaceae	Rikenellaceae_RC9_gut_group	NA	-0.611077	-0.287966
77c3df2c111e98d22598c2115352d887	Bacteria	Bacteroidota	Bacteroidia	Bacteroidales	Rikenellaceae	Rikenellaceae_RC9_gut_group	NA	-0.611077	0.0518222
23879377e83098e6884e85885a88822a	Bacteria	Bacteroidota	Bacteroidia	Bacteroidales	Bacteroidales_BS11_gut_group	NA	NA	1.20049	0.273287
02101d04a1f3c20ccb08d809e211904f	Bacteria	Spirochaetota	Spirochaetia	Spirochaetales	Spirochaetaceae	Sphaerochaeta	NA	-0.422037	0.0949547
02071d6d32d3a6a83b38193f360eeeb6	Bacteria	Bacteroidota	Bacteroidia	Bacteroidales	Rikenellaceae	Rikenellaceae_RC9_gut_group	NA	-0.511203	-0.57688
5f8d50a89375ac59bdda1cadfe8c87a7	Bacteria	Bacteroidota	Bacteroidia	Bacteroidales	Prevotellaceae	Prevotella	NA	2.75396	2.51325
e586359153d7e7cbfeb69dafa649ebf2	Bacteria	Bacteroidota	Bacteroidia	Bacteroidales	Prevotellaceae	Prevotella	NA	-0.44819	-0.221242
a79fbde00525531f33c956b84be6aa7b	Bacteria	Firmicutes	Clostridia	Oscillospirales	Oscillospiraceae	NK4A214_group	NA	-0.259149	-0.38784
44016b8a02b06ce4f508d3564f21371f	Bacteria	Firmicutes	Clostridia	Christensenellales	Christensenellaceae	Christensenellaceae_R-7_group	NA	0.243526	-0.151232
df3754b8df6810a027a203afaa863e86	Bacteria	Bacteroidota	Bacteroidia	Bacteroidales	Prevotellaceae	Prevotella	NA	-0.0866839	-0.115501
9d40870a9c0f934f2aaeefaa6cf6c51c	Bacteria	Bacteroidota	Bacteroidia	Bacteroidales	Bacteroidales_BS11_gut_group	NA	NA	0.745386	0.169939
11db81291f2bb1892b20bc28443c66e8	Bacteria	Bacteroidota	Bacteroidia	Bacteroidales	Prevotellaceae	Prevotella	NA	-0.259149	0.0046591
3802b76a27182419e86aa2245bb47d51	Bacteria	Bacteroidota	Bacteroidia	Bacteroidales	Rikenellaceae	Rikenellaceae_RC9_gut_group	NA	-0.63723	-0.477006
c5b6f02d321d828478d13a1877f89b91	Bacteria	Bacteroidota	Bacteroidia	Bacteroidales	Prevotellaceae	Prevotella	NA	-0.574216	-0.513867
fd6010f824000ff5352007229bf9fd6b	Bacteria	Bacteroidota	Bacteroidia	Bacteroidales	Rikenellaceae	Rikenellaceae_RC9_gut_group	NA	0.120297	0.0518222
cc8e330444a698dcdc8b8aa3b302ff94	Bacteria	Firmicutes	Clostridia	Christensenellales	Christensenellaceae	Christensenellaceae_R-7_group	NA	0.222516	0.609769
10c182f0846372e52f359eb0b44f32bb	Bacteria	Patescibacteria	Gracilibacteria	Absconditabacteriales_(SR1)	NA	NA	NA	-0.590791	-0.540019
4877824e88b3efa072646ea29486647e	Bacteria	Verrucomicrobiota	Kiritimatiellae	WCHB1-41	NA	NA	NA	0.139217	0.261148
1f9bbc6b0d5c85c8658e6e26ba66088e	Bacteria	Patescibacteria	Gracilibacteria	Absconditabacteriales_(SR1)	NA	NA	NA	-0.503926	-0.477006
e73d191789bdecbb7fff9556f572873d	Bacteria	Bacteroidota	Bacteroidia	Bacteroidales	Prevotellaceae	Prevotella	NA	-0.238864	0.189988
95b0f88c9bf8087d4e18f083a678dea3	Bacteria	Bacteroidota	Bacteroidia	Bacteroidales	Prevotellaceae	Prevotella	NA	-0.0594017	-0.330694
4621d73f88ad44279f6505a19b06e569	Bacteria	Bacteroidota	Bacteroidia	Bacteroidales	Prevotellaceae	Prevotella	NA	-0.385176	-0.513867
8ad07a505f504826a7524b07d7ac23af	Bacteria	Bacteroidota	Bacteroidia	Bacteroidales	Rikenellaceae	Rikenellaceae_RC9_gut_group	NA	-0.129412	-0.132989
5e45e022dcbccbac2c2fdc0c55043f9e	Bacteria	Bacteroidota	Bacteroidia	Bacteroidales	Rikenellaceae	Rikenellaceae_RC9_gut_group	NA	-0.192425	-0.214245
2bc68edbc67c3ed67ad47da050821f18	Bacteria	Bacteroidota	Bacteroidia	Bacteroidales	Rikenellaceae	Rikenellaceae_RC9_gut_group	NA	-0.0225412	0.163835
07f956964404c940148935f6a132b0ca	Bacteria	Firmicutes	Clostridia	Christensenellales	Christensenellaceae	Christensenellaceae_R-7_group	NA	-0.348316	-0.639893
cec372b59cfcf40fdd360bb7864bf9be	Bacteria	Bacteroidota	Bacteroidia	Bacteroidales	Prevotellaceae	Prevotellaceae_UCG-003	NA	-0.474343	-0.413993
88e590e1bfa5aff175f499f3d64fe526	Bacteria	Bacteroidota	Bacteroidia	Bacteroidales	Rikenellaceae	Rikenellaceae_RC9_gut_group	NA	-0.322163	-0.109989
b63785274ea20aae2b0b968f4c910154	Bacteria	Bacteroidota	Bacteroidia	Bacteroidales	Rikenellaceae	Rikenellaceae_RC9_gut_group	NA	-0.548063	-0.324826
70bd970928d78d8169030faa03597263	Bacteria	Bacteroidota	Bacteroidia	Bacteroidales	Bacteroidales_BS11_gut_group	NA	NA	0.0213365	-0.259016
3b79aa5102fae617baf1d3358f0ec8b8	Bacteria	Bacteroidota	Bacteroidia	Bacteroidales	Prevotellaceae	Prevotella	NA	-0.155564	-0.0961284
ed44bf2452f34924f28e718e9e438834	Bacteria	Bacteroidota	Bacteroidia	Bacteroidales	Bacteroidales_BS11_gut_group	NA	NA	0.350676	-0.115501
72ed7512889829d808e528b8dbcb314f	Bacteria	Bacteroidota	Bacteroidia	Bacteroidales	Bacteroidales_BS11_gut_group	NA	NA	-0.360455	-0.430567
21882cc64dc8f56b77f2607e282cb303	Bacteria	Patescibacteria	Saccharimonadia	Saccharimonadales	Saccharimonadaceae	Candidatus_Saccharimonas	NA	-0.385176	0.0271009
f1e32ab290131c8530ecb2c16f4fec05	Bacteria	Bacteroidota	Bacteroidia	Bacteroidales	Rikenellaceae	Rikenellaceae_RC9_gut_group	NA	0.458719	0.995828
ad7677c06aa6a35d757776079b51bf5f	Bacteria	Bacteroidota	Bacteroidia	Bacteroidales	Muribaculaceae	NA	NA	-0.63723	-0.413993
525c57bdddc7654e50f2f32c5219fa40	Bacteria	Bacteroidota	Bacteroidia	Bacteroidales	Prevotellaceae	Prevotella	NA	-0.44819	-0.38784
ae3ef41aa79f29ef0e383d9ec1548d8d	Bacteria	Bacteroidota	Bacteroidia	Bacteroidales	Rikenellaceae	Rikenellaceae_RC9_gut_group	NA	0.268041	0.577374
a552f598629748c0e09460ace7bb8f3d	Bacteria	Bacteroidota	Bacteroidia	Bacteroidales	Rikenellaceae	Rikenellaceae_RC9_gut_group	NA	0.670842	0.945299
8e4614070c9b2251382ee2d1c2195964	Bacteria	Bacteroidota	Bacteroidia	Bacteroidales	Prevotellaceae	Prevotellaceae_UCG-003	NA	-0.29601	-0.224953
d32d6c622592bdd11645d8fa06c40ffb	Bacteria	Bacteroidota	Bacteroidia	Bacteroidales	Prevotellaceae	Prevotella	NA	-0.44819	-0.0989258
cc8ebf2667857b88e1cc0f83cbd18d5d	Bacteria	Bacteroidota	Bacteroidia	Bacteroidales	Rikenellaceae	Rikenellaceae_RC9_gut_group	NA	-0.385176	-0.377132
47d696e106730d8bba234c6ad00b96fa	Bacteria	Firmicutes	Clostridia	Christensenellales	Christensenellaceae	Christensenellaceae_R-7_group	NA	0.638586	0.453899
0e5a8ad4601d00b5ffd2cdb347c814f1	Bacteria	Bacteroidota	Bacteroidia	Bacteroidales	Bacteroidales_BS11_gut_group	NA	NA	-0.0663982	-0.413993
a675f4e9b199e199673a3cfa16682536	Bacteria	Bacteroidota	Bacteroidia	Bacteroidales	Bacteroidales_UCG-001	NA	NA	-0.422037	-0.125079
cb35c6715b3789008873755bd70f8ee6	Bacteria	Bacteroidota	Bacteroidia	Bacteroidales	Rikenellaceae	Rikenellaceae_RC9_gut_group	NA	-0.29601	-0.38784
94e2e9ac956965f25baa205fdb38076b	Bacteria	Bacteroidota	Bacteroidia	Bacteroidales	Rikenellaceae	Rikenellaceae_RC9_gut_group	NA	-0.511203	-0.450853
8c8b32df14e835543b82737680fb7bab	Archaea	Euryarchaeota	Methanobacteria	Methanobacteriales	Methanobacteriaceae	Methanosphaera	Methanosphaera sp. ISO3-F5	-0.338738	-0.304541
5558e85aead45aa1604d2aa398163f6e	Bacteria	Bacteroidota	Bacteroidia	Bacteroidales	Prevotellaceae	Prevotella	NA	-0.148568	-0.158228
ae116df73075098c2297e31548002903	Bacteria	Bacteroidota	Bacteroidia	Bacteroidales	Rikenellaceae	Rikenellaceae_RC9_gut_group	NA	-0.133123	-0.413993
95aff4e3b9e2ae2a52439f85614eccae	Bacteria	Bacteroidota	Bacteroidia	Bacteroidales	Rikenellaceae	Rikenellaceae_RC9_gut_group	NA	-0.67409	-0.450853
3298db994302e49988f947d0564f5283	Bacteria	Patescibacteria	Gracilibacteria	Absconditabacteriales_(SR1)	NA	NA	NA	-0.464764	-0.540019
37c1e7ea1c31cbd430ac2ea5b599c882	Bacteria	Bacteroidota	Bacteroidia	Bacteroidales	Rikenellaceae	Rikenellaceae_RC9_gut_group	NA	0.0537615	0.211403
5eec4a85ace5e22ac459a8694aef2adb	Bacteria	Bacteroidota	Bacteroidia	Bacteroidales	Prevotellaceae	Prevotella	NA	-0.311455	-0.413993
b7ed2fe01df8247ece9acb84a3d85aee	Bacteria	Firmicutes	Clostridia	Oscillospirales	Oscillospiraceae	NK4A214_group	NA	-0.238864	-0.0179283
323b02c59d1316a7b4c0d6bf540ae3cb	Bacteria	Bacteroidota	Bacteroidia	Bacteroidales	Rikenellaceae	Rikenellaceae_RC9_gut_group	NA	-0.44819	-0.440146
705227534ecfd48014bc28dd126b9cee	Bacteria	Bacteroidota	Bacteroidia	Bacteroidales	Prevotellaceae	Prevotella	NA	0.0869108	-0.287966
a670bd45e7d6d44582e887fd0ab7412d	Bacteria	Bacteroidota	Bacteroidia	Bacteroidales	Prevotellaceae	Prevotella	NA	-0.311455	-0.251105
e55395f1ae217c50b9d377063c38bd61	Bacteria	Firmicutes	Clostridia	Christensenellales	Christensenellaceae	Christensenellaceae_R-7_group	NA	-0.63723	-0.324826
1540435a469a536959a70bc952b00126	Bacteria	Firmicutes	Clostridia	Christensenellales	Christensenellaceae	Christensenellaceae_R-7_group	NA	0.648164	0.499188
05ffd5ccabe0124b18d3bd86a5e480bf	Bacteria	Bacteroidota	Bacteroidia	Bacteroidales	Rikenellaceae	Rikenellaceae_RC9_gut_group	NA	-0.0332488	-0.261813
87e00c5f2c13f1c4edb274c78b988f06	Bacteria	Bacteroidota	Bacteroidia	Bacteroidales	Rikenellaceae	Rikenellaceae_RC9_gut_group	NA	-0.208275	-0.350979
3bca8e6505f92b411d4fe27f4bdca8e1	Bacteria	Bacteroidota	Bacteroidia	Bacteroidales	Rikenellaceae	Rikenellaceae_RC9_gut_group	NA	-0.511203	-0.251105
d7dbfcb4f9c4148cedb127fdc832f9ea	Bacteria	Bacteroidota	Bacteroidia	Bacteroidales	Prevotellaceae	Prevotella	NA	0.489712	0.189988
7132500d111277543e393751618cf80e	Bacteria	Bacteroidota	Bacteroidia	Bacteroidales	Prevotellaceae	Prevotella	NA	-0.00852755	0.147261
2e12c9810560bace1de064bcdf8e53fa	Bacteria	Bacteroidota	Bacteroidia	Bacteroidales	Marinilabiliaceae	NA	NA	-0.48505	-0.156428
d9ae915b698af0d3c939214c1a9cc0e8	Bacteria	Bacteroidota	Bacteroidia	Bacteroidales	Prevotellaceae	Prevotella	NA	0.812056	0.560045
86df5afe5711f515cbf9635b0c4b2b36	Bacteria	Bacteroidota	Bacteroidia	Bacteroidales	Rikenellaceae	Rikenellaceae_RC9_gut_group	NA	1.80054	1.82247
42ab9d13e6e8534196fd286af45fe3b2	Bacteria	Bacteroidota	Bacteroidia	Bacteroidales	Rikenellaceae	Rikenellaceae_RC9_gut_group	NA	-0.0698728	0.451797
5307dff3e892d396f1ebf6875baac80c	Bacteria	Bacteroidota	Bacteroidia	Bacteroidales	Rikenellaceae	Rikenellaceae_RC9_gut_group	NA	-0.141033	0.0285104
e18c23c985cd6607e857d5a80b78106e	Bacteria	Patescibacteria	Saccharimonadia	Saccharimonadales	Saccharimonadaceae	Candidatus_Saccharimonas	NA	-0.322163	-0.188092
67797e2af83af618692fd2a5bd42ba09	Bacteria	Bacteroidota	Bacteroidia	Bacteroidales	Prevotellaceae	Prevotella	NA	-0.274595	-0.450853
69c82c8eaef304b9d101e581f2d77782	Bacteria	Firmicutes	Clostridia	Lachnospirales	Lachnospiraceae	Lachnospiraceae_NK4A136_group	NA	-0.222289	0.283995
f7c7f659607e5907ba6fb4dd7ad0a4fb	Bacteria	Firmicutes	Clostridia	Christensenellales	Christensenellaceae	Christensenellaceae_R-7_group	NA	0.0297646	0.1104
c6b897436aa7b01869d0757785f5353d	Bacteria	Patescibacteria	Gracilibacteria	Absconditabacteriales_(SR1)	NA	NA	NA	-0.200005	-0.413993
e1d98c9cdb554170aebedf055da020b3	Bacteria	Bacteroidota	Bacteroidia	Bacteroidales	Bacteroidales_BS11_gut_group	NA	NA	0.25649	-0.241527
97227923025226923cf6d3780772b8aa	Bacteria	Bacteroidota	Bacteroidia	Flavobacteriales	Weeksellaceae	Bergeyella	NA	-0.67409	-0.38784
52ef869cb8e4ab8bebe5aec17e17e823	Bacteria	Firmicutes	Clostridia	Christensenellales	Christensenellaceae	Christensenellaceae_R-7_group	NA	0.611304	-0.0679325
fb02fdbddd1fface8ad5d31765b4c8d3	Bacteria	Bacteroidota	Bacteroidia	Bacteroidales	Bacteroidales_BS11_gut_group	NA	NA	-0.248442	-0.513867
d4dc07fc5a84b6ed368f4a62b6cc443a	Bacteria	Bacteroidota	Bacteroidia	Bacteroidales	Rikenellaceae	Rikenellaceae_RC9_gut_group	NA	-0.48505	-0.450853
2ade848cd0a114525e290d54b643906a	Bacteria	Firmicutes	Clostridia	Lachnospirales	Lachnospiraceae	NA	NA	-0.385176	-0.188092
b974dc932882a37ef9b03dfbf9a509db	Bacteria	Bacteroidota	Bacteroidia	Bacteroidales	Prevotellaceae	Prevotellaceae_UCG-003	NA	-0.230199	-0.161939
a67016fd65b8300f15a717091f89cb1b	Bacteria	Bacteroidota	Bacteroidia	Bacteroidales	Prevotellaceae	Prevotella	NA	-0.0391159	-0.115501
4a8dad8f632a0b7bdb8a32e25b027285	Bacteria	Bacteroidota	Bacteroidia	Bacteroidales	Muribaculaceae	NA	NA	-0.511203	-0.477006
54c538a008bc0cc2ace7f4379e413cfc	Bacteria	Bacteroidota	Bacteroidia	Bacteroidales	Rikenellaceae	Rikenellaceae_RC9_gut_group	NA	-0.111708	-0.304541
8215050e4dde59855bd01c2668333789	Bacteria	Bacteroidota	Bacteroidia	Bacteroidales	Prevotellaceae	Prevotella	NA	-0.311455	-0.188092
a6dff3f427c64150fdda52d552402aa8	Bacteria	Bacteroidota	Bacteroidia	Bacteroidales	Bacteroidales_BS11_gut_group	NA	NA	-0.124976	-0.57688
6bd6048f98c4d54a7bb03f883348c285	Bacteria	Firmicutes	Clostridia	Christensenellales	Christensenellaceae	Christensenellaceae_R-7_group	NA	0.372449	0.1104
a9e21551aa63ec6612fac3150e494135	Bacteria	Firmicutes	Clostridia	Oscillospirales	Ruminococcaceae	Ruminococcus	NA	0.470836	1.10635
59e9ebbc304f9c474d39c7080c7712ea	Bacteria	Bacteroidota	Bacteroidia	Bacteroidales	Prevotellaceae	Prevotella	NA	-0.275724	-0.377132
86f52f656c66a280df6b51511c284a0f	Bacteria	Bacteroidota	Bacteroidia	Bacteroidales	Prevotellaceae	Prevotella	NA	-0.265017	0.0919888
09378e8bbd816b999ac22406fa0a8ba4	Bacteria	Bacteroidota	Bacteroidia	Bacteroidales	Rikenellaceae	Rikenellaceae_RC9_gut_group	NA	0.0131899	0.0746689
ff0fe833c56ee70a2cb79a9ee9edccda	Bacteria	Firmicutes	Clostridia	Lachnospirales	Lachnospiraceae	Butyrivibrio	NA	0.180513	0.0903507
bd8eed3dc09be531e4d324ec4fa18391	Bacteria	Bacteroidota	Bacteroidia	Bacteroidales	Rikenellaceae	Rikenellaceae_RC9_gut_group	NA	-0.045388	0.310148
64f1f279d099b1be21743db8a4a82d6c	Archaea	Euryarchaeota	Methanobacteria	Methanobacteriales	Methanobacteriaceae	Methanobrevibacter	Methanobrevibacter ruminantium clade	0.167649	0.0411146
a4a4d46b26ed73f28a2987179b163046	Bacteria	Bacteroidota	Bacteroidia	Bacteroidales	Prevotellaceae	Prevotella	NA	-0.574216	-0.115501
50b0c44b7b896ea40276504e6591ce22	Bacteria	Bacteroidota	Bacteroidia	Bacteroidales	Bacteroidales_RF16_group	NA	NA	0.176644	-0.0214938
26eedee61b6d2583a9a0cb4795966de5	Bacteria	Bacteroidota	Bacteroidia	Bacteroidales	Prevotellaceae	Prevotella	NA	-0.391043	0.156839
b94fa161cd0cf9af07af7214f8fd1346	Bacteria	Bacteroidota	Bacteroidia	Bacteroidales	Prevotellaceae	Prevotella	NA	-0.36489	-0.377132
ef7072aa23ad33104ca5a095918d844e	Bacteria	Bacteroidota	Bacteroidia	Bacteroidales	Prevotellaceae	Prevotella	NA	-0.148568	-0.413993
10e924e0bb6302bd7ed9115a37a12565	Bacteria	Bacteroidota	Bacteroidia	Bacteroidales	Muribaculaceae	NA	NA	-0.511203	-0.300105
d5929ae2173e79b70525c8972fcdcafc	Bacteria	Bacteroidota	Bacteroidia	Bacteroidales	Prevotellaceae	Prevotella	NA	0.0607579	-0.241527
5b0b336349322697a1cfc8a17341663a	Bacteria	Firmicutes	Clostridia	Oscillospirales	Oscillospiraceae	NK4A214_group	NA	-0.234428	-0.0359124
9afc3fd6159fc7d65b13b181503c4760	Bacteria	Bacteroidota	Bacteroidia	Bacteroidales	Prevotellaceae	Prevotellaceae_UCG-003	NA	-0.222289	-0.377132

## Sheet: Week 22
								Mean clr values
ASV	Kingdom	Phylum	Class	Order	Family	Genus	Species	Control	3-NOP
efb6792422c80da769f2006f177c9967	Bacteria	Bacteroidota	Bacteroidia	Bacteroidales	Muribaculaceae	NA	NA	-1.04914	1.40307
189c5724810da75adfabb0ee4e602e51	Bacteria	Bacteroidota	Bacteroidia	Bacteroidales	Muribaculaceae	NA	NA	-0.675795	1.36686
108baf9bc197adfb90aa371d70a1a926	Bacteria	Bacteroidota	Bacteroidia	Bacteroidales	Muribaculaceae	NA	NA	-1.26433	0.448286
2b0658c65f1b3674b9a87271073c5cec	Bacteria	Bacteroidota	Bacteroidia	Bacteroidales	Prevotellaceae	Prevotella	NA	-0.556764	0.820742
b5d70298be5bf5644dd9a4a47d80e38b	Bacteria	Bacteroidota	Bacteroidia	Bacteroidales	Rikenellaceae	Rikenellaceae_RC9_gut_group	NA	-0.829104	0.304778
e4e71ca09ff1fbf1ecae1077d0825147	Bacteria	Bacteroidota	Bacteroidia	Bacteroidales	NA	NA	NA	0.450863	0.911609
e16d388babfd2f24512f0ea73573608a	Bacteria	Bacteroidota	Bacteroidia	Bacteroidales	Prevotellaceae	Prevotellaceae_UCG-001	NA	-0.0332854	-0.865297
aa2c7dfc99a1fe8fcd22c0f476aa0128	Bacteria	Bacteroidota	Bacteroidia	Bacteroidales	Prevotellaceae	NA	NA	0.536321	-0.186445
e44bf599bc72b1d61d5fea8e8edba00b	Bacteria	Bacteroidota	Bacteroidia	Bacteroidales	Rikenellaceae	Rikenellaceae_RC9_gut_group	NA	-0.0176336	-0.66898
4431baf10d99be3deef5b6fcbc34acdb	Bacteria	Bacteroidota	Bacteroidia	Bacteroidales	Bacteroidales_BS11_gut_group	NA	NA	-0.372867	-0.794137
7d8fb23522ca7cb92fe94845a97662ee	Bacteria	Bacteroidota	Bacteroidia	Bacteroidales	Rikenellaceae	Rikenellaceae_RC9_gut_group	NA	-0.463163	-0.635685
19989550f6db40ecc8707b7667ead5ce	Bacteria	Bacteroidota	Bacteroidia	Bacteroidales	Prevotellaceae	Prevotella	NA	-0.269282	0.124911
846b8b0cbfac496cb285c7cac4d0dbff	Bacteria	Bacteroidota	Bacteroidia	Bacteroidales	F082	NA	NA	-0.424693	-0.850207
5bdb79bc04d5c0a42ece6e7e19c7b498	Bacteria	Bacteroidota	Bacteroidia	Bacteroidales	Prevotellaceae	Prevotella	NA	-0.62286	-0.814423
c5b41530bf10ca70b3572fb51b6f6f8c	Bacteria	Bacteroidota	Bacteroidia	Bacteroidales	F082	NA	NA	-0.566343	-0.430704
7e0e74f0e45ba486ba43171c0432f235	Bacteria	Proteobacteria	Gammaproteobacteria	Pasteurellales	Pasteurellaceae	Bibersteinia	NA	0.0218179	-0.367057
4d180f50aa0d6c3f2909f49083b6efa3	Bacteria	Bacteroidota	Bacteroidia	Bacteroidales	Rikenellaceae	Rikenellaceae_RC9_gut_group	NA	-0.298348	-0.304044
a5a7f31d6af99e6b553acb3afeb1dce9	Bacteria	Bacteroidota	Bacteroidia	Bacteroidales	Prevotellaceae	Prevotella	NA	0.319565	-0.13301
a0c5b11302a3d81a09f8b1ab645a36ec	Bacteria	Bacteroidota	Bacteroidia	Bacteroidales	Prevotellaceae	Prevotella	NA	-0.314359	-0.379196
3bedf82eda2b19648298b375f2598327	Bacteria	Bacteroidota	Bacteroidia	Bacteroidales	F082	NA	NA	-0.367017	-0.902157
c20cbc0c5cb80b2f749f6ab52fc3f4a9	Bacteria	Bacteroidota	Bacteroidia	Bacteroidales	Rikenellaceae	Rikenellaceae_RC9_gut_group	NA	1.84367	1.9394
44eed92901d7d986a32a5010e7276358	Bacteria	Firmicutes	Clostridia	Oscillospirales	Ruminococcaceae	Ruminococcus	NA	0.800622	0.610503
d185e1bfe7e951520b80aea96a5af691	Bacteria	Fusobacteriota	Fusobacteriia	Fusobacteriales	Leptotrichiaceae	Caviibacter	NA	0.0509275	-0.285594
81be31f6e228a3b414e143d10478c0bb	Bacteria	Firmicutes	Negativicutes	Acidaminococcales	Acidaminococcaceae	Succiniclasticum	NA	2.92717	2.97335
f1898dd35b578f7a4de61256a5735d7b	Bacteria	Firmicutes	Bacilli	Erysipelotrichales	Erysipelatoclostridiaceae	UCG-004	NA	-0.397588	-0.136721

## Sheet: Week 35
								Mean clr values
ASV	Kingdom	Phylum	Class	Order	Family	Genus	Species	Control	3-NOP
f84feb78c1501d62887fa50c46c64168	Bacteria	Bacteroidota	Bacteroidia	Bacteroidales	F082	NA	NA	1.29569	0.600185
97a0bd7fdf2be416765fed33ab4472d5	Bacteria	Bacteroidota	Bacteroidia	Bacteroidales	Prevotellaceae	Prevotella	NA	-0.493366	0.0365314
902188ff723d265707d9f6ed4a0718ec	Bacteria	Bacteroidota	Bacteroidia	Bacteroidales	Prevotellaceae	Prevotella	NA	0.150125	-0.481667
05cfe301be79d70b381896bae96b9a1f	Bacteria	Bacteroidota	Bacteroidia	Bacteroidales	Prevotellaceae	Prevotellaceae_UCG-003	NA	-0.404665	0.311161
5b7126e83db5197e747eda988e2b364e	Bacteria	Bacteroidota	Bacteroidia	Bacteroidales	Rikenellaceae	Rikenellaceae_RC9_gut_group	NA	0.403454	-0.0683728
336cb991108e349e0c341adf1ccd530a	Bacteria	Bacteroidota	Bacteroidia	Bacteroidales	Prevotellaceae	Prevotellaceae_UCG-003	NA	-0.427511	0.3901
cca500470fbe577e66c76523bf86452d	Bacteria	Firmicutes	Clostridia	Oscillospirales	UCG-010	NA	NA	0.118836	-0.521962
37c057a624171111640d868296e4c56a	Bacteria	Bacteroidota	Bacteroidia	Bacteroidales	Prevotellaceae	Prevotella	NA	-0.148502	0.498222
9e75790be5a5a16958e6ea000380d5ed	Bacteria	Bacteroidota	Bacteroidia	Bacteroidales	Prevotellaceae	Prevotella	NA	-1.94235	-0.624332
1a987e3e7cd9c7ba912816d3c6a3ae59	Bacteria	Firmicutes	Negativicutes	Acidaminococcales	Acidaminococcaceae	Succiniclasticum	NA	0.103871	0.6007
60c8a2037a8869570fd87c8f304359da	Bacteria	Bacteroidota	Bacteroidia	Bacteroidales	F082	NA	NA	-0.197921	-1.33675
afd61e78671ce2acca6f5e66e2146070	Bacteria	Firmicutes	Clostridia	Lachnospirales	Lachnospiraceae	probable_genus_10	NA	-0.381818	0.0569654
7f2bce4c9210e63e3a7517463f68331b	Bacteria	Bacteroidota	Bacteroidia	Bacteroidales	Prevotellaceae	Prevotella	NA	-0.691277	0.0865762
c3282d83ea34549838629a6dce0bd7f0	Bacteria	Bacteroidota	Bacteroidia	Bacteroidales	F082	NA	NA	0.164498	-0.286338
51c66ac2a64d751264c3fb4ef314de7c	Bacteria	Bacteroidota	Bacteroidia	Bacteroidales	Rikenellaceae	Rikenellaceae_RC9_gut_group	NA	0.11418	-0.629828
04f4bf2f39d1d28bcc13335031e195a3	Bacteria	Bacteroidota	Bacteroidia	Bacteroidales	F082	NA	NA	-0.53236	0.18335
fc62051eab95a028a16e24aae0495672	Bacteria	Firmicutes	Clostridia	Christensenellales	Christensenellaceae	Christensenellaceae_R-7_group	NA	-0.654676	-0.20007
aa2c7dfc99a1fe8fcd22c0f476aa0128	Bacteria	Bacteroidota	Bacteroidia	Bacteroidales	Prevotellaceae	NA	NA	1.18972	1.97008
1f1cf03764d5ea0f915faf4cdded7523	Bacteria	Bacteroidota	Bacteroidia	Bacteroidales	Prevotellaceae	Prevotellaceae_UCG-001	NA	-1.09561	0.0924024
891950b077e0abb81e2196ba24ef8938	Bacteria	Bacteroidota	Bacteroidia	Bacteroidales	F082	NA	NA	0.93055	0.290379
9665833d503851980ee9b7e4b6e0fee0	Bacteria	Bacteroidota	Bacteroidia	Bacteroidales	Prevotellaceae	Prevotella	NA	-0.647141	0.0540751
552ac683261a042a1c41a996d689d197	Bacteria	Bacteroidota	Bacteroidia	Bacteroidales	F082	NA	NA	1.2691	1.82502
1ec1abd203e9a4903f77858c90444cc8	Bacteria	Bacteroidota	Bacteroidia	Bacteroidales	F082	NA	NA	0.602371	-0.330612
5865050052806410603421c8a70d9c39	Bacteria	Firmicutes	Negativicutes	Veillonellales-Selenomonadales	Selenomonadaceae	Selenomonas	NA	0.563249	1.20001
e844a4b1ea2f4211a99cfaf8a0ecf5e6	Bacteria	Bacteroidota	Bacteroidia	Bacteroidales	F082	NA	NA	0.298156	-0.466392
a7c4938fd8521119961237e3d29e4e80	Bacteria	Bacteroidota	Bacteroidia	Bacteroidales	F082	NA	NA	1.18477	1.76825
2ba2afff1dadcd5663a111a8f8f2a7d4	Bacteria	Bacteroidota	Bacteroidia	Bacteroidales	Rikenellaceae	Rikenellaceae_RC9_gut_group	NA	0.543354	1.23039
1eecdc0f5c8d20130952f4333cd8c0fa	Bacteria	Firmicutes	Clostridia	Christensenellales	Christensenellaceae	Christensenellaceae_R-7_group	NA	0.184719	0.619427
ee3ed5e4e5f4f301f711be091cc5648a	Bacteria	Bacteroidota	Bacteroidia	Bacteroidales	Prevotellaceae	Prevotella	NA	0.262944	-0.361595
771413f1cb225125244cb0706934290c	Bacteria	Bacteroidota	Bacteroidia	Bacteroidales	Prevotellaceae	Prevotella	NA	-0.143389	-0.913416
251a6faff1d141ff7f70d7b6707f73d9	Bacteria	Bacteroidota	Bacteroidia	Bacteroidales	Muribaculaceae	NA	NA	-0.244901	0.732487
1668a822d669651850f4bcc1c7acb6c3	Bacteria	Bacteroidota	Bacteroidia	Bacteroidales	Rikenellaceae	Rikenellaceae_RC9_gut_group	NA	-0.34013	0.15863
be5f3c7ef386e294f3f3fb5bc3937229	Bacteria	Bacteroidota	Bacteroidia	Bacteroidales	Prevotellaceae	Prevotella	NA	0.887438	0.365299
d5ba229e72644bfb54526ae0db5dc6c8	Bacteria	Bacteroidota	Bacteroidia	Bacteroidales	F082	NA	NA	0.354374	0.955036
2d0b2c05bc3b2758084228583f2925d2	Bacteria	NA	NA	NA	NA	NA	NA	1.78554	1.18222
cfd54a735052b5d5a96b794ac6f15675	Bacteria	Bacteroidota	Bacteroidia	Bacteroidales	Prevotellaceae	Prevotella	NA	0.420499	1.45184
a6278206f98067ba3b7a71d39e03bc78	Bacteria	Firmicutes	Negativicutes	Acidaminococcales	Acidaminococcaceae	Succiniclasticum	NA	-0.269284	0.184993
42c0a805b36e31f012a25204fcd76cf2	Bacteria	Bacteroidota	Bacteroidia	Bacteroidales	Prevotellaceae	Prevotella	NA	-0.106727	-0.671128
543fd4e42bd9dbaa751c15a3397c59d7	Bacteria	Firmicutes	Clostridia	Oscillospirales	Oscillospiraceae	Papillibacter	NA	-0.512686	-0.00898761
702931419c4fae25937ee86ef75928a6	Bacteria	Fibrobacterota	Fibrobacteria	Fibrobacterales	Fibrobacteraceae	Fibrobacter	NA	-1.25507	-0.188472
7f530dee0a46fa86cfd0896905a050e3	Bacteria	Bacteroidota	Bacteroidia	Bacteroidales	Prevotellaceae	Prevotella	NA	0.107071	-0.47876
1e89a4d47d8fa26546d27b93d46e0271	Bacteria	Firmicutes	Clostridia	Christensenellales	Christensenellaceae	Christensenellaceae_R-7_group	NA	-0.590938	-0.0770743
3f3b32f3c526ea47965b2153bed3ddae	Bacteria	Bacteroidota	Bacteroidia	Bacteroidales	Prevotellaceae	Prevotellaceae_UCG-001	NA	1.46268	0.856585
0e63c2ba8365193ca1ca55e0463d7a53	Bacteria	Bacteroidota	Bacteroidia	Bacteroidales	F082	NA	NA	1.8225	2.57961
b0470414c9df7b9ded102bc55733e4dd	Bacteria	Bacteroidota	Bacteroidia	Bacteroidales	Prevotellaceae	Prevotella	NA	0.0527445	0.506792
bae55e23558d0227c8b87ea3f05e7ec1	Bacteria	Bacteroidota	Bacteroidia	Bacteroidales	F082	NA	NA	-0.152	-1.18169
ff40fda77656209c1d38369d8a9c9f41	Bacteria	Actinobacteriota	Coriobacteriia	Coriobacteriales	Eggerthellaceae	DNF00809	NA	-0.572652	-0.0750489
9c8ae55116e3f0206b6e9ee7c8971e7b	Bacteria	Firmicutes	Clostridia	Christensenellales	Christensenellaceae	Christensenellaceae_R-7_group	NA	0.877361	1.23405
9a65b545e8342b3509ebdee756ddff46	Bacteria	Bacteroidota	Bacteroidia	Bacteroidales	F082	NA	NA	0.304731	-0.429928
3b3792ee3e617e4c24f8e5295e160a81	Bacteria	Firmicutes	Clostridia	Peptostreptococcales-Tissierellales	Anaerovoracaceae	Mogibacterium	NA	1.50923	1.76334
61fd95464baf3f3ee06912d13752fc7e	Bacteria	Bacteroidota	Bacteroidia	Bacteroidales	F082	NA	NA	-0.180013	-1.13779
a65fe30c3de45bc924b3696eb5e612d1	Bacteria	Spirochaetota	Spirochaetia	Spirochaetales	Spirochaetaceae	Treponema	NA	0.00312962	-0.664757
e910a2f130bb2a143166a8f652b88c7a	Bacteria	Bacteroidota	Bacteroidia	Bacteroidales	F082	NA	NA	1.44472	0.544843
46e0691871210ec553426cda8b817414	Bacteria	Bacteroidota	Bacteroidia	Bacteroidales	Prevotellaceae	Prevotella	NA	-0.194585	-0.716293
e518516646916b1f4c593ef5dbb1dc10	Bacteria	Bacteroidota	Bacteroidia	Bacteroidales	NA	NA	NA	0.815028	1.22333
d17f1eb9d2e091e14fae1846c642e5ce	Bacteria	Bacteroidota	Bacteroidia	Bacteroidales	Rikenellaceae	Rikenellaceae_RC9_gut_group	NA	-0.0953342	0.556334
e547f91f2bc003b943a0281e139f9f61	Bacteria	Firmicutes	Clostridia	Oscillospirales	Oscillospiraceae	V9D2013_group	NA	-0.50825	-0.0347636
ea2d74c0b4fca4e75ab2e078328228db	Bacteria	Firmicutes	Negativicutes	Acidaminococcales	Acidaminococcaceae	Succiniclasticum	NA	0.740745	1.05383
b6f16ca9628f4fa7faa516f8dc707493	Bacteria	Bacteroidota	Bacteroidia	Bacteroidales	Prevotellaceae	Prevotella	NA	0.766709	0.226404
a7d2b5f265f055026cf2538b2cd157c7	Bacteria	Firmicutes	Clostridia	Lachnospirales	Lachnospiraceae	NA	NA	0.162261	0.44896
a696cac9ea95c552d0e27311c95588ad	Bacteria	Bacteroidota	Bacteroidia	Bacteroidales	F082	NA	NA	0.228915	0.797488
5c7a598a55c4d012a3bd99f17bbc3026	Bacteria	Bacteroidota	Bacteroidia	Bacteroidales	p-251-o5	NA	NA	0.544327	1.05448
76c62a73a9ea39ce0a60bee38fb9e485	Bacteria	Bacteroidota	Bacteroidia	Bacteroidales	Prevotellaceae	Prevotellaceae_UCG-003	NA	-0.499264	0.0898159
01310c572c758f186d124c796cb81c6d	Bacteria	Bacteroidota	Bacteroidia	Bacteroidales	F082	NA	NA	-0.360098	0.0946712
424da43ea663a28c31699e44bcaad52e	Bacteria	Bacteroidota	Bacteroidia	Bacteroidales	Rikenellaceae	Rikenellaceae_RC9_gut_group	NA	2.83009	3.29571
4fbfb5d06c3b5b4b6223efa7fb5657d6	Bacteria	Bacteroidota	Bacteroidia	Bacteroidales	Prevotellaceae	Prevotella	NA	0.149144	-0.319927
3feb0a42947a4d07b34832100116fffa	Bacteria	Bacteroidota	Bacteroidia	Bacteroidales	Prevotellaceae	Prevotella	NA	0.60963	0.251594
bda9360f7e5e76bf5b19d2b930c1015e	Bacteria	Spirochaetota	Spirochaetia	Spirochaetales	Spirochaetaceae	Treponema	NA	0.71538	0.953071
f9278b167dc8db62d496c9d29f726b69	Bacteria	Bacteroidota	Bacteroidia	Bacteroidales	p-251-o5	NA	NA	-0.650645	-0.0476538
b316166bcd84cb9cad7b31e1ac3d2440	Bacteria	Bacteroidota	Bacteroidia	Bacteroidales	Prevotellaceae	Prevotella	NA	-1.76988	-0.744893
2979fa0c841db615a88247ed7eb27599	Bacteria	Bacteroidota	Bacteroidia	Bacteroidales	F082	NA	NA	1.29009	0.49178
635d4fab8ca741676ff5f94a801051af	Bacteria	Bacteroidota	Bacteroidia	Bacteroidales	Prevotellaceae	Prevotella	NA	0.506894	-0.0890302
d27045171c2e0c6fb1a111ba366f3ca7	Bacteria	Bacteroidota	Bacteroidia	Bacteroidales	F082	NA	NA	1.01393	0.511899
a2d3c2325998b455f145d87b4cac85bc	Bacteria	Bacteroidota	Bacteroidia	Bacteroidales	Rikenellaceae	Rikenellaceae_RC9_gut_group	NA	-0.173849	0.507345
d047f5bd9500f3e470e05b6a4775e936	Bacteria	Firmicutes	Clostridia	Oscillospirales	Oscillospiraceae	NK4A214_group	NA	1.016	1.40854
cad8f0ada097276a06e73b616b11233f	Bacteria	Firmicutes	Clostridia	Oscillospirales	Oscillospiraceae	NK4A214_group	NA	-0.696377	-0.213143
e26781c64ee5d3d68f4e07d4ddb3bfc2	Bacteria	Bacteroidota	Bacteroidia	Bacteroidales	F082	NA	NA	-0.242296	-0.949434
c3fc35582c9324f43a8314f4ece4302b	Bacteria	Bacteroidota	Bacteroidia	Bacteroidales	Prevotellaceae	Prevotella	NA	-0.26209	-0.739259
2b1ae3c6117d4d7e7a5deca74b6e2f4f	Bacteria	Firmicutes	Clostridia	Christensenellales	Christensenellaceae	Christensenellaceae_R-7_group	NA	-0.0912898	0.298717
f3ba1681c24ecf50a3440b11b0326a72	Bacteria	Bacteroidota	Bacteroidia	Bacteroidales	F082	NA	NA	0.336568	1.05052
afe334736b1648aa81b68ea81aee5e79	Bacteria	Bacteroidota	Bacteroidia	Bacteroidales	F082	NA	NA	0.679739	-0.0658374
84990f3dc4882bcdcf6d6d47d65ccc58	Bacteria	Bacteroidota	Bacteroidia	Bacteroidales	F082	NA	NA	0.722896	-0.0930707
d075c69a3483bc8f267c19aab966631f	Bacteria	Bacteroidota	Bacteroidia	Bacteroidales	F082	NA	NA	-0.604154	-0.198833
082a6a38cb56d55df374ad78436dc836	Bacteria	Bacteroidota	Bacteroidia	Bacteroidales	Prevotellaceae	Prevotella	NA	1.32861	0.816401
7d88f4d3e5b9ccd758fa661fa95f5497	Bacteria	Bacteroidota	Bacteroidia	Bacteroidales	Prevotellaceae	Prevotella	NA	1.4478	1.96362
c1189ab9c4f3c902023a8f92d7f1cf6f	Archaea	Euryarchaeota	Methanobacteria	Methanobacteriales	Methanobacteriaceae	Methanosphaera	Methanosphaera sp. ISO3-F5	0.535714	0.961345
2110a0b598c2647d101cf05011572e0d	Bacteria	Bacteroidota	Bacteroidia	Bacteroidales	Rikenellaceae	Rikenellaceae_RC9_gut_group	NA	0.276505	-0.672175
2239992518ab8b7ef4a537388a432e31	Bacteria	Bacteroidota	Bacteroidia	Bacteroidales	F082	NA	NA	0.470104	-0.236094
de9684eabd2bb2c4b2b294177c41db7a	Bacteria	Bacteroidota	Bacteroidia	Bacteroidales	Muribaculaceae	NA	NA	-1.08032	0.109153
4edcdf74863a8b13569cc764b6d651b4	Bacteria	Bacteroidota	Bacteroidia	Bacteroidales	F082	NA	NA	-0.234026	-1.35656
b39f8267858c6d7f67e2aeed825a9fb7	Bacteria	Bacteroidota	Bacteroidia	Bacteroidales	F082	NA	NA	-0.34497	-1.09507
86ae890b94946b66ec4aca0f252d6951	Bacteria	Bacteroidota	Bacteroidia	Bacteroidales	Prevotellaceae	Prevotella	NA	0.376186	-0.213898
b75e64e43888b8e674d3258d7fa7deb5	Bacteria	Firmicutes	Clostridia	Christensenellales	Christensenellaceae	Christensenellaceae_R-7_group	NA	-0.55337	-0.0565908
d342f6a21063692d257cfbbf155b4af3	Bacteria	Bacteroidota	Bacteroidia	Bacteroidales	Prevotellaceae	Prevotella	NA	0.43791	1.27898
dcc06cf5b7ca7156bf81f238e0ecf93d	Bacteria	Bacteroidota	Bacteroidia	Bacteroidales	F082	NA	NA	-0.433313	-1.19504
cdab80ecb7f42931510e5e8f17c39f6e	Bacteria	Bacteroidota	Bacteroidia	Bacteroidales	Prevotellaceae	Prevotella	NA	0.0544126	0.747026
1df2a2cd17fd8cc5f3037eaa1ba5adf8	Bacteria	Bacteroidota	Bacteroidia	Bacteroidales	F082	NA	NA	-0.11319	0.340915
26b441f25c6fa2a08ae9638b65a1235a	Bacteria	Bacteroidota	Bacteroidia	Bacteroidales	F082	NA	NA	0.455523	0.783347
3ceaf61c314ddc7059a9261064a30122	Bacteria	Bacteroidota	Bacteroidia	Bacteroidales	Prevotellaceae	Prevotella	NA	0.043158	-0.623659
dc6d0b2aa33faa51f773ece17ff57afd	Bacteria	Bacteroidota	Bacteroidia	Bacteroidales	Prevotellaceae	Prevotella	NA	-0.749552	-0.268114
2c8bc96a24f620544a60059112ff9c9c	Bacteria	Firmicutes	Clostridia	Lachnospirales	Lachnospiraceae	NA	NA	0.360455	0.485595
56bf98017a6e63d4a8cfa767e4712a9a	Bacteria	Bacteroidota	Bacteroidia	Bacteroidales	Rikenellaceae	Rikenellaceae_RC9_gut_group	NA	0.205986	-0.139499
67292288eca335c19aa6b7c8d3de11b2	Bacteria	Verrucomicrobiota	Kiritimatiellae	WCHB1-41	NA	NA	NA	-0.152434	-0.345831
47d6873568b1598b27856aca6d05b950	Bacteria	Bacteroidota	Bacteroidia	Bacteroidales	F082	NA	NA	0.500295	0.437475
e888905fb8ba2b83f830faff28bb586e	Bacteria	Bacteroidota	Bacteroidia	Bacteroidales	F082	NA	NA	-0.331705	-0.459287
4769b8eaf51a97a7b58f47fad44c54bb	Bacteria	Actinobacteriota	Coriobacteriia	Coriobacteriales	Eggerthellaceae	DNF00809	NA	-0.399057	-0.466798
284d338c6eeb17f32fc72d5da36ba864	Bacteria	Bacteroidota	Bacteroidia	Bacteroidales	Prevotellaceae	Prevotella	NA	0.388334	0.293783
c0c22d02addee493fa6fac2c28abc768	Bacteria	Bacteroidota	Bacteroidia	Bacteroidales	Rikenellaceae	Rikenellaceae_RC9_gut_group	NA	1.16084	0.978963
5baacba1c457e9009178a4b07bd40afe	Bacteria	Firmicutes	Negativicutes	Veillonellales-Selenomonadales	Selenomonadaceae	Selenomonas	NA	-0.150728	-0.188036
82e2996aef40811d812d9c48049ea816	Bacteria	Bacteroidota	Bacteroidia	Bacteroidales	Prevotellaceae	Prevotella	NA	-0.22108	-0.349062
59e9ebbc304f9c474d39c7080c7712ea	Bacteria	Bacteroidota	Bacteroidia	Bacteroidales	Prevotellaceae	Prevotella	NA	-0.366601	-0.422329
eefb97f4e5bacb52fd7519757746d640	Bacteria	Firmicutes	Clostridia	Lachnospirales	Lachnospiraceae	Lachnobacterium	NA	0.204917	0.104947
d7bfd84a437eff05fb6b60ec1fccaedc	Bacteria	Bacteroidota	Bacteroidia	Bacteroidales	F082	NA	NA	-0.626205	-0.520779
a0f520f6b28100335c1bae9f2787b058	Bacteria	Bacteroidota	Bacteroidia	Bacteroidales	Prevotellaceae	Prevotellaceae_UCG-001	NA	0.167782	-0.0013882
4b506561726a48109b957f70a034ffed	Bacteria	Bacteroidota	Bacteroidia	Bacteroidales	Prevotellaceae	Prevotellaceae_UCG-004	NA	-0.361525	-0.389164
c7ba295888e8a166be5f45bb9297c08b	Bacteria	Bacteroidota	Bacteroidia	Bacteroidales	Prevotellaceae	Prevotella	NA	-0.165703	-0.264802
bb89ce83acf683ef3886c35e69c9d71b	Bacteria	Bacteroidota	Bacteroidia	Bacteroidales	Rikenellaceae	Rikenellaceae_RC9_gut_group	NA	0.477249	0.819724
87dfef268640d6223e52b99e14e52d03	Bacteria	Bacteroidota	Bacteroidia	Bacteroidales	Prevotellaceae	Prevotellaceae_Ga6A1_group	NA	0.615105	0.69785
687b728cd198de3a58cacd1d05e4795b	Bacteria	Firmicutes	Clostridia	Oscillospirales	Oscillospiraceae	NK4A214_group	NA	0.343288	0.256489
7a7592b0cad90e1077d4b060d1a4fa41	Bacteria	Bacteroidota	Bacteroidia	Bacteroidales	F082	NA	NA	-0.653244	-0.605467
ac061c359d690061a9e8243447adfef7	Bacteria	Bacteroidota	Bacteroidia	Bacteroidales	F082	NA	NA	-0.336043	-0.249874
5a4ac7a95511d618bb21538585a6914d	Bacteria	Bacteroidota	Bacteroidia	Bacteroidales	Prevotellaceae	Prevotella	NA	0.449469	0.403028
56309562a33d727aaf0dd4dc324800b0	Bacteria	Firmicutes	Clostridia	Peptostreptococcales-Tissierellales	Anaerovoracaceae	Family_XIII_UCG-001	NA	-0.402104	-0.344898
b260b86a47783b730901bf93f2b43183	Bacteria	Bacteroidota	Bacteroidia	Bacteroidales	Rikenellaceae	Rikenellaceae_RC9_gut_group	NA	0.169268	0.0918372
44eca3b4c3e5184d32f4fe342dc96b8b	Bacteria	Bacteroidota	Bacteroidia	Bacteroidales	F082	NA	NA	-0.447911	-0.141185
b46397fae173cc508b7b8569540f6ecf	Bacteria	Firmicutes	Clostridia	Lachnospirales	Lachnospiraceae	Butyrivibrio	NA	-0.0567611	-0.261433
ff526a40c64a0bc117c39e9cfb9b833f	Bacteria	Bacteroidota	Bacteroidia	Bacteroidales	F082	NA	NA	0.163325	-0.131505
fb39c66dbf3716741c7078d4c82159d9	Bacteria	Firmicutes	Clostridia	Lachnospirales	Lachnospiraceae	Lachnospiraceae_XPB1014_group	NA	1.09291	1.10975
81be31f6e228a3b414e143d10478c0bb	Bacteria	Firmicutes	Negativicutes	Acidaminococcales	Acidaminococcaceae	Succiniclasticum	NA	2.11986	2.47466
bc18ca6a317b7173db8c9490adef579d	Bacteria	Bacteroidota	Bacteroidia	Bacteroidales	F082	NA	NA	0.458141	0.131612
c5e414c03c688e0591e95e7c623d3bd4	Bacteria	Firmicutes	Clostridia	Lachnospirales	Lachnospiraceae	Lachnospiraceae_AC2044_group	NA	0.227274	0.421448
7967c18d272a7123cc1f98eb6622e6be	Bacteria	Bacteroidota	Bacteroidia	Bacteroidales	Prevotellaceae	Prevotella	NA	-0.672569	-0.0212315
b2023f8939fd15e148d7431e20af58b8	Bacteria	Bacteroidota	Bacteroidia	Bacteroidales	Rikenellaceae	Rikenellaceae_RC9_gut_group	NA	-0.368718	-0.126301
cddf2a8cc3fff85376e679777b1ab694	Bacteria	Bacteroidota	Bacteroidia	Bacteroidales	Bacteroidales_RF16_group	NA	NA	-0.356588	-0.249974
41bb1f4e32a483ab8128734a062b85a9	Bacteria	Bacteroidota	Bacteroidia	Bacteroidales	F082	NA	NA	-0.466041	-0.266394
b39342e0dc3c1970289cbfb6797df2d8	Bacteria	Bacteroidota	Bacteroidia	Bacteroidales	F082	NA	NA	-0.7214	-0.157957
77508cfbb5c78cce60d873f4cdecd926	Bacteria	Firmicutes	Clostridia	Christensenellales	Christensenellaceae	Christensenellaceae_R-7_group	NA	-0.170494	-0.240872
0f4671ed9156b65561a6d9a0ae5546b4	Archaea	Euryarchaeota	Methanobacteria	Methanobacteriales	Methanobacteriaceae	Methanosphaera	Methanosphaera sp. ISO3-F5	-0.210039	-0.164398
9cc74eaa4b4b9c945d4507029cddc003	Bacteria	Firmicutes	Clostridia	Clostridia_or	Hungateiclostridiaceae	NA	NA	-0.0263256	-0.205997
06af0951228f5098a9099edd76497d26	Bacteria	Bacteroidota	Bacteroidia	Bacteroidales	Rikenellaceae	Rikenellaceae_RC9_gut_group	NA	1.1216	1.20334
e837f272a5d1b68d3c2c309cf64e4f73	Bacteria	Firmicutes	Clostridia	Lachnospirales	NA	NA	NA	-0.0606107	-0.0664489
a93e354bc586e89e88ab1f06c0e46168	Bacteria	Bacteroidota	Bacteroidia	Bacteroidales	Prevotellaceae	Prevotella	NA	0.258221	0.392462
25cfdd713a5c7859982ca4a64f3535d4	Bacteria	Firmicutes	Clostridia	Clostridia_UCG-014	NA	NA	NA	0.153852	0.158077
283685e05435d18fa1146f5acd73fa05	Bacteria	Bacteroidota	Bacteroidia	Bacteroidales	F082	NA	NA	-0.684836	-0.598973
5c342be8da6e376248f49c18a550a2b9	Bacteria	Bacteroidota	Bacteroidia	Bacteroidales	Rikenellaceae	Rikenellaceae_RC9_gut_group	NA	-0.318239	-0.0492132
e32d705f67eddee77bbf7cd2b247c109	Bacteria	Bacteroidota	Bacteroidia	Bacteroidales	F082	NA	NA	0.0489632	-0.102802
7f736c4b24f323cf6b712d55ff4ec4f8	Bacteria	Bacteroidota	Bacteroidia	Bacteroidales	Bacteroidales_RF16_group	NA	NA	-0.482356	-0.101447
f84409414536c7a7e31f9b3d7b502f44	Bacteria	Bacteroidota	Bacteroidia	Bacteroidales	Prevotellaceae	Prevotella	NA	0.6881	0.524925
f905ff7d91c32b1e2d209e23b39b8e3a	Bacteria	Bacteroidota	Bacteroidia	Bacteroidales	Prevotellaceae	Prevotellaceae_UCG-003	NA	0.108886	0.107503
5fd3e5a68e216ad8c814616b373a736d	Bacteria	Bacteroidota	Bacteroidia	Bacteroidales	Bacteroidales_RF16_group	NA	NA	3.92969	4.01971
f1ce66558473c6158447500fefae5fb0	Bacteria	Bacteroidota	Bacteroidia	Bacteroidales	F082	NA	NA	-0.113936	-0.44812
437d46c6bfd9a87a9d9588f5b6c1fab8	Bacteria	Firmicutes	Clostridia	Lachnospirales	Lachnospiraceae	NA	NA	-0.0767347	-0.265665
59a0b57f2e254cd1af22ab6457e2637b	Bacteria	Bacteroidota	Bacteroidia	Bacteroidales	Bacteroidales_RF16_group	NA	NA	0.0151596	-0.123315
18940c558b19e6c3f1acbae08bde487b	Bacteria	Firmicutes	Bacilli	Acholeplasmatales	Acholeplasmataceae	Anaeroplasma	NA	0.1523	0.116137
b9291e87bcd98dbf7a2bd7263f57d31b	Bacteria	Firmicutes	Clostridia	Lachnospirales	Lachnospiraceae	Butyrivibrio	NA	1.85621	1.91878
fd7ec09041d889278f6b785a082a8e82	Bacteria	Bacteroidota	Bacteroidia	Bacteroidales	Prevotellaceae	Prevotella	NA	-0.368718	-0.435463
65038427381233a839ac31c09d323ada	Archaea	Euryarchaeota	Methanobacteria	Methanobacteriales	Methanobacteriaceae	Methanosphaera	Methanosphaera sp. ISO3-F5	-0.231475	-0.360532
8e805bd7708af1b45883f5d87bd6d491	Bacteria	Proteobacteria	Alphaproteobacteria	Paracaedibacterales	Paracaedibacteraceae	NA	NA	-0.362456	-0.205445
ac04622dc3cd3147ab40a941613d5a5e	Bacteria	Bacteroidota	Bacteroidia	Bacteroidales	Prevotellaceae	NA	NA	-0.475267	-0.60519
9958a78d4a4681484cdecffa6bf68203	Bacteria	Bacteroidota	Bacteroidia	Bacteroidales	Prevotellaceae	Prevotellaceae_UCG-001	NA	1.47434	1.58749
1be69db033ae4211d148bf6a7a94714c	Bacteria	Firmicutes	Clostridia	Christensenellales	Christensenellaceae	Christensenellaceae_R-7_group	NA	-0.21065	0.0194042
eaaa39e3745c155ac6d70f76131de969	Bacteria	Firmicutes	Clostridia	Clostridia_or	Hungateiclostridiaceae	Saccharofermentans	NA	0.994944	1.10893
8b70c3db30a79668dea456d49bb3a6cb	Bacteria	Firmicutes	Clostridia	Lachnospirales	Lachnospiraceae	NA	NA	-0.470161	-0.426663
7ffdff36626c1bb56782089267236c12	Bacteria	Bacteroidota	Bacteroidia	Bacteroidales	Prevotellaceae	Prevotella	NA	0.336833	0.301524
c5f91eee4373b9f3ee2df14a6a58b92f	Bacteria	Firmicutes	Clostridia	Peptostreptococcales-Tissierellales	Anaerovoracaceae	Mogibacterium	NA	0.782939	0.910078
c7848b85bc8c0bde2a16d4c00c8cd8f1	Bacteria	Bacteroidota	Bacteroidia	Bacteroidales	Prevotellaceae	Prevotella	NA	-0.373391	-0.447015
9e76305906429032456fbed2c33e38e2	Bacteria	Firmicutes	Clostridia	Lachnospirales	Lachnospiraceae	NA	NA	-0.00787642	-0.350952
4a2cd31b67f0aaccd7f4bdd9c88d75cf	Bacteria	Bacteroidota	Bacteroidia	Bacteroidales	F082	NA	NA	-0.628668	-0.417801
7688e786e856e17614c1b8b483926306	Bacteria	Bacteroidota	Bacteroidia	Bacteroidales	Prevotellaceae	Prevotellaceae_UCG-001	NA	-0.61143	-0.218314
1abc18dbdb8142eef02d23323f4e454b	Bacteria	Bacteroidota	Bacteroidia	Bacteroidales	Prevotellaceae	Prevotellaceae_UCG-001	NA	0.0536445	0.171958
5b36c4bd8894f5030141087744b47f13	Bacteria	Bacteroidota	Bacteroidia	Bacteroidales	Prevotellaceae	Prevotella	NA	0.5669	0.361094
e339b38ca0b34a9dd52e0607726fa29c	Bacteria	Bacteroidota	Bacteroidia	Bacteroidales	F082	NA	NA	0.11084	0.169262
2e96fce1427175fddf2df9201b519ba7	Bacteria	Bacteroidota	Bacteroidia	Bacteroidales	Bacteroidales_RF16_group	NA	NA	0.0310122	-0.0844811
8a5bad38c47816e7312e9da3698ddc4f	Bacteria	Bacteroidota	Bacteroidia	Bacteroidales	F082	NA	NA	-0.0416252	-0.105804
0efb55b2483f3275482677dec70a7662	Bacteria	Bacteroidota	Bacteroidia	Bacteroidales	F082	NA	NA	-0.376224	-0.481726
9653d3811744a1a55e2ad5eb69f4c338	Bacteria	Bacteroidota	Bacteroidia	Bacteroidales	F082	NA	NA	1.14597	1.49743
19776e1e8b997168e01987ee294e50c4	Bacteria	Firmicutes	Clostridia	Lachnospirales	Lachnospiraceae	Lachnospiraceae_AC2044_group	NA	0.977208	0.880361
7d214abfc08b5f1612bab94c782913c1	Bacteria	Bacteroidota	Bacteroidia	Bacteroidales	F082	NA	NA	0.52794	0.348361
968f9a63c4e21e3a8447127f4bb545ed	Bacteria	Bacteroidota	Bacteroidia	Bacteroidales	Prevotellaceae	Prevotella	NA	-0.180661	-0.117272
b743032e4065def107698fc44f12c3f5	Bacteria	Bacteroidota	Bacteroidia	Bacteroidales	Rikenellaceae	Rikenellaceae_RC9_gut_group	NA	1.50466	1.58303
7f69ce8e70416481558bc8a941adf089	Bacteria	Bacteroidota	Bacteroidia	Bacteroidales	Prevotellaceae	Prevotella	NA	0.398169	0.491744
fd20795198ddd9c0c5d7aa445343cbd0	Bacteria	Bacteroidota	Bacteroidia	Bacteroidales	Prevotellaceae	Prevotellaceae_UCG-003	NA	-0.0455885	0.100555
dc1336b0430c6d033b574377073755bd	Bacteria	Bacteroidota	Bacteroidia	Bacteroidales	Rikenellaceae	Rikenellaceae_RC9_gut_group	NA	2.29259	2.22124
bfa6c23b0488d4a17e01e968ec820fb6	Bacteria	Firmicutes	Negativicutes	Acidaminococcales	Acidaminococcaceae	Succiniclasticum	NA	1.23404	1.52455
d4e7716dd7d2ea74eaf5cec4fd63bf68	Bacteria	Bacteroidota	Bacteroidia	Bacteroidales	F082	NA	NA	-0.277509	-0.498365
dec2e2de34ff668fea39635b15f39b26	Bacteria	Bacteroidota	Bacteroidia	Bacteroidales	Prevotellaceae	Prevotella	NA	-0.82571	-0.482855
0c43ba62b3ec4512d4cce018418c80f5	Bacteria	Bacteroidota	Bacteroidia	Bacteroidales	Rikenellaceae	Rikenellaceae_RC9_gut_group	NA	2.38398	2.35459
fff47ec8658b7cc7db7e0cf44d512b32	Bacteria	Firmicutes	Clostridia	Oscillospirales	Oscillospiraceae	NA	NA	0.0489055	0.00267727
e96b1140d90bbf7c4116e544eaae6bfb	Bacteria	Bacteroidota	Bacteroidia	Bacteroidales	F082	NA	NA	-0.466992	-0.854882
7a1db900283f3d433b3ae7a7122d22d8	Bacteria	Bacteroidota	Bacteroidia	Bacteroidales	F082	NA	NA	0.286896	0.161111
6ce669f1288cfbaefb812282879e4a58	Bacteria	Bacteroidota	Bacteroidia	Bacteroidales	Prevotellaceae	Prevotellaceae_UCG-001	NA	0.514036	0.343824
59820048c899f3b642524a90f9c4ad20	Bacteria	Bacteroidota	Bacteroidia	Bacteroidales	F082	NA	NA	0.971059	1.26991
a9ee8546e85a7c5718a22e5512f854fc	Bacteria	Bacteroidota	Bacteroidia	Bacteroidales	Prevotellaceae	Prevotella	NA	-0.257348	-0.186008
e3383799dd0e76ce3f490c11deaff7bc	Bacteria	Firmicutes	Clostridia	Clostridia_UCG-014	NA	NA	NA	0.744282	0.613003
51a3b4dc512cc9f115ac82d222d27d4b	Bacteria	Spirochaetota	Spirochaetia	Spirochaetales	Spirochaetaceae	M2PT2-76_termite_group	NA	0.0570968	0.0626567
09f006c25b39f4f1293f4c3570ab154b	Bacteria	Bacteroidota	Bacteroidia	Bacteroidales	F082	NA	NA	-0.272905	-0.137409
8efef19dde3e21bde000dd97dbee0883	Bacteria	Firmicutes	Clostridia	Oscillospirales	UCG-010	NA	NA	-0.589506	-0.187886

## Sheet: Week 55
								Mean clr values
ASV	Kingdom	Phylum	Class	Order	Family	Genus	Species	Control	3-NOP
fecc0e6f37d81ed49c15c3da19cc90be	Bacteria	Bacteroidota	Bacteroidia	Bacteroidales	Rikenellaceae	Rikenellaceae_RC9_gut_group	NA	1.19386	1.76218
a6025b856d9254f951a9f4571e0269a0	Bacteria	Verrucomicrobiota	Verrucomicrobiae	LD1-PB3	NA	NA	NA	0.379054	-0.315708
8caff7890deacd0fe37dd5726a17af13	Bacteria	Bacteroidota	Bacteroidia	Bacteroidales	F082	NA	NA	-0.154917	-0.719485
1456b084f497af17fbc3d29d8b00d29f	Bacteria	Bacteroidota	Bacteroidia	Bacteroidales	p-251-o5	NA	NA	-0.350436	0.615577
43f58dba45f78ebc6b4d2d2ede1e0d7c	Bacteria	Bacteroidota	Bacteroidia	Bacteroidales	Bacteroidales_RF16_group	NA	NA	1.61595	0.774922
62470aff8f3260095623afaacedbe289	Archaea	Euryarchaeota	Methanobacteria	Methanobacteriales	Methanobacteriaceae	Methanobrevibacter	Methanobrevibacter ruminantium clade	-0.355174	-0.893782
ef260602c74da92273748bb888500779	Archaea	Euryarchaeota	Methanobacteria	Methanobacteriales	Methanobacteriaceae	Methanobrevibacter	NA	-0.0250171	-0.238104
0022955e33c1af8bfb8b2a89a17a4891	Bacteria	Bacteroidota	Bacteroidia	Bacteroidales	F082	NA	NA	0.412608	0.256506
f93105d5e71188048578205dd9dec474	Bacteria	Bacteroidota	Bacteroidia	Bacteroidales	F082	NA	NA	-0.0550433	-0.817568
10c7ecca6f576083e814bc76f0b2992f	Bacteria	Bacteroidota	Bacteroidia	Bacteroidales	Rikenellaceae	Rikenellaceae_RC9_gut_group	NA	0.525803	0.250897
bddebe8e0343b3986054e380ff2a2304	Bacteria	Bacteroidota	Bacteroidia	Bacteroidales	Prevotellaceae	Prevotella	NA	-0.160784	0.0563056
becf4f8198edae9d88131d4c8cb11f9c	Bacteria	Bacteroidota	Bacteroidia	Bacteroidales	Rikenellaceae	Rikenellaceae_RC9_gut_group	NA	-0.716895	-0.455579
96cb1acb7283a3dfb05ae63930cc7e10	Bacteria	Bacteroidota	Bacteroidia	Bacteroidales	Prevotellaceae	Prevotellaceae_UCG-003	NA	0.599795	0.405078
88c6f858ab7a39685b08b273fb77da0b	Bacteria	Bacteroidota	Bacteroidia	Bacteroidales	F082	NA	NA	0.943615	0.608767
c326aa70b858fd0d3915d80a4068765c	Bacteria	Bacteroidota	Bacteroidia	Bacteroidales	F082	NA	NA	0.578293	0.206178
26c10e040ebc55f4d07cf0f6571d94d0	Bacteria	Bacteroidota	Bacteroidia	Bacteroidales	Bacteroidales_RF16_group	NA	NA	0.0756991	0.23907
255dba977a1c2cf51c1f66ed54e624a6	Bacteria	Firmicutes	Clostridia	Lachnospirales	Lachnospiraceae	Butyrivibrio	NA	-0.0487712	-0.430448
2239992518ab8b7ef4a537388a432e31	Bacteria	Bacteroidota	Bacteroidia	Bacteroidales	F082	NA	NA	0.351098	0.22653
2bc1aaa936d83e1c9166ad42e82f2270	Bacteria	Bacteroidota	Bacteroidia	Bacteroidales	F082	NA	NA	1.07597	0.826486
4049dfd7b8b2229d40b4423e431ebe11	Bacteria	Bacteroidota	Bacteroidia	Bacteroidales	F082	NA	NA	0.693094	0.693095
d0d4ee1f496e93c16bad280092a74f0f	Archaea	Euryarchaeota	Methanobacteria	Methanobacteriales	Methanobacteriaceae	Methanobrevibacter	Methanobrevibacter ruminantium clade	-0.440554	-0.846336
1ec1abd203e9a4903f77858c90444cc8	Bacteria	Bacteroidota	Bacteroidia	Bacteroidales	F082	NA	NA	1.03538	0.859673
8913ad340f0e8566f2dfe846824846b9	Bacteria	Bacteroidota	Bacteroidia	Bacteroidales	F082	NA	NA	-0.234505	-0.739292
aa8efa0a26b798f3ef60293debc4a423	Bacteria	Bacteroidota	Bacteroidia	Bacteroidales	F082	NA	NA	1.05691	1.01105
5366765a682f710f58bd52c6ff28c546	Bacteria	Bacteroidota	Bacteroidia	Bacteroidales	F082	NA	NA	-0.774041	-0.181697
41a92a5d876fb8b0552ec14b3184cb89	Bacteria	Bacteroidota	Bacteroidia	Bacteroidales	Muribaculaceae	NA	NA	-0.611154	-0.531063
5ad34e9bc5c93614e9091266eb401b8d	Bacteria	Bacteroidota	Bacteroidia	Bacteroidales	F082	NA	NA	0.261692	0.115596
afe334736b1648aa81b68ea81aee5e79	Bacteria	Bacteroidota	Bacteroidia	Bacteroidales	F082	NA	NA	0.831703	0.938361
cab10cb2e25a82fb51b6fda740c848d7	Bacteria	Bacteroidota	Bacteroidia	Bacteroidales	Prevotellaceae	Prevotellaceae_UCG-003	NA	0.561313	0.268943
8d4a55eb15b29cad59de47fc0c7d70d1	Bacteria	Bacteroidota	Bacteroidia	Bacteroidales	F082	NA	NA	0.528569	0.155915
1afc137e768288eae5eddb1192f38f4d	Bacteria	Bacteroidota	Bacteroidia	Bacteroidales	F082	NA	NA	0.293858	0.234191
0bbd1268bbee220c238f2a64d818269a	Bacteria	Firmicutes	Clostridia	Christensenellales	Christensenellaceae	Christensenellaceae_R-7_group	NA	1.16468	1.32446
30af82d314a231bb9852ff31b3a32190	Bacteria	Firmicutes	Clostridia	Lachnospirales	Lachnospiraceae	Lachnoclostridium	NA	0.261174	0.0616961
ab3b5bb8382f936a28217aa93f0c5609	Bacteria	Firmicutes	Clostridia	Oscillospirales	Ruminococcaceae	Ruminococcus	NA	-0.523419	-0.255664
1e87dea6e38fa4e9b53c26718b62271f	Archaea	Euryarchaeota	Methanobacteria	Methanobacteriales	Methanobacteriaceae	Methanobacterium	Methanobacterium alkaliphilum	-0.139294	-0.334777
e7845b9404b3f168d3db44eb932fb42c	Bacteria	Bacteroidota	Bacteroidia	Bacteroidales	Prevotellaceae	Prevotella	NA	0.0511026	-0.166542
5a8bcaf4e343b96020989a1fff417856	Bacteria	Bacteroidota	Bacteroidia	Bacteroidales	F082	NA	NA	0.032485	-0.164707
df895d7ab48ca64d19b591efea8d8479	Bacteria	Firmicutes	Clostridia	Christensenellales	Christensenellaceae	Christensenellaceae_R-7_group	NA	0.749334	0.63054
bdc10c3866a8f3fed226e670646fdd61	Bacteria	Bacteroidota	Bacteroidia	Bacteroidales	F082	NA	NA	0.222034	-0.0854491
3678f23380b18c60c25864205fefd983	Bacteria	Bacteroidota	Bacteroidia	Bacteroidales	F082	NA	NA	0.389924	-0.0870239
21c066a067955c60e57d7a495917e5d9	Bacteria	Bacteroidota	Bacteroidia	Bacteroidales	F082	NA	NA	-0.297519	-0.540309
b4fa61e43158aac3403631b9d1f83870	Bacteria	Bacteroidota	Bacteroidia	Bacteroidales	Rikenellaceae	Rikenellaceae_RC9_gut_group	NA	-0.82048	-0.450255
cf279ccada8c71f9d804b9ba6245bd39	Bacteria	Bacteroidota	Bacteroidia	Bacteroidales	F082	NA	NA	1.17171	0.662204
d7cf0da619966e91295e2b2190d4e01f	Bacteria	Bacteroidota	Bacteroidia	Bacteroidales	F082	NA	NA	0.415612	0.286743
1f4a16a12c8391f401cab8b5856a3846	Bacteria	Chloroflexi	Anaerolineae	Anaerolineales	Anaerolineaceae	Flexilinea	NA	0.256031	-0.385819
3776ba3451ebe3deff910a3235674a18	Bacteria	Bacteroidota	Bacteroidia	Bacteroidales	F082	NA	NA	0.635114	0.0955618
195d043c9f34987bf548297ddddcc4f7	Bacteria	Firmicutes	Clostridia	Christensenellales	Christensenellaceae	Christensenellaceae_R-7_group	NA	0.0631717	0.209245
6f34cbbbb3a66e4ae5027851dc50e618	Bacteria	Bacteroidota	Bacteroidia	Bacteroidales	F082	NA	NA	0.908656	0.375345
009f663a00a157c7406e4fb58df3ce82	Bacteria	Bacteroidota	Bacteroidia	Bacteroidales	F082	NA	NA	0.424756	0.0770695
d5e88126a2378df95f49d97f0d4b3b2c	Bacteria	Bacteroidota	Bacteroidia	Bacteroidales	Rikenellaceae	Rikenellaceae_RC9_gut_group	NA	-0.547011	-0.215563
d63c1ac9ea93cda3e269156016847894	Bacteria	Actinobacteriota	Coriobacteriia	Coriobacteriales	Atopobiaceae	Olsenella	NA	-0.179196	-0.0343665
521112f94f61c3e94b9dd78316f42ec3	Bacteria	Bacteroidota	Bacteroidia	Bacteroidales	F082	NA	NA	-0.00973392	-0.0635802
fc2bd54d987c52a796e131c539b2cef6	Bacteria	Bacteroidota	Bacteroidia	Bacteroidales	Prevotellaceae	Prevotella	NA	-0.637307	-0.331123
2cc3325209398d43e8d37577e66c1724	Bacteria	Bacteroidota	Bacteroidia	Bacteroidales	F082	NA	NA	1.56392	1.30429
77c3df2c111e98d22598c2115352d887	Bacteria	Bacteroidota	Bacteroidia	Bacteroidales	Rikenellaceae	Rikenellaceae_RC9_gut_group	NA	-0.517147	-0.273896
e4233141e1b5bced231c47c67fb7d201	Bacteria	Bacteroidota	Bacteroidia	Bacteroidales	F082	NA	NA	0.337081	-0.233795
2ffa187319cbb580610e258bac7a2d74	Bacteria	Bacteroidota	Bacteroidia	Bacteroidales	F082	NA	NA	0.281719	0.193385
b9291e87bcd98dbf7a2bd7263f57d31b	Bacteria	Firmicutes	Clostridia	Lachnospirales	Lachnospiraceae	Butyrivibrio	NA	1.28655	1.04538
c8e5340e14af0d65845a6385d2f057aa	Bacteria	Bacteroidota	Bacteroidia	Bacteroidales	F082	NA	NA	-0.25108	-0.503585
3736918073f2675c7e8659ebc06b2881	Bacteria	Bacteroidota	Bacteroidia	Bacteroidales	Prevotellaceae	Prevotella	NA	-0.660153	-0.480265
d4c0ce38b54303b1aa42a31c31543dbb	Bacteria	Bacteroidota	Bacteroidia	Bacteroidales	F082	NA	NA	0.461111	0.363283
37c057a624171111640d868296e4c56a	Bacteria	Bacteroidota	Bacteroidia	Bacteroidales	Prevotellaceae	Prevotella	NA	0.505258	0.142562
a2278f5138449af9dd37bc81bf2654db	Bacteria	Bacteroidota	Bacteroidia	Bacteroidales	F082	NA	NA	0.00193444	-0.151639
5c9422b2fd112da7a73fe87fb1541569	Bacteria	Bacteroidota	Bacteroidia	Bacteroidales	F082	NA	NA	-0.171492	-0.308808
04eca9c62b7c6416b6a1b6fb63454c57	Bacteria	Firmicutes	Clostridia	Christensenellales	Christensenellaceae	Christensenellaceae_R-7_group	NA	3.85821	3.86852
6f8ffd401523899bcf9449c87cd132b6	Archaea	Euryarchaeota	Methanobacteria	Methanobacteriales	Methanobacteriaceae	Methanobrevibacter	Methanobrevibacter ruminantium clade	-0.512041	-0.638392
f6b7c2a9fb07628789bf1a56c907ca83	Bacteria	Bacteroidota	Bacteroidia	Bacteroidales	Bacteroidales_UCG-001	NA	NA	-0.443831	-0.374486
27d4cc6070f146055cbe5096ad8fb593	Bacteria	Bacteroidota	Bacteroidia	Bacteroidales	F082	NA	NA	-0.13749	-0.817568
0843a523a3d6cee690b6ef8c0094b20c	Bacteria	Bacteroidota	Bacteroidia	Bacteroidales	Prevotellaceae	Prevotella	NA	0.3016	0.281645
f3ade46bf4d7bdbd031e749bea4e947f	Bacteria	Bacteroidota	Bacteroidia	Bacteroidales	Prevotellaceae	Prevotella	NA	-0.674167	-0.40168
71274ff25effc958f0e5bef49a53f53e	Bacteria	Bacteroidota	Bacteroidia	Bacteroidales	F082	NA	NA	0.00940176	-0.378123
aa2c7dfc99a1fe8fcd22c0f476aa0128	Bacteria	Bacteroidota	Bacteroidia	Bacteroidales	Prevotellaceae	NA	NA	0.344991	0.160451
658df718bf7692ab93f880d2d8eb0b81	Bacteria	Firmicutes	Clostridia	Oscillospirales	UCG-010	NA	NA	-0.423545	-0.369607
d5b316f267645a34c2975f5cdc814afe	Bacteria	Bacteroidota	Bacteroidia	Bacteroidales	F082	NA	NA	-0.0850025	-0.656624
d866e05d2d3a8fb3cc7cfb3e18885079	Bacteria	Bacteroidota	Bacteroidia	Bacteroidales	Rikenellaceae	Rikenellaceae_RC9_gut_group	NA	1.28432	1.4948
190d14b4d512658b29fb0f63f5fc8b77	Bacteria	Bacteroidota	Bacteroidia	Bacteroidales	Bacteroidales_UCG-001	NA	NA	-0.846633	-0.487154
68801bfa5456c12d489ab21213c3acf8	Archaea	Euryarchaeota	Methanobacteria	Methanobacteriales	Methanobacteriaceae	Methanobrevibacter	NA	-0.0903834	-0.123179
eda748104d9012ed134a489aad914b02	Bacteria	Bacteroidota	Bacteroidia	Bacteroidales	F082	NA	NA	1.67688	1.51654
0a2a619e49aab39c4359686ee32fee28	Archaea	Euryarchaeota	Methanobacteria	Methanobacteriales	Methanobacteriaceae	NA	NA	-0.48999	-0.625876
f5456db779d33c914c9d168d0d023e14	Bacteria	Firmicutes	Clostridia	Christensenellales	Christensenellaceae	Christensenellaceae_R-7_group	NA	0.787772	0.727782
4abb601b7dbc54be87eb68f8d5c1e3d2	Bacteria	Bacteroidota	Bacteroidia	Bacteroidales	F082	NA	NA	0.325346	-0.0412658
593b9b91743b8a91b408dd477e78a158	Bacteria	Bacteroidota	Bacteroidia	Bacteroidales	Prevotellaceae	Prevotella	NA	-0.732745	-0.342641
e035d98b34e921b46439cc6d4e6668f8	Bacteria	Bacteroidota	Bacteroidia	Bacteroidales	F082	NA	NA	-0.132757	-0.846336
5c0f4a802e83a3d3f35826e4c59dde51	Bacteria	Firmicutes	Clostridia	Lachnospirales	Lachnospiraceae	NA	NA	0.0679575	-0.320587
545289c7c41ac99e5fe9b5dc55d2c105	Archaea	Euryarchaeota	Methanobacteria	Methanobacteriales	Methanobacteriaceae	Methanobrevibacter	NA	0.404482	0.48721
04e1ed85b7230e4e221869e7f9ec9a2c	Bacteria	Firmicutes	Clostridia	Christensenellales	Christensenellaceae	Christensenellaceae_R-7_group	NA	-0.274672	-0.351644
f5fb82bf105734fbdda33c80512bc02c	Bacteria	Firmicutes	Clostridia	Christensenellales	Christensenellaceae	Christensenellaceae_R-7_group	NA	0.329309	0.236587
6f8cd6f078a306d1b122ab1877a0bb6a	Bacteria	Bacteroidota	Bacteroidia	Bacteroidales	F082	NA	NA	0.247768	-0.627856
f0ca968f3413d7fe2154b4baf7bedcf0	Bacteria	Bacteroidota	Bacteroidia	Bacteroidales	Rikenellaceae	Rikenellaceae_RC9_gut_group	NA	0.497451	0.459118
44bb1b141233d18e75f1164fdd991574	Bacteria	Bacteroidota	Bacteroidia	Bacteroidales	Prevotellaceae	Prevotella	NA	0.0602759	0.317661
aac37d550fa80d35c373cc5995f20ced	Bacteria	Bacteroidota	Bacteroidia	Bacteroidales	Prevotellaceae	Prevotella	NA	0.0905449	0.301671
b0fb24fe36d8b3bff0ad67a75d547f5f	Bacteria	Bacteroidota	Bacteroidia	Bacteroidales	Muribaculaceae	NA	NA	-0.374546	-0.121344
535188ddc46fbdeb10d7bd6b866090b1	Archaea	Euryarchaeota	Methanobacteria	Methanobacteriales	Methanobacteriaceae	Methanobrevibacter	Methanobrevibacter gottschalkii clade	2.32084	1.95938
70b953d303afb1fca2125b523d30c81d	Archaea	Euryarchaeota	Methanobacteria	Methanobacteriales	Methanobacteriaceae	Methanobrevibacter	Methanobrevibacter ruminantium clade	-0.426181	-1.09483
c6185c186f3371d7203d225aedb1e558	Bacteria	Bacteroidota	Bacteroidia	Bacteroidales	Prevotellaceae	Prevotella	NA	-0.248519	-0.237432
