# Supplementary material for: Programming rumen microbiome development in calves with the anti-methanogenic compound 3-NOP
Source: Anim Microbiome. 2024 Oct 25;6:60. doi: 10.1186/s42523-024-00343-2 (PMC11515290; doi:10.1186/s42523-024-00343-2)
Supplement: Supplementary file 8 — Supplementary Material 8 [file 42523_2024_343_MOESM8_ESM.xlsx]

## Sheet: Week 5
								Mean clr values
ASV	Kingdom	Phylum	Class	Order	Family	Genus	Species	Control	3-NOP
8ef20a5098547a95d2f8e5bd763da56a	Archaea	Euryarchaeota	Thermoplasmata	Methanomassiliicoccales	Methanomassiliicoccaceae	Group10	Group10 sp.	-0.988513	-1.44624
fad4c84ae04a482b990c644ef3bb212e	Archaea	Euryarchaeota	Thermoplasmata	Methanomassiliicoccales	Methanomassiliicoccaceae	Group10	Group10 sp.	-1.00775	-1.44624
594084c72a1b83b40e1b37709d102df9	Archaea	Euryarchaeota	Thermoplasmata	Methanomassiliicoccales	Methanomassiliicoccaceae	Group10	Group10 sp.	-1.05295	-1.44624
44a2d61a872d25aa36b50e8912e784f6	Archaea	Euryarchaeota	Thermoplasmata	Methanomassiliicoccales	Methanomassiliicoccaceae	Group10	Group10 sp.	-0.292288	-0.960352
1da11274f80f7687d6f78ebfc9a1744f	Archaea	Euryarchaeota	Thermoplasmata	Methanomassiliicoccales	Methanomassiliicoccaceae	Group10	Group10 sp.	-0.983634	-1.44624
85516640816f644707462898f6bccbc3	Archaea	Euryarchaeota	Thermoplasmata	Methanomassiliicoccales	Methanomassiliicoccaceae	Group10	Group10 sp.	-1.10091	-1.44624
2c60fb2d847d2c046263be75a2114f5e	Archaea	Euryarchaeota	Thermoplasmata	Methanomassiliicoccales	Methanomassiliicoccaceae	Group10	Group10 sp.	-0.596068	-0.835285
b2ca3aeed26e6a56dda446a4eb80895e	Archaea	Euryarchaeota	Thermoplasmata	Methanomassiliicoccales	Methanomassiliicoccaceae	Group10	Group10 sp.	-1.09349	-0.951132
065000de66a9c8138d051de476cc7ba1	Archaea	Euryarchaeota	Thermoplasmata	Methanomassiliicoccales	Methanomassiliicoccaceae	Group10	Group10 sp.	-0.988513	-0.934306
52e396f4ab14cd4066b699bfe03723c9	Archaea	Euryarchaeota	Thermoplasmata	Methanomassiliicoccales	Methanomassiliicoccaceae	Group10	Group10 sp.	1.61548	1.8841
e5a2b340ada2eff9f0a64a6ed48449ca	Archaea	Euryarchaeota	Thermoplasmata	Methanomassiliicoccales	Methanomassiliicoccaceae	Group10	Group10 sp.	-0.677161	-0.99223
8cd14bbfef6d4add405ec32857df29aa	Archaea	Euryarchaeota	Thermoplasmata	Methanomassiliicoccales	Methanomassiliicoccaceae	Group11	Candidatus Methanomethylophilus alvus	0.4074	-0.0754368
7532c87807a0575f9d5caf1a5dd3abaf	Archaea	Euryarchaeota	Thermoplasmata	Methanomassiliicoccales	Methanomassiliicoccaceae	Group12	Group12 sp. ISO4-H5	0.789623	-0.615221
a071eb5c457e3cd810b62ec0a711d12d	Archaea	Euryarchaeota	Thermoplasmata	Methanomassiliicoccales	Methanomassiliicoccaceae	Group12	Group12 sp. ISO4-H5	-0.0630291	-0.76231
4ce275204e7128d17c33c8c4657d2d98	Archaea	Euryarchaeota	Thermoplasmata	Methanomassiliicoccales	Methanomassiliicoccaceae	Group12	Group12 sp. ISO4-H5	-0.483527	-1.01828
07f039bba5c2bbd36f3ed790a5621ae8	Archaea	Euryarchaeota	Thermoplasmata	Methanomassiliicoccales	Methanomassiliicoccaceae	Group8	Group8 sp. WGK1	-0.932551	-1.44624
5060c707f0646c1b3a053ebbe151b065	Archaea	Euryarchaeota	Thermoplasmata	Methanomassiliicoccales	Methanomassiliicoccaceae	Group8	Group8 sp. WGK1	-0.97028	-1.44624
1c7ac919593021c5743533a3649ab514	Archaea	Euryarchaeota	Thermoplasmata	Methanomassiliicoccales	Methanomassiliicoccaceae	Group8	Group8 sp. WGK1	-1.06036	-1.44624
84e09a4869c1fdebc8b29c74d32ebed4	Archaea	Euryarchaeota	Thermoplasmata	Methanomassiliicoccales	Methanomassiliicoccaceae	Group8	Group8 sp. WGK1	-0.956667	-1.34722
b4470a8e915bd92ac9e76f442c917f98	Archaea	Euryarchaeota	Thermoplasmata	Methanomassiliicoccales	Methanomassiliicoccaceae	Group9	Group9 sp. ISO4-G1	-0.90742	-1.44624
fc09847c1abc5bc14cfaa530d3af9117	Archaea	Euryarchaeota	Thermoplasmata	Methanomassiliicoccales	Methanomassiliicoccaceae	Group9	Group9 sp. ISO4-G1	-0.929734	-1.34722
044788c46471da29c2e0f87bdf9852c0	Archaea	Euryarchaeota	Thermoplasmata	Methanomassiliicoccales	Methanomassiliicoccaceae	Group9	Group9 sp. ISO4-G1	-1.08014	-1.44624
ba88e6e7bdae1a7caa025943880faecf	Archaea	Euryarchaeota	Thermoplasmata	Methanomassiliicoccales	Methanomassiliicoccaceae	Group9	Group9 sp. DCM1	0.0703728	-0.10329
57c52f71f1176b1bb2f6f58373e83fc1	Archaea	Euryarchaeota	Thermoplasmata	Methanomassiliicoccales	Methanomassiliicoccaceae	Group9	Group9 sp. ISO4-G1	-0.97028	-1.05937
f47843c981248a4b7721f2c59490f157	Archaea	Euryarchaeota	Thermoplasmata	Methanomassiliicoccales	Methanomassiliicoccaceae	Group9	Group9 sp. CH1270	1.13562	1.67024
8532f652aeca502b95033bc6450d1964	Archaea	Euryarchaeota	Thermoplasmata	Methanomassiliicoccales	Methanomassiliicoccaceae	Group9	NA	-0.650413	-0.596145
28458144cf1ee4d2f8ec5a3c7ae5e99f	Archaea	Euryarchaeota	Thermoplasmata	Methanomassiliicoccales	Methanomassiliicoccaceae	Group9	Group9 sp. CH1270	0.34795	0.887556
c317e94cfc48798df30eab1c237ae4ac	Archaea	Euryarchaeota	Methanobacteria	Methanobacteriales	Methanobacteriaceae	Methanobacterium	Methanobacterium subterraneum clade	-1.42672	-0.433369
7859eb4bcc4980c3b55b95923cd7a64f	Archaea	Euryarchaeota	Methanobacteria	Methanobacteriales	Methanobacteriaceae	Methanobacterium	Methanobacterium alkaliphilum	-0.349825	-1.34722
78247d40af6dc8b046357acec22d54d2	Archaea	Euryarchaeota	Methanobacteria	Methanobacteriales	Methanobacteriaceae	Methanobrevibacter	Methanobrevibacter ruminantium clade	0.27855	-1.34722
135b6d936e1c46703c5a426abeb45c12	Archaea	Euryarchaeota	Methanobacteria	Methanobacteriales	Methanobacteriaceae	Methanobrevibacter	Methanobrevibacter ruminantium clade	1.36447	-0.129336
c8e033665a8bba462e90623ed7244c19	Archaea	Euryarchaeota	Methanobacteria	Methanobacteriales	Methanobacteriaceae	Methanobrevibacter	Methanobrevibacter smithii	0.886988	-0.433369
0b1b5eff9df51b720b0f2e127e66949e	Archaea	Euryarchaeota	Methanobacteria	Methanobacteriales	Methanobacteriaceae	Methanobrevibacter	Methanobrevibacter gottschalkii clade	-0.301819	-1.2482
3c55ca48dbcbe6db0c6bac3e89b15cf3	Archaea	Euryarchaeota	Methanobacteria	Methanobacteriales	Methanobacteriaceae	Methanobrevibacter	Methanobrevibacter ruminantium clade	-1.28809	-0.0647667
b8132fdf379128a787ebc7643887fae7	Archaea	Euryarchaeota	Methanobacteria	Methanobacteriales	Methanobacteriaceae	Methanobrevibacter	Methanobrevibacter sp. RT	-0.999049	-0.311919
abbc8d9df78dfddaab99a84f7d5c2006	Archaea	Euryarchaeota	Methanobacteria	Methanobacteriales	Methanobacteriaceae	Methanobrevibacter	NA	-0.543049	1.01557
453213ec6aada787de0db1a40d5633f4	Archaea	Euryarchaeota	Methanobacteria	Methanobacteriales	Methanobacteriaceae	Methanobrevibacter	NA	0.727028	1.32215
9270d576e80ee93e6ba0c2293130edd6	Archaea	Euryarchaeota	Methanobacteria	Methanobacteriales	Methanobacteriaceae	Methanobrevibacter	Methanobrevibacter gottschalkii clade	1.01429	2.18861
6af89d8f4462fb69311aaa650b22f5d9	Archaea	Euryarchaeota	Methanobacteria	Methanobacteriales	Methanobacteriaceae	Methanobrevibacter	NA	0.63262	0.0936137
b5a5ba945ac63467c57998f13dc6f75e	Archaea	Euryarchaeota	Methanobacteria	Methanobacteriales	Methanobacteriaceae	Methanobrevibacter	Methanobrevibacter ruminantium clade	0.311364	1.82771
0164df45ad9fba7e387b7f02e2046368	Archaea	Euryarchaeota	Methanobacteria	Methanobacteriales	Methanobacteriaceae	Methanobrevibacter	Methanobrevibacter gottschalkii clade	3.90209	4.46532
fa98c331e1aeb72d678c808d96bd836f	Archaea	Euryarchaeota	Methanobacteria	Methanobacteriales	Methanobacteriaceae	Methanobrevibacter	Methanobrevibacter ruminantium clade	0.20045	-1.05015
2c8751b3409f6ccdd526ee0aac754123	Archaea	Euryarchaeota	Methanobacteria	Methanobacteriales	Methanobacteriaceae	Methanobrevibacter	NA	0.825245	2.75775
ee89b05a7c5ac75dd9299b3e304339fa	Archaea	Euryarchaeota	Methanobacteria	Methanobacteriales	Methanobacteriaceae	Methanobrevibacter	NA	-0.941512	-1.44624
a77c31d41d2bd11e72f81099f8585695	Archaea	Euryarchaeota	Methanobacteria	Methanobacteriales	Methanobacteriaceae	Methanobrevibacter	Methanobrevibacter ruminantium clade	1.76427	3.42714
93380b02d7f5050e5e33da3134412d4d	Archaea	Euryarchaeota	Methanobacteria	Methanobacteriales	Methanobacteriaceae	Methanobrevibacter	Methanobrevibacter ruminantium clade	0.677534	2.22405
56dabdf84b0bdcdf10e94654c2a54144	Archaea	Euryarchaeota	Methanobacteria	Methanobacteriales	Methanobacteriaceae	Methanobrevibacter	Methanobrevibacter ruminantium clade	3.98356	4.50504
d9cd1c297b3eab4113ddbe8698b936a6	Archaea	Euryarchaeota	Methanobacteria	Methanobacteriales	Methanobacteriaceae	Methanobrevibacter	Methanobrevibacter ruminantium clade	4.15995	3.72049
55a03f18744767e9d9ab7c3cbe470f46	Archaea	Euryarchaeota	Methanobacteria	Methanobacteriales	Methanobacteriaceae	Methanobrevibacter	NA	2.93185	2.87992
17134537fd60877c7e6085667be8faef	Archaea	Euryarchaeota	Methanobacteria	Methanobacteriales	Methanobacteriaceae	Methanobrevibacter	Methanobrevibacter ruminantium clade	7.33196	6.94967
6ce6122fe471bcc973b2442c7cd004ee	Archaea	Euryarchaeota	Methanobacteria	Methanobacteriales	Methanobacteriaceae	Methanobrevibacter	Methanobrevibacter gottschalkii clade	0.472029	-0.0752426
1c2f32887c1ff42e8ad5ac98d442b81d	Archaea	Euryarchaeota	Methanobacteria	Methanobacteriales	Methanobacteriaceae	Methanobrevibacter	Methanobrevibacter ruminantium clade	0.837297	0.474646
450ff553b96c19768fc94a025c6a5349	Archaea	Euryarchaeota	Methanobacteria	Methanobacteriales	Methanobacteriaceae	Methanobrevibacter	Methanobrevibacter ruminantium clade	-0.429228	-0.912284
e7d45f584a3eb0d6b994fcacfec4242a	Archaea	Euryarchaeota	Methanobacteria	Methanobacteriales	Methanobacteriaceae	Methanobrevibacter	NA	0.519111	0.972338
81a6c4e10dad575c7ebc9388c5680e0b	Archaea	Euryarchaeota	Methanobacteria	Methanobacteriales	Methanobacteriaceae	Methanobrevibacter	NA	5.33246	5.35098
6ff1dcccb52a2435a492a0a2d2443130	Archaea	Euryarchaeota	Methanobacteria	Methanobacteriales	Methanobacteriaceae	Methanobrevibacter	Methanobrevibacter ruminantium clade	3.73509	3.22884
66c3ac3fcb8ba84da00e11202fcbbcbe	Archaea	Euryarchaeota	Methanobacteria	Methanobacteriales	Methanobacteriaceae	Methanobrevibacter	Methanobrevibacter ruminantium clade	1.41694	1.54706
185555b1b245e27381615a221ca320d6	Archaea	Euryarchaeota	Methanobacteria	Methanobacteriales	Methanobacteriaceae	Methanobrevibacter	Methanobrevibacter ruminantium clade	2.28656	3.08866
84dd17d1c3c29c830f2c2ab810c5d7b7	Archaea	Euryarchaeota	Methanomicrobia	Methanosarcinales	Methanosarcinaceae	Methanolobus	NA	-1.17823	-0.477677
04711f704e50156d828ef5c8253791a6	Archaea	Euryarchaeota	Methanomicrobia	Methanosarcinales	Methanosarcinaceae	Methanolobus	NA	-1.14946	-0.335784
030bb19236354d2f8782253b79e14701	Archaea	Euryarchaeota	Methanomicrobia	Methanosarcinales	Methanosarcinaceae	Methanolobus	NA	-1.28809	-0.76231
75a7a78ddea14f69a31a5c3a99e47a8d	Archaea	Euryarchaeota	Methanomicrobia	Methanosarcinales	Methanosarcinaceae	Methanolobus	Methanolobus taylorii	-1.28809	-0.75309
d88c389cb3167d606003c96d523203af	Archaea	Euryarchaeota	Methanomicrobia	Methanosarcinales	Methanosarcinaceae	Methanolobus	NA	-1.10891	-0.395888
3527e76ff0baa90d6debc5075de5051c	Archaea	Euryarchaeota	Methanomicrobia	Methanosarcinales	Methanosarcinaceae	Methanolobus	NA	-0.947966	-0.36183
fdbc4aa7662971de0a632e87a26d1139	Archaea	Euryarchaeota	Methanomicrobia	Methanosarcinales	Methanosarcinaceae	Methanolobus	NA	-1.10891	-0.76231
9ed0c440e489368ee2d6701b7522aa3f	Archaea	Euryarchaeota	Methanomicrobia	Methanosarcinales	Methanosarcinaceae	Methanolobus	Methanolobus taylorii	-1.0396	-0.646463
9df496efb9a22dde9f4e16915f65431c	Archaea	Euryarchaeota	Methanomicrobia	Methanosarcinales	Methanosarcinaceae	Methanolobus	Methanolobus taylorii	-1.05783	-0.518774
f27f2b5c57a3c7097462500f667a7237	Archaea	Euryarchaeota	Methanomicrobia	Methanosarcinales	Methanosarcinaceae	Methanolobus	Methanolobus taylorii	-0.397555	0.249363
1b783249d1b18a65d238be5e77e5c5a0	Archaea	Euryarchaeota	Methanomicrobia	Methanosarcinales	Methanosarcinaceae	Methanolobus	NA	-0.137798	0.308005
cbe29c5c353b67fa314b3ecdf2f7604b	Archaea	Euryarchaeota	Methanomicrobia	Methanosarcinales	Methanosarcinaceae	Methanolobus	Methanolobus taylorii	-0.628099	-0.25577
2ca32dc0fb199aba6e60464fe9669dba	Archaea	Euryarchaeota	Methanomicrobia	Methanosarcinales	Methanosarcinaceae	Methanolobus	NA	-0.947966	-0.960352
f0e0d4ae41ef9e4b281914fbbedf2694	Archaea	Euryarchaeota	Methanomicrobia	Methanosarcinales	Methanosarcinaceae	Methanolobus	Methanolobus taylorii	-0.976734	-1.21632
c50561ae0368916e6b5cec2b60677d9b	Archaea	Euryarchaeota	Methanobacteria	Methanobacteriales	Methanobacteriaceae	Methanosphaera	Methanosphaera sp. ISO3-F5	-0.73878	0.795946
b4be0294ebe9ddc92ac4cf05b79fb793	Archaea	Euryarchaeota	Methanobacteria	Methanobacteriales	Methanobacteriaceae	Methanosphaera	Methanosphaera cuniculi	-1.3574	-0.777361
786170ad258e2f352a86e529d7c09e57	Archaea	Euryarchaeota	Methanobacteria	Methanobacteriales	Methanobacteriaceae	Methanosphaera	Methanosphaera sp. ISO3-F5	2.19857	2.83852
1f6c6db2d28c5e285be4d7dda711ed82	Archaea	Euryarchaeota	Methanobacteria	Methanobacteriales	Methanobacteriaceae	Methanosphaera	NA	-0.540552	-1.09125
7ad6a3d683d771bd282341cda975987c	Archaea	Euryarchaeota	Methanobacteria	Methanobacteriales	Methanobacteriaceae	Methanosphaera	Methanosphaera sp. ISO3-F5	-0.307476	0.462756
c9c41068469a6c29b07b96855f58a946	Archaea	Euryarchaeota	Methanobacteria	Methanobacteriales	Methanobacteriaceae	Methanosphaera	NA	-0.866873	-0.53239
c8b4ec24130f9c06d3a67c27ea74c364	Archaea	Euryarchaeota	Methanobacteria	Methanobacteriales	Methanobacteriaceae	Methanosphaera	NA	-1.21877	-0.835285
a560f3406249a25d63b758a5b545f19c	Archaea	Euryarchaeota	Methanobacteria	Methanobacteriales	Methanobacteriaceae	Methanosphaera	Methanosphaera sp. ISO3-F5	1.63023	1.09056
109ef9f5dc9e9164c63b6a5024d5738d	Archaea	Euryarchaeota	Methanobacteria	Methanobacteriales	Methanobacteriaceae	Methanosphaera	NA	4.477	4.19156
7c5bc8aa94aedec8c2eff6b31952e460	Archaea	Euryarchaeota	Methanobacteria	Methanobacteriales	Methanobacteriaceae	Methanosphaera	Methanosphaera sp. ISO3-F5	3.36382	3.25516
1306cad6cb58c884fc37765a381e5038	Archaea	Euryarchaeota	Methanobacteria	Methanobacteriales	Methanobacteriaceae	Methanosphaera	NA	-0.207559	-0.122042
2b224a8165c11c10f47e803263b657bc	Archaea	Euryarchaeota	Methanobacteria	Methanobacteriales	Methanobacteriaceae	Methanosphaera	NA	0.728791	0.680844
73e642f3133d871c2d11c8fc3b3b558b	Archaea	Euryarchaeota	Methanobacteria	Methanobacteriales	Methanobacteriaceae	Methanosphaera	NA	0.184886	0.305271
2d4926601158af2a159f053eb1860770	Archaea	Euryarchaeota	Methanobacteria	Methanobacteriales	Methanobacteriaceae	NA	NA	-0.0399999	-0.893209
a04292ea5381fe888215f4ff7040cf20	Archaea	Euryarchaeota	Methanomicrobia	Methanosarcinales	Methanosarcinaceae	NA	NA	-1.21877	-0.506344
806bb0ef690eaaa434b400e49b3d089b	Archaea	Euryarchaeota	Thermoplasmata	Methanomassiliicoccales	Methanomassiliicoccaceae	NA	NA	-0.211195	-0.719438
1a4b765c3d5b2dcef0a5047c21b1bf47	Archaea	Euryarchaeota	Thermoplasmata	Methanomassiliicoccales	Methanomassiliicoccaceae	NA	NA	-0.243041	-0.75309
9db78ec4c7dcac3a740f98166d33fab8	Archaea	Euryarchaeota	Thermoplasmata	Methanomassiliicoccales	Methanomassiliicoccaceae	NA	NA	-0.504884	-0.934306
58c24afea499a2c6db731ee9345ddc8e	Archaea	Euryarchaeota	Thermoplasmata	Methanomassiliicoccales	Methanomassiliicoccaceae	NA	NA	-0.56438	-1.34722
377bd8abe8df802da86c57cf4a947b28	Archaea	Euryarchaeota	Thermoplasmata	Methanomassiliicoccales	Methanomassiliicoccaceae	NA	NA	0.100383	-0.250379
a86610933cf80aa1af812732d18e065f	Archaea	Euryarchaeota	Methanomicrobia	NA	NA	NA	NA	-0.421525	-1.1173
8ae6e3fb27845e2842b49804cdf8e4dd	Archaea	NA	NA	NA	NA	NA	NA	1.46611	2.86362
e1b98e411ca02b8680ef671d46fabf2a	Archaea	Euryarchaeota	Methanomicrobia	NA	NA	NA	NA	-1.00187	-1.44624
268b61810d7376ed4e06371603ca411a	Archaea	Euryarchaeota	Methanomicrobia	NA	NA	NA	NA	-1.16281	-0.75309
e1a520959410f8121f0b458fcb6b5054	Archaea	NA	NA	NA	NA	NA	NA	-1.42671	-0.970208
c9f5fe19f39120378e9378eaf66e04f9	Archaea	NA	NA	NA	NA	NA	NA	-0.7529	-1.44624
e34631fcc19cfcdd9396b1eb37f6f8af	Archaea	Euryarchaeota	Thermoplasmata	Methanomassiliicoccales	Methanomassiliicoccaceae	NA	NA	0.167694	-0.272665
371df1de80b9d605f185807c400d2afb	Archaea	Euryarchaeota	Methanobacteria	Methanobacteriales	Methanobacteriaceae	NA	NA	-0.473039	0.039609
1178bbedb27761d2724dd26be37342ad	Archaea	Euryarchaeota	NA	NA	NA	NA	NA	-0.991044	-1.44624
2f696429d9facd58a918e2c761d8380f	Archaea	Euryarchaeota	Thermoplasmata	Methanomassiliicoccales	Methanomassiliicoccaceae	NA	NA	-0.68406	-1.19027
1b90885e41cc6ca3c757d1593be7ab12	Archaea	Euryarchaeota	Thermoplasmata	Methanomassiliicoccales	Methanomassiliicoccaceae	NA	NA	-0.961319	-1.34722
4e1cb3aa6b8ead09b0acd72265d41b14	Archaea	Euryarchaeota	NA	NA	NA	NA	NA	-1.00775	-1.44624
ff1016b6cc327f94f3d75aec6d76bee4	Archaea	Euryarchaeota	Methanomicrobia	NA	NA	NA	NA	-0.848641	-1.14917
274ef600a71a75fe8d7b97eaab2b1781	Archaea	NA	NA	NA	NA	NA	NA	-1.01728	-1.44624
b7708026222b8e723518d2d439d2e220	Archaea	Euryarchaeota	Thermoplasmata	Methanomassiliicoccales	Methanomassiliicoccaceae	NA	NA	-0.905767	-1.34722
3581aaad8623658ae655acf5c3b768fc	Archaea	Euryarchaeota	Methanomicrobia	NA	NA	NA	NA	-0.528396	-1.10368
9d32b113a670d2c18799c270052156fe	Archaea	NA	NA	NA	NA	NA	NA	1.10537	1.84774
a249b56f4010dfb16da7ec8f7b8ca1f9	Archaea	NA	NA	NA	NA	NA	NA	-0.497985	-0.912284
5d5db29bfcee56d9372664408d4c24d7	Archaea	Euryarchaeota	Methanomicrobia	NA	NA	NA	NA	-0.117783	-0.323354
ce5fe096ca9fff38ea7913de23fc58f4	Archaea	NA	NA	NA	NA	NA	NA	-1.11761	-1.44624
561da4325069fcf7b3b723f823d9c02f	Archaea	NA	NA	NA	NA	NA	NA	-1.00625	-1.44624
7ad32888132f7fccbf29e9d103e2b867	Archaea	Euryarchaeota	Methanomicrobia	NA	NA	NA	NA	-1.00928	-1.05015
c99bf58296ca2955b58cadbb58330eee	Archaea	Euryarchaeota	Methanomicrobia	NA	NA	NA	NA	-1.06836	-1.21632
266fd5341facd73d658f26f105af2759	Archaea	NA	NA	NA	NA	NA	NA	-0.0703958	-0.0355104
0d333eb43c46b645b363555917880a20	Archaea	NA	NA	NA	NA	NA	NA	-1.0935	-1.09125
c47dc62f3e0510754c002f5dea2ad70f	Archaea	Crenarchaeota	Thermoprotei	Sulfolobales	Sulfolobaceae	Sulfolobus	Sulfolobus thuringiensis	-1.0396	0.0482631
d9ff10d63fe969d5822ad7638b102b20	Archaea	Crenarchaeota	Thermoprotei	Sulfolobales	Sulfolobaceae	Sulfolobus	Sulfolobus thuringiensis	-0.324134	0.200012
23b32294361b0bf7d05f9bc4c4948ebd	Archaea	Crenarchaeota	Thermoprotei	Sulfolobales	Sulfolobaceae	Sulfolobus	Sulfolobus thuringiensis	-0.838105	-0.484323

## Sheet: Week 10
								Mean clr values
ASV	Kingdom	Phylum	Class	Order	Family	Genus	Species	Control	3-NOP
6f968d7d9e5f29796be8e853d049e289	Archaea	Euryarchaeota	Methanobacteria	Methanobacteriales	Methanobacteriaceae	Methanobrevibacter	NA	0.507085	-0.859061
9270d576e80ee93e6ba0c2293130edd6	Archaea	Euryarchaeota	Methanobacteria	Methanobacteriales	Methanobacteriaceae	Methanobrevibacter	Methanobrevibacter gottschalkii clade	1.9023	3.10283
7ad6a3d683d771bd282341cda975987c	Archaea	Euryarchaeota	Methanobacteria	Methanobacteriales	Methanobacteriaceae	Methanosphaera	Methanosphaera sp. ISO3-F5	-0.678671	0.272268
305638c111c00ad042f91d58b1dd5d7d	Archaea	Euryarchaeota	Methanobacteria	Methanobacteriales	Methanobacteriaceae	Methanobrevibacter	Methanobrevibacter ruminantium clade	0.634057	2.33946
8d1494c7a73694962a5fd95a67e52dc9	Archaea	Euryarchaeota	Methanobacteria	Methanobacteriales	Methanobacteriaceae	Methanobrevibacter	Methanobrevibacter ruminantium clade	1.6051	1.61486
63cc4f42c3c226cc2f83b39c493eba25	Archaea	Euryarchaeota	Methanobacteria	Methanobacteriales	Methanobacteriaceae	Methanobrevibacter	Methanobrevibacter sp. RT	0.319609	0.655785
8e61576804dc27a6c132fab6e755bc3d	Archaea	Euryarchaeota	Methanobacteria	Methanobacteriales	Methanobacteriaceae	Methanobrevibacter	Methanobrevibacter gottschalkii clade	3.28527	3.74418
476d38642c13ba2ac48d7eacad7a901d	Archaea	Euryarchaeota	Methanobacteria	Methanobacteriales	Methanobacteriaceae	Methanobrevibacter	Methanobrevibacter boviskoreani clade	-0.396029	-1.11926
5c9a09a85a41b86883f3a59ad46ac4a9	Archaea	Euryarchaeota	Methanobacteria	Methanobacteriales	Methanobacteriaceae	Methanobrevibacter	NA	0.420075	0.0435897
6ce6122fe471bcc973b2442c7cd004ee	Archaea	Euryarchaeota	Methanobacteria	Methanobacteriales	Methanobacteriaceae	Methanobrevibacter	Methanobrevibacter gottschalkii clade	1.25902	1.70538
0b1a9f3b03441abe72bf21b9be22105e	Archaea	Euryarchaeota	Thermoplasmata	Methanomassiliicoccales	Methanomassiliicoccaceae	Group10	Group10 sp.	-1.07704	0.163393
987bebc793c8cbe14c6eb944b91f0c05	Archaea	Euryarchaeota	Thermoplasmata	Methanomassiliicoccales	Methanomassiliicoccaceae	Group10	Group10 sp.	0.777277	-0.689901
4ffe2de62ec4e7d74609c903526cec43	Archaea	Euryarchaeota	Thermoplasmata	Methanomassiliicoccales	Methanomassiliicoccaceae	NA	NA	0.12099	1.22783
511648048317701da1e4ea679dd53fb9	Archaea	Euryarchaeota	Thermoplasmata	Methanomassiliicoccales	Methanomassiliicoccaceae	NA	NA	-0.704824	-0.968513
b357d2b9809ffe4c192fd43a1371a2fa	Archaea	Euryarchaeota	Thermoplasmata	Methanomassiliicoccales	Methanomassiliicoccaceae	NA	NA	-1.07704	-1.02326
53328ab01e358a68fd980a2d39652a80	Archaea	Euryarchaeota	Thermoplasmata	Methanomassiliicoccales	Methanomassiliicoccaceae	Group11	Candidatus Methanomethylophilus alvus	-0.292444	-0.274961
23dbff7aee8b1712e1b8bdf677f5b84e	Archaea	Euryarchaeota	Thermoplasmata	Methanomassiliicoccales	Methanomassiliicoccaceae	Group9	Group9 sp. ISO4-G1	-1.07704	-1.26186
084695e4370db9e7324e11bc6087f9ea	Archaea	Euryarchaeota	Thermoplasmata	Methanomassiliicoccales	Methanomassiliicoccaceae	Group10	Group10 sp.	-0.515784	-0.989523
ce5fe096ca9fff38ea7913de23fc58f4	Archaea	NA	NA	NA	NA	NA	NA	-0.662097	-1.34516
5809cd024efbad1061c1de29b1caf87e	Archaea	NA	NA	NA	NA	NA	NA	-1.07704	-1.11739

## Sheet: Week 22
								Mean clr values
ASV	Kingdom	Phylum	Class	Order	Family	Genus	Species	Control	3-NOP
9587cad7db3ec96d022c79fc57a073ad	Archaea	Euryarchaeota	Thermoplasmata	Methanomassiliicoccales	Methanomassiliicoccaceae	Group10	Group10 sp.	0.750718	-0.412746
0504e86c8e4bf395f61530f85a22d78a	Archaea	Euryarchaeota	Thermoplasmata	Methanomassiliicoccales	Methanomassiliicoccaceae	Group10	Group10 sp.	-0.339929	-0.98329
ad8471addf4211457f866dc8f5775bd5	Archaea	Euryarchaeota	Thermoplasmata	Methanomassiliicoccales	Methanomassiliicoccaceae	Group10	Group10 sp.	-0.692602	-0.00939052
150aa4b8aacf900792352df77097c60f	Archaea	Euryarchaeota	Thermoplasmata	Methanomassiliicoccales	Methanomassiliicoccaceae	Group10	Group10 sp.	-0.720495	-0.00428777
e361200e0ec45da0d4e3269e55430837	Archaea	Euryarchaeota	Thermoplasmata	Methanomassiliicoccales	Methanomassiliicoccaceae	Group10	Group10 sp.	-0.952532	-0.364872
763c084b4ac827a06c1af3705f354b0c	Archaea	Euryarchaeota	Thermoplasmata	Methanomassiliicoccales	Methanomassiliicoccaceae	Group10	Group10 sp.	-0.267452	-0.810003
e14538d0fb14ea6dc6f48743deb58981	Archaea	Euryarchaeota	Thermoplasmata	Methanomassiliicoccales	Methanomassiliicoccaceae	Group10	Group10 sp.	-0.756455	-1.09783
3bed7569ac8c6f0aac609a1778040fa6	Archaea	Euryarchaeota	Thermoplasmata	Methanomassiliicoccales	Methanomassiliicoccaceae	Group10	Group10 sp.	0.407205	-0.320004
0193e51090082b8a300f69d042ea50f8	Archaea	Euryarchaeota	Thermoplasmata	Methanomassiliicoccales	Methanomassiliicoccaceae	Group10	Group10 sp.	-0.807138	-1.18447
1a70637c35ee5838eaa7cece77d2f360	Archaea	Euryarchaeota	Thermoplasmata	Methanomassiliicoccales	Methanomassiliicoccaceae	Group10	Group10 sp.	-0.460565	-0.960499
13f394181cbca00b85e9eaa26b2c63e4	Archaea	Euryarchaeota	Thermoplasmata	Methanomassiliicoccales	Methanomassiliicoccaceae	Group10	Group10 sp.	-0.244662	-0.75932
8d8e6ac443dfd7972138be23c8e6a104	Archaea	Euryarchaeota	Thermoplasmata	Methanomassiliicoccales	Methanomassiliicoccaceae	Group10	Group10 sp.	-0.280622	-0.837896
325172b6d2709f994b533445d4dc929e	Archaea	Euryarchaeota	Thermoplasmata	Methanomassiliicoccales	Methanomassiliicoccaceae	Group10	Group10 sp.	2.19644	1.03285
6dace61aff8ea9108b95f36dbe7c5999	Archaea	Euryarchaeota	Thermoplasmata	Methanomassiliicoccales	Methanomassiliicoccaceae	Group10	Group10 sp.	0.687503	-0.132657
9a2fc7f41d422d0cad9cd314dfa8cc32	Archaea	Euryarchaeota	Thermoplasmata	Methanomassiliicoccales	Methanomassiliicoccaceae	Group10	Group10 sp.	0.353774	-0.165986
2b5f3b4ce8868207b84820ebb1b1b0b0	Archaea	Euryarchaeota	Thermoplasmata	Methanomassiliicoccales	Methanomassiliicoccaceae	Group10	Group10 sp.	0.491101	-0.0742397
02222fa6e1b812608b54029735f074d9	Archaea	Euryarchaeota	Thermoplasmata	Methanomassiliicoccales	Methanomassiliicoccaceae	Group10	Group10 sp.	0.229387	-0.441948
a071eb5c457e3cd810b62ec0a711d12d	Archaea	Euryarchaeota	Thermoplasmata	Methanomassiliicoccales	Methanomassiliicoccaceae	Group12	Group12 sp. ISO4-H5	-0.295345	-0.700569
4ce275204e7128d17c33c8c4657d2d98	Archaea	Euryarchaeota	Thermoplasmata	Methanomassiliicoccales	Methanomassiliicoccaceae	Group12	Group12 sp. ISO4-H5	-0.248183	-0.700569
f2051ffbd301bd38469da2a264ba278c	Archaea	Euryarchaeota	Thermoplasmata	Methanomassiliicoccales	Methanomassiliicoccaceae	Group3b	Group3b sp.	-0.82383	-0.0874098
eb88eb8ec511a86379527bea19fb865d	Archaea	Euryarchaeota	Thermoplasmata	Methanomassiliicoccales	Methanomassiliicoccaceae	Group8	Group8 sp. WGK1	-0.0926126	-0.960499
cf25d5122f16618c1833fe28d6b61849	Archaea	Euryarchaeota	Thermoplasmata	Methanomassiliicoccales	Methanomassiliicoccaceae	Group9	Group9 sp. CH1270	2.03326	2.60387
c26934ebead3507c67c1a96cc15aa11c	Archaea	Euryarchaeota	Thermoplasmata	Methanomassiliicoccales	Methanomassiliicoccaceae	Group9	Group9 sp. CH1270	-0.359198	0.0483639
e8d2c74084ccc5150e0f9083848d2722	Archaea	Euryarchaeota	Thermoplasmata	Methanomassiliicoccales	Methanomassiliicoccaceae	Group9	Group9 sp. CH1270	-0.893782	-0.577966
a63688c0c92de05e8e5924be6a083cb0	Archaea	Euryarchaeota	Thermoplasmata	Methanomassiliicoccales	Methanomassiliicoccaceae	Group9	Group9 sp. ISO4-G1	-0.532485	-0.909816
7859eb4bcc4980c3b55b95923cd7a64f	Archaea	Euryarchaeota	Methanobacteria	Methanobacteriales	Methanobacteriaceae	Methanobacterium	Methanobacterium alkaliphilum	2.28075	0.870226
0069f3cc21400a7af5a64cb44fa3b1ee	Archaea	Euryarchaeota	Methanobacteria	Methanobacteriales	Methanobacteriaceae	Methanobacterium	Methanobacterium alkaliphilum	0.857722	-0.393477
93585e68feeffa6635f1b7cd7fe83590	Archaea	Euryarchaeota	Methanobacteria	Methanobacteriales	Methanobacteriaceae	Methanobacterium	Methanobacterium alkaliphilum	-0.00142324	-0.613926
7fa889b9df655e30461b4c38a8b43d7b	Archaea	Euryarchaeota	Methanobacteria	Methanobacteriales	Methanobacteriaceae	Methanobacterium	Methanobacterium alkaliphilum	2.04248	0.60315
c35469c21cc46ef9b93093581456bf5d	Archaea	Euryarchaeota	Methanobacteria	Methanobacteriales	Methanobacteriaceae	Methanobacterium	Methanobacterium alkaliphilum	0.287112	-0.512559
696dbc2f2ed5c38898d6fb670bc1f7b5	Archaea	Euryarchaeota	Methanobacteria	Methanobacteriales	Methanobacteriaceae	Methanobacterium	Methanobacterium alkaliphilum	1.46021	0.243911
61f184f17fb24c2b83b31d83b03995a2	Archaea	Euryarchaeota	Methanobacteria	Methanobacteriales	Methanobacteriaceae	Methanobacterium	Methanobacterium alkaliphilum	0.884147	-0.123602
8540465e0cd4cb9a940a68fd8f26b0de	Archaea	Euryarchaeota	Methanobacteria	Methanobacteriales	Methanobacteriaceae	Methanobacterium	Methanobacterium alkaliphilum	1.81001	0.574648
77ccdef4aef924e92e4e0d32e3b06b9e	Archaea	Euryarchaeota	Methanobacteria	Methanobacteriales	Methanobacteriaceae	Methanobacterium	Methanobacterium alkaliphilum	0.700318	-0.141614
6efa9e5345fb90fbabcf37ad83eef435	Archaea	Euryarchaeota	Methanobacteria	Methanobacteriales	Methanobacteriaceae	Methanobacterium	NA	0.930912	0.0795465
a8b8dee9dd5c7dfd100256fb9353ea6b	Archaea	Euryarchaeota	Methanobacteria	Methanobacteriales	Methanobacteriaceae	Methanobacterium	Methanobacterium alkaliphilum	0.938428	0.0811594
29bd1f057e195af4b73f11356c41bc23	Archaea	Euryarchaeota	Methanobacteria	Methanobacteriales	Methanobacteriaceae	Methanobacterium	NA	1.33832	0.426859
6950e75e4b5e0f85650170e386a28fe5	Archaea	Euryarchaeota	Methanobacteria	Methanobacteriales	Methanobacteriaceae	Methanobacterium	Methanobacterium alkaliphilum	0.405073	-0.590271
bb8849696d1b8f8f0cc71d640c67b020	Archaea	Euryarchaeota	Methanobacteria	Methanobacteriales	Methanobacteriaceae	Methanobacterium	Methanobacterium alkaliphilum	0.216448	-0.639881
c8e033665a8bba462e90623ed7244c19	Archaea	Euryarchaeota	Methanobacteria	Methanobacteriales	Methanobacteriaceae	Methanobrevibacter	Methanobrevibacter smithii	4.25895	5.41957
d5c1b7a86771d10f3f676d78b60868a6	Archaea	Euryarchaeota	Methanobacteria	Methanobacteriales	Methanobacteriaceae	Methanobrevibacter	NA	0.359873	1.3588
f1a4c1853d642b5658f1c3a4a8068e4a	Archaea	Euryarchaeota	Methanobacteria	Methanobacteriales	Methanobacteriaceae	Methanobrevibacter	Methanobrevibacter gottschalkii clade	2.06829	0.34322
a3caeea43213e74bd07d6dc702ad4399	Archaea	Euryarchaeota	Methanobacteria	Methanobacteriales	Methanobacteriaceae	Methanobrevibacter	Methanobrevibacter ruminantium clade	1.63415	0.0492979
b129fa8dee81287fc489bdab59fdcd77	Archaea	Euryarchaeota	Methanobacteria	Methanobacteriales	Methanobacteriaceae	Methanobrevibacter	NA	-0.641919	0.404558
3d85e1030c736195e855c4c85ec8edf2	Archaea	Euryarchaeota	Methanobacteria	Methanobacteriales	Methanobacteriaceae	Methanobrevibacter	Methanobrevibacter gottschalkii clade	2.44828	3.27782
6f968d7d9e5f29796be8e853d049e289	Archaea	Euryarchaeota	Methanobacteria	Methanobacteriales	Methanobacteriaceae	Methanobrevibacter	NA	0.322583	1.08689
836448db03911062673aa07a5d43361f	Archaea	Euryarchaeota	Methanobacteria	Methanobacteriales	Methanobacteriaceae	Methanobrevibacter	Methanobrevibacter sp. RT	0.281297	1.22657
135b6d936e1c46703c5a426abeb45c12	Archaea	Euryarchaeota	Methanobacteria	Methanobacteriales	Methanobacteriaceae	Methanobrevibacter	Methanobrevibacter ruminantium clade	2.78047	3.36192
c36edda79d618405cdfafcfa33d0545b	Archaea	Euryarchaeota	Methanobacteria	Methanobacteriales	Methanobacteriaceae	Methanobrevibacter	NA	-0.980425	-0.476599
9232f1eef4d3336e344063ce9f6a4418	Archaea	Euryarchaeota	Methanobacteria	Methanobacteriales	Methanobacteriaceae	Methanobrevibacter	NA	1.9194	2.74331
0164df45ad9fba7e387b7f02e2046368	Archaea	Euryarchaeota	Methanobacteria	Methanobacteriales	Methanobacteriaceae	Methanobrevibacter	Methanobrevibacter gottschalkii clade	3.78533	4.68875
449b5c76b2bf385a8945d2993f73a698	Archaea	Euryarchaeota	Methanobacteria	Methanobacteriales	Methanobacteriaceae	Methanobrevibacter	Methanobrevibacter gottschalkii clade	-1.01639	-0.379951
ee89b05a7c5ac75dd9299b3e304339fa	Archaea	Euryarchaeota	Methanobacteria	Methanobacteriales	Methanobacteriaceae	Methanobrevibacter	NA	2.73701	1.27473
453213ec6aada787de0db1a40d5633f4	Archaea	Euryarchaeota	Methanobacteria	Methanobacteriales	Methanobacteriaceae	Methanobrevibacter	NA	-0.323238	0.370179
26837c4a69652cfb153f525bf81b3a94	Archaea	Euryarchaeota	Methanobacteria	Methanobacteriales	Methanobacteriaceae	Methanobrevibacter	Methanobrevibacter gottschalkii clade	4.04006	4.85609
eaec91562805430cc74a9e2242a29b4e	Archaea	Euryarchaeota	Methanobacteria	Methanobacteriales	Methanobacteriaceae	Methanobrevibacter	Methanobrevibacter gottschalkii clade	-0.865889	-0.339273
f4a60b0ad941c04db796aa2cb3fec88f	Archaea	Euryarchaeota	Methanobacteria	Methanobacteriales	Methanobacteriaceae	Methanobrevibacter	NA	-0.445842	-1.01118
91608ee55743d706a85c43667bd7bf3f	Archaea	Euryarchaeota	Methanobacteria	Methanobacteriales	Methanobacteriaceae	Methanobrevibacter	NA	0.679111	1.28188
ca547bcaf3dd8adf3730ec797755e9ee	Archaea	Euryarchaeota	Methanobacteria	Methanobacteriales	Methanobacteriaceae	Methanobrevibacter	Methanobrevibacter gottschalkii clade	0.452615	1.78169
450167504dff9d0ed5112b53d834535c	Archaea	Euryarchaeota	Methanobacteria	Methanobacteriales	Methanobacteriaceae	Methanobrevibacter	Methanobrevibacter gottschalkii clade	-0.980425	-0.527282
3449fe7dede7990d5b05069c22c43c31	Archaea	Euryarchaeota	Methanobacteria	Methanobacteriales	Methanobacteriaceae	Methanobrevibacter	Methanobrevibacter gottschalkii clade	0.30919	0.97158
6446085eb6201109ad2bfe00ab764bbb	Archaea	Euryarchaeota	Methanobacteria	Methanobacteriales	Methanobacteriaceae	Methanobrevibacter	NA	1.60071	2.13895
c7e91e04c61be8e5e82019c0ff063169	Archaea	Euryarchaeota	Methanobacteria	Methanobacteriales	Methanobacteriaceae	Methanobrevibacter	NA	0.411051	-0.463429
0d27b1ae7cde5516a8613b758c56b943	Archaea	Euryarchaeota	Methanobacteria	Methanobacteriales	Methanobacteriaceae	Methanobrevibacter	Methanobrevibacter gottschalkii clade	3.05921	3.74368
06bbfc4b0e8d95ab5bf0f2b8bc4f8d6f	Archaea	Euryarchaeota	Methanobacteria	Methanobacteriales	Methanobacteriaceae	Methanobrevibacter	NA	0.52065	-0.443603
78247d40af6dc8b046357acec22d54d2	Archaea	Euryarchaeota	Methanobacteria	Methanobacteriales	Methanobacteriaceae	Methanobrevibacter	Methanobrevibacter ruminantium clade	-0.00142324	0.933136
d4a44f7259fbb4e0bd9c90f88e779f4a	Archaea	Euryarchaeota	Methanobacteria	Methanobacteriales	Methanobacteriaceae	Methanobrevibacter	NA	-0.0799993	-0.787213
a4db81df37e1dce308741cf6892a2ef5	Archaea	Euryarchaeota	Methanobacteria	Methanobacteriales	Methanobacteriaceae	Methanobrevibacter	Methanobrevibacter sp. RT	-0.133647	0.415759
c37de158537821898c1eb8db8f63ec5e	Archaea	Euryarchaeota	Methanobacteria	Methanobacteriales	Methanobacteriaceae	Methanobrevibacter	Methanobrevibacter ruminantium clade	-0.929742	-0.476599
85c8f78e127ff3b8636eb1130205bcfd	Archaea	Euryarchaeota	Methanobacteria	Methanobacteriales	Methanobacteriaceae	Methanobrevibacter	Methanobrevibacter gottschalkii clade	-1.15371	-0.556484
010bb577b4dca1ce2e7a2b963983b3b5	Archaea	Euryarchaeota	Methanobacteria	Methanobacteriales	Methanobacteriaceae	Methanobrevibacter	Methanobrevibacter gottschalkii clade	-0.792415	-0.348893
22cba3299991d25102b38b58bdb0d2f5	Archaea	Euryarchaeota	Methanobacteria	Methanobacteriales	Methanobacteriaceae	Methanobrevibacter	NA	-1.15371	-0.837896
1a1a82180683d28062ddf54d1ea20e77	Archaea	Euryarchaeota	Methanobacteria	Methanobacteriales	Methanobacteriaceae	Methanobrevibacter	NA	-0.619128	-0.924539
66c3ac3fcb8ba84da00e11202fcbbcbe	Archaea	Euryarchaeota	Methanobacteria	Methanobacteriales	Methanobacteriaceae	Methanobrevibacter	Methanobrevibacter ruminantium clade	-0.619128	-0.924539
6af89d8f4462fb69311aaa650b22f5d9	Archaea	Euryarchaeota	Methanobacteria	Methanobacteriales	Methanobacteriaceae	Methanobrevibacter	NA	0.119212	0.652899
5c9a09a85a41b86883f3a59ad46ac4a9	Archaea	Euryarchaeota	Methanobacteria	Methanobacteriales	Methanobacteriaceae	Methanobrevibacter	NA	-0.122058	0.451719
2afa32c29c52ceecd4d135b53f046f49	Archaea	Euryarchaeota	Methanobacteria	Methanobacteriales	Methanobacteriaceae	Methanobrevibacter	Methanobrevibacter gottschalkii clade	4.0035	4.74591
a10629ffc8f4c5c5b6ac39691eff9135	Archaea	Euryarchaeota	Methanobacteria	Methanobacteriales	Methanobacteriaceae	Methanobrevibacter	Methanobrevibacter boviskoreani clade	-0.491422	0.167743
f68b950941bdc5dba7e6822335dd93a2	Archaea	Euryarchaeota	Methanobacteria	Methanobacteriales	Methanobacteriaceae	Methanobrevibacter	NA	-0.980425	-0.736529
02bc18c1d41cba0d2f5c48f2b83af64a	Archaea	Euryarchaeota	Methanobacteria	Methanobacteriales	Methanobacteriaceae	Methanobrevibacter	Methanobrevibacter gottschalkii clade	2.80864	3.34082
2415063c6d3fd3d2483bb37ec6cf698b	Archaea	Euryarchaeota	Methanobacteria	Methanobacteriales	Methanobacteriaceae	Methanosphaera	NA	-0.373921	0.731141
a1f1874ad495767fe45b58b43941b804	Archaea	Euryarchaeota	Methanobacteria	Methanobacteriales	Methanobacteriaceae	Methanosphaera	NA	0.305669	1.21693
a1dbe40c8a86d942abb3c67857b56351	Archaea	Euryarchaeota	Methanobacteria	Methanobacteriales	Methanobacteriaceae	Methanosphaera	Methanosphaera sp. ISO3-F5	0.423726	-0.53535
bd31b628a88ff3cec859d0e6ce16def6	Archaea	Euryarchaeota	Methanobacteria	Methanobacteriales	Methanobacteriaceae	Methanosphaera	NA	-0.0434823	0.510795
8291fd065b0b941cd6953da92d7a68b0	Archaea	Euryarchaeota	Methanobacteria	Methanobacteriales	Methanobacteriaceae	Methanosphaera	NA	-0.619128	0.431003
251b07990875e77d241541a5ecafddfa	Archaea	Euryarchaeota	Methanobacteria	Methanobacteriales	Methanobacteriaceae	Methanosphaera	NA	-0.583168	-1.04714
0d9855900dbc40192fdbcdbf8d44ccdd	Archaea	Euryarchaeota	Methanobacteria	Methanobacteriales	Methanobacteriaceae	Methanosphaera	NA	-0.807138	-0.192297
eb3e785ad905ae3a5a6143cc0b8a2ecc	Archaea	Euryarchaeota	Methanobacteria	Methanobacteriales	Methanobacteriaceae	Methanosphaera	NA	-0.929742	-0.377373
a560f3406249a25d63b758a5b545f19c	Archaea	Euryarchaeota	Methanobacteria	Methanobacteriales	Methanobacteriaceae	Methanosphaera	Methanosphaera sp. ISO3-F5	0.279045	0.864863
1f6c6db2d28c5e285be4d7dda711ed82	Archaea	Euryarchaeota	Methanobacteria	Methanobacteriales	Methanobacteriaceae	Methanosphaera	NA	-0.339929	0.398961
c2bbc40187bc7e418ddf936c13438471	Archaea	Euryarchaeota	Methanobacteria	Methanobacteriales	Methanobacteriaceae	NA	NA	-0.272555	0.249325
dd2c93079d7a7fd32e3600196f986b91	Archaea	Euryarchaeota	Methanobacteria	Methanobacteriales	Methanobacteriaceae	NA	NA	0.10801	-0.664609
29d02eddfbad495b8eff8c425f094a95	Archaea	Euryarchaeota	Thermoplasmata	Methanomassiliicoccales	Methanomassiliicoccaceae	NA	NA	-0.295345	-1.18447
6ee79fe8a303777f262fde70cf8c6c41	Archaea	Euryarchaeota	Thermoplasmata	Methanomassiliicoccales	Methanomassiliicoccaceae	NA	NA	-0.737186	-0.102133
028ade4f71e9d0ea28a9fe88f80459df	Archaea	Euryarchaeota	Thermoplasmata	Methanomassiliicoccales	Methanomassiliicoccaceae	NA	NA	-0.619128	-1.09783
f2f6d7e11e9f22450754bfbab64a1251	Archaea	Euryarchaeota	Thermoplasmata	Methanomassiliicoccales	Methanomassiliicoccaceae	NA	NA	-0.189433	0.482747
070144784b64353931bba45856c6f07f	Archaea	Euryarchaeota	Thermoplasmata	Methanomassiliicoccales	Methanomassiliicoccaceae	NA	NA	-0.403226	-0.823173
8680b46836e220ff908cd0b5ec645ece	Archaea	Euryarchaeota	Thermoplasmata	Methanomassiliicoccales	Methanomassiliicoccaceae	NA	NA	-0.619128	-0.195188
63e9060e1edbafe599466a15f64d6437	Archaea	Euryarchaeota	NA	NA	NA	NA	NA	-1.06707	-0.0118956
460a7f0c4a14676ff5153f081891bcf8	Archaea	NA	NA	NA	NA	NA	NA	-0.756455	-1.18447

## Sheet: Week 35
								Mean clr values
ASV	Kingdom	Phylum	Class	Order	Family	Genus	Species	Control	3-NOP
0164df45ad9fba7e387b7f02e2046368	Archaea	Euryarchaeota	Methanobacteria	Methanobacteriales	Methanobacteriaceae	Methanobrevibacter	Methanobrevibacter gottschalkii clade	4.51786	5.20737
594f9e101e9d315485c5b4fe75f0cd58	Archaea	Euryarchaeota	Thermoplasmata	Methanomassiliicoccales	Methanomassiliicoccaceae	NA	NA	-0.857841	-0.0797222
0d27b1ae7cde5516a8613b758c56b943	Archaea	Euryarchaeota	Methanobacteria	Methanobacteriales	Methanobacteriaceae	Methanobrevibacter	Methanobrevibacter gottschalkii clade	4.11197	4.73667
3050bc050fc03848fd68927bea62a814	Archaea	Euryarchaeota	Methanobacteria	Methanobacteriales	Methanobacteriaceae	Methanobrevibacter	Methanobrevibacter gottschalkii clade	3.90909	4.6186
476ac55faa1e792ec1af17ac0d359e69	Archaea	Euryarchaeota	Thermoplasmata	Methanomassiliicoccales	Methanomassiliicoccaceae	Group10	Group10 sp.	0.36214	1.41534
6ce6122fe471bcc973b2442c7cd004ee	Archaea	Euryarchaeota	Methanobacteria	Methanobacteriales	Methanobacteriaceae	Methanobrevibacter	Methanobrevibacter gottschalkii clade	4.23834	5.04557
97e4b0ee60ac607b81ddbe6381a76045	Archaea	Euryarchaeota	Thermoplasmata	Methanomassiliicoccales	Methanomassiliicoccaceae	Group9	Group9 sp. CH1270	-0.343027	-0.853305
4ea6b1d6620d843a1d55e260c5b056bc	Archaea	Euryarchaeota	Methanobacteria	Methanobacteriales	Methanobacteriaceae	Methanobrevibacter	Methanobrevibacter gottschalkii clade	2.07647	2.53527
55224f679cec1cd9d93e7778d8d5f5a8	Archaea	Euryarchaeota	Thermoplasmata	Methanomassiliicoccales	Methanomassiliicoccaceae	Group10	Group10 sp.	-1.14676	-0.418636
a4318b31c3d129802e8e508421f3c9ac	Archaea	Euryarchaeota	Methanobacteria	Methanobacteriales	Methanobacteriaceae	Methanobrevibacter	Methanobrevibacter boviskoreani clade	-0.0561344	-0.930321
8555f6952adb8b528beb858814ec3b6f	Archaea	Euryarchaeota	Thermoplasmata	Methanomassiliicoccales	Methanomassiliicoccaceae	Group10	Group10 sp.	-0.0504018	-0.622256
26837c4a69652cfb153f525bf81b3a94	Archaea	Euryarchaeota	Methanobacteria	Methanobacteriales	Methanobacteriaceae	Methanobrevibacter	Methanobrevibacter gottschalkii clade	5.09904	5.86472
66fd72e03ed6f6b410c5223f70f22d29	Archaea	Euryarchaeota	Thermoplasmata	Methanomassiliicoccales	Methanomassiliicoccaceae	Group10	Group10 sp.	0.286751	1.2252
2c60fb2d847d2c046263be75a2114f5e	Archaea	Euryarchaeota	Thermoplasmata	Methanomassiliicoccales	Methanomassiliicoccaceae	Group10	Group10 sp.	-0.382043	0.414314
bef86cc718555de2223e4e27a71efeee	Archaea	Euryarchaeota	Methanobacteria	Methanobacteriales	Methanobacteriaceae	Methanobrevibacter	Methanobrevibacter boviskoreani clade	-0.857842	-1.28344
9a2fc7f41d422d0cad9cd314dfa8cc32	Archaea	Euryarchaeota	Thermoplasmata	Methanomassiliicoccales	Methanomassiliicoccaceae	Group10	Group10 sp.	0.371535	1.19292
cd9ef5d39bf6d5d0616f957cb111b338	Archaea	Euryarchaeota	Methanobacteria	Methanobacteriales	Methanobacteriaceae	NA	NA	-0.694954	-1.25147
6320548968a1cc215ce895082ad12abc	Archaea	Euryarchaeota	Methanobacteria	Methanobacteriales	Methanobacteriaceae	Methanobrevibacter	NA	-0.694954	-1.28344
d3cf1cec1d48195f00df6611b2ad9ef2	Archaea	Euryarchaeota	Thermoplasmata	Methanomassiliicoccales	Methanomassiliicoccaceae	Group10	Group10 sp.	-0.757968	-1.28344
89706cbb09a8d73f2a0c783e295e81e1	Archaea	Euryarchaeota	Thermoplasmata	Methanomassiliicoccales	Methanomassiliicoccaceae	Group10	Group10 sp.	-0.654383	-1.20642
59bac76d3c37311694f723564e669bf9	Archaea	Euryarchaeota	Methanobacteria	Methanobacteriales	Methanobacteriaceae	Methanobrevibacter	NA	1.49923	0.628739
f105a2c73c653749be2fe51fb2f0c11c	Archaea	Euryarchaeota	Methanobacteria	Methanobacteriales	Methanobacteriaceae	Methanobrevibacter	Methanobrevibacter boviskoreani clade	-0.0968405	-0.905527
abd6846b8dd1b9f0637380e0c369601f	Archaea	Euryarchaeota	Methanobacteria	Methanobacteriales	Methanobacteriaceae	Methanobrevibacter	Methanobrevibacter boviskoreani clade	0.124456	-0.70894
91ed60a7e5abd94518bb5b77cf489c55	Archaea	Euryarchaeota	Thermoplasmata	Methanomassiliicoccales	Methanomassiliicoccaceae	Group10	Group10 sp.	-0.711529	-0.176997
fc52bb3c272be097f58f17fae10bed28	Archaea	Euryarchaeota	Thermoplasmata	Methanomassiliicoccales	Methanomassiliicoccaceae	Group10	Group10 sp.	-0.522489	-1.06723
0f8fecd99748044c3a1a384fa62d2370	Archaea	Euryarchaeota	Thermoplasmata	Methanomassiliicoccales	Methanomassiliicoccaceae	Group10	Group10 sp.	-0.820981	-1.17446
d64b598016d81e7630fd46e29350f1df	Archaea	Euryarchaeota	Methanobacteria	Methanobacteriales	Methanobacteriaceae	Methanobrevibacter	Methanobrevibacter boviskoreani clade	0.151028	-0.744324
8e61576804dc27a6c132fab6e755bc3d	Archaea	Euryarchaeota	Methanobacteria	Methanobacteriales	Methanobacteriaceae	Methanobrevibacter	Methanobrevibacter gottschalkii clade	3.34291	3.89403
b94a5499e8076617aaaf156ae4aa4083	Archaea	Euryarchaeota	Thermoplasmata	Methanomassiliicoccales	Methanomassiliicoccaceae	Group8	Group8 sp. WGK1	0.189772	0.706314
87b81f023f92ee5a28280a0a725850dc	Archaea	Euryarchaeota	Thermoplasmata	Methanomassiliicoccales	Methanomassiliicoccaceae	Group10	Group10 sp.	0.0654132	0.801342
227d602cc07ef972dec8aa8dc0089a00	Archaea	Euryarchaeota	Methanobacteria	Methanobacteriales	Methanobacteriaceae	Methanobrevibacter	Methanobrevibacter boviskoreani clade	-0.731815	-1.17446
8efec8514ee11d7d8aa88fb97a97bc0c	Archaea	Euryarchaeota	Methanobacteria	Methanobacteriales	Methanobacteriaceae	Methanobrevibacter	Methanobrevibacter boviskoreani clade	-0.711529	-1.17446
2ef102dad2e3bdad8bd9316163e0dc03	Archaea	Euryarchaeota	Thermoplasmata	Methanomassiliicoccales	Methanomassiliicoccaceae	Group9	Group9 sp. ISO4-G1	-0.794828	-1.05239
1da11274f80f7687d6f78ebfc9a1744f	Archaea	Euryarchaeota	Thermoplasmata	Methanomassiliicoccales	Methanomassiliicoccaceae	Group10	Group10 sp.	1.4687	2.4097
aee340e3fbe85fb8851948f9d7c1178d	Archaea	Euryarchaeota	Thermoplasmata	Methanomassiliicoccales	Methanomassiliicoccaceae	Group8	Group8 sp. WGK1	-0.811403	-1.22668
f5de671109556e567db55f7025db25a5	Archaea	Euryarchaeota	Methanobacteria	Methanobacteriales	Methanobacteriaceae	Methanobrevibacter	NA	0.604443	1.57859
54ef235da98f33eb6004790cfcc02e83	Archaea	Euryarchaeota	Thermoplasmata	Methanomassiliicoccales	Methanomassiliicoccaceae	Group10	Group10 sp.	1.38671	2.04792
7ee0d77656cc45458f5b4016bb76077d	Archaea	Euryarchaeota	Methanobacteria	Methanobacteriales	Methanobacteriaceae	Methanobrevibacter	Methanobrevibacter gottschalkii clade	1.09105	0.372075
ae139ec0b3c3fab89a202a58e6ef051e	Archaea	Euryarchaeota	Thermoplasmata	Methanomassiliicoccales	Methanomassiliicoccaceae	Group9	Group9 sp. CH1270	-0.321073	0.210582
3a5f45b67b40bcb62025566ca0e32971	Archaea	Euryarchaeota	Thermoplasmata	Methanomassiliicoccales	Methanomassiliicoccaceae	Group10	Group10 sp.	0.00918062	0.486683
a10629ffc8f4c5c5b6ac39691eff9135	Archaea	Euryarchaeota	Methanobacteria	Methanobacteriales	Methanobacteriaceae	Methanobrevibacter	Methanobrevibacter boviskoreani clade	-0.063411	-0.856435
9fb7cbae34b7429afff43f616152a31b	Archaea	Euryarchaeota	Methanobacteria	Methanobacteriales	Methanobacteriaceae	Methanobrevibacter	Methanobrevibacter smithii	2.50773	3.51524
74c3dc45eac5ed2981c10fab8ea2770f	Archaea	Euryarchaeota	Methanobacteria	Methanobacteriales	Methanobacteriaceae	Methanosphaera	Methanosphaera sp. ISO3-F5	-0.332319	-0.796546
9701fceff96a0ecb033e6e59af054197	Archaea	Euryarchaeota	Thermoplasmata	Methanomassiliicoccales	Methanomassiliicoccaceae	Group10	Group10 sp.	-0.660655	-0.16381
b1ea8eb2d8a6c619f34717ca38fdfdc5	Archaea	Euryarchaeota	Thermoplasmata	Methanomassiliicoccales	Methanomassiliicoccaceae	NA	NA	-0.287924	0.322704
345166093b091d4a88e2704c1ae93776	Archaea	Euryarchaeota	Methanobacteria	Methanobacteriales	Methanobacteriaceae	Methanobrevibacter	NA	-0.920855	-0.366413
56dabdf84b0bdcdf10e94654c2a54144	Archaea	Euryarchaeota	Methanobacteria	Methanobacteriales	Methanobacteriaceae	Methanobrevibacter	Methanobrevibacter ruminantium clade	2.63643	3.08677
3a62ff2875efebfb6fa36835af41d3c1	Archaea	Euryarchaeota	Thermoplasmata	Methanomassiliicoccales	Methanomassiliicoccaceae	Group10	Group10 sp.	-0.296588	0.201167
e44bb744f52186e09d97c454b9ca2fa7	Archaea	Euryarchaeota	Methanobacteria	Methanobacteriales	Methanobacteriaceae	Methanobrevibacter	Methanobrevibacter boviskoreani clade	-0.158186	-0.853305
1310db867bfb9ab1dae4932b3bae8ded	Archaea	Euryarchaeota	Methanobacteria	Methanobacteriales	Methanobacteriaceae	Methanobrevibacter	NA	-0.894702	-1.25147
b0225e61a8fcb1c4fee15a40d72b4376	Archaea	Euryarchaeota	Methanobacteria	Methanobacteriales	Methanobacteriaceae	Methanobrevibacter	Methanobrevibacter gottschalkii clade	0.398671	-0.0880212
f2051ffbd301bd38469da2a264ba278c	Archaea	Euryarchaeota	Thermoplasmata	Methanomassiliicoccales	Methanomassiliicoccaceae	Group3b	Group3b sp.	-0.479761	-0.554907
1ed634ce23c13b8eac55f4bb19a37a6c	Archaea	Euryarchaeota	Thermoplasmata	Methanomassiliicoccales	Methanomassiliicoccaceae	Group8	Group8 sp. WGK1	-0.857842	-0.828511
fa697577343b045c5f3a60ee111962b3	Archaea	Euryarchaeota	Methanobacteria	Methanobacteriales	Methanobacteriaceae	Methanobrevibacter	NA	-0.442901	-0.791125
2b224a8165c11c10f47e803263b657bc	Archaea	Euryarchaeota	Methanobacteria	Methanobacteriales	Methanobacteriaceae	Methanosphaera	NA	0.123193	0.171447
c36edda79d618405cdfafcfa33d0545b	Archaea	Euryarchaeota	Methanobacteria	Methanobacteriales	Methanobacteriaceae	Methanobrevibacter	NA	-0.017939	-0.252896
e5a2b340ada2eff9f0a64a6ed48449ca	Archaea	Euryarchaeota	Thermoplasmata	Methanomassiliicoccales	Methanomassiliicoccaceae	Group10	Group10 sp.	0.513244	0.827805
9fa8a289e75b260ffd57812e433188a2	Archaea	Euryarchaeota	Thermoplasmata	Methanomassiliicoccales	Methanomassiliicoccaceae	Group10	Group10 sp.	-0.811403	-0.759161
9ab20b3b893e6dacace30befe9de3a26	Archaea	Euryarchaeota	Methanobacteria	Methanobacteriales	Methanobacteriaceae	Methanobrevibacter	Methanobrevibacter gottschalkii clade	0.523951	-0.0974831
b6247ebf13e24c6637411474748657a9	Archaea	Euryarchaeota	Thermoplasmata	Methanomassiliicoccales	Methanomassiliicoccaceae	Group10	Group10 sp.	-0.459475	-0.699272
41db7ad20861abad7454fd5d73be60d1	Archaea	Euryarchaeota	Methanobacteria	Methanobacteriales	Methanobacteriaceae	Methanobrevibacter	NA	-1.04688	-1.02042
accb95c815415490e0e8eae4104ee172	Archaea	Euryarchaeota	Methanobacteria	Methanobacteriales	Methanobacteriaceae	Methanobrevibacter	NA	1.06482	0.217726
5d3818476483bbdb10c52c47883bd9ae	Archaea	Euryarchaeota	Methanobacteria	Methanobacteriales	Methanobacteriaceae	Methanobrevibacter	NA	0.0569814	-0.628199
b05e873d150d70dd0273e3f9279e1e14	Archaea	Euryarchaeota	Thermoplasmata	Methanomassiliicoccales	Methanomassiliicoccaceae	Group10	Group10 sp.	1.1366	1.37499
71c220b949063799e3f8884a207fb134	Archaea	Euryarchaeota	Thermoplasmata	Methanomassiliicoccales	Methanomassiliicoccaceae	Group9	Group9 sp. ISO4-G1	-0.532067	-0.259182
36a24894d8a0df6ab77cdc5538181e33	Archaea	Euryarchaeota	Methanobacteria	Methanobacteriales	Methanobacteriaceae	Methanobacterium	NA	-0.947008	-0.889463
4c915c975fe5a8cc824204eb495250bc	Archaea	Euryarchaeota	Methanobacteria	Methanobacteriales	Methanobacteriaceae	Methanobrevibacter	Methanobrevibacter gottschalkii clade	-0.969854	-1.02042
a1f9fe1c8588605936fdfe6a28eafc05	Archaea	Euryarchaeota	Thermoplasmata	Methanomassiliicoccales	Methanomassiliicoccaceae	Group10	Group10 sp.	-0.176429	0.0612498
036c7ee337d8b5b8e99d5bfa27515f7b	Archaea	Euryarchaeota	Methanobacteria	Methanobacteriales	Methanobacteriaceae	Methanobrevibacter	NA	-0.757968	-0.779419
8a32a9c2b327634c8aafe344eb8693cb	Archaea	Euryarchaeota	Thermoplasmata	Methanomassiliicoccales	Methanomassiliicoccaceae	Group10	Group10 sp.	-0.920855	-0.873563
82d3e84c7899aae8012d4a300a346adf	Archaea	Euryarchaeota	Methanobacteria	Methanobacteriales	Methanobacteriaceae	Methanobrevibacter	Methanobrevibacter sp. RT	-1.08374	-1.06206
adf3a39ecdb0f16a3ad0ac60c7776004	Archaea	Euryarchaeota	Methanobacteria	Methanobacteriales	Methanobacteriaceae	Methanobrevibacter	NA	-0.831689	-0.933451
c488de1ea398249a5ff9738b9ed9c730	Archaea	Euryarchaeota	Thermoplasmata	Methanomassiliicoccales	Methanomassiliicoccaceae	Group11	NA	-0.548642	-0.930321
19cbd90d82157adbe0594ba37d3064c2	Archaea	Euryarchaeota	Thermoplasmata	Methanomassiliicoccales	Methanomassiliicoccaceae	Group9	Group9 sp. CH1270	-0.947008	-1.0276
36cba0a8b5c0ec66cd85e67280971158	Archaea	Euryarchaeota	Thermoplasmata	Methanomassiliicoccales	Methanomassiliicoccaceae	Group10	Group10 sp.	-0.433322	-0.347905

## Sheet: Week 55
								Mean clr values
ASV	Kingdom	Phylum	Class	Order	Family	Genus	Species	Control	3-NOP
bc7619afd125810c22287c2a3a0487f8	Archaea	Euryarchaeota	Thermoplasmata	Methanomassiliicoccales	Methanomassiliicoccaceae	Group10	Group10 sp.	-1.07406	-0.470111
2acaf836bd91138569ef510e1319aa5d	Archaea	Euryarchaeota	Thermoplasmata	Methanomassiliicoccales	Methanomassiliicoccaceae	Group10	Group10 sp.	-1.0372	-0.42311
24b3dc93648d1937a2ea2bbcd446d920	Archaea	Euryarchaeota	Thermoplasmata	Methanomassiliicoccales	Methanomassiliicoccaceae	Group10	Group10 sp.	-1.10021	-0.598512
b75a47966a39cc7239c0bebbb555d74a	Archaea	Euryarchaeota	Thermoplasmata	Methanomassiliicoccales	Methanomassiliicoccaceae	Group10	Group10 sp.	-1.10021	-0.74892
1324a14f46d175ecb8d7a714e6fd68f5	Archaea	Euryarchaeota	Thermoplasmata	Methanomassiliicoccales	Methanomassiliicoccaceae	Group10	Group10 sp.	-1.01104	-0.560783
36cba0a8b5c0ec66cd85e67280971158	Archaea	Euryarchaeota	Thermoplasmata	Methanomassiliicoccales	Methanomassiliicoccaceae	Group10	Group10 sp.	-1.00033	-0.390568
3bed7569ac8c6f0aac609a1778040fa6	Archaea	Euryarchaeota	Thermoplasmata	Methanomassiliicoccales	Methanomassiliicoccaceae	Group10	Group10 sp.	-0.974182	-0.598512
26c91fcaa0265eba3b1d213783a203db	Archaea	Euryarchaeota	Thermoplasmata	Methanomassiliicoccales	Methanomassiliicoccaceae	Group10	Group10 sp.	-1.13707	-0.686059
23ba52ffe37b4eb2d0f052ad0d9f9291	Archaea	Euryarchaeota	Thermoplasmata	Methanomassiliicoccales	Methanomassiliicoccaceae	Group10	Group10 sp.	-0.974182	-0.485014
e4bcf8ca385547f514864bf38f546475	Archaea	Euryarchaeota	Thermoplasmata	Methanomassiliicoccales	Methanomassiliicoccaceae	Group10	Group10 sp.	-1.01104	-0.627281
6cd4e4a8d57d904cd55288556281cd23	Archaea	Euryarchaeota	Thermoplasmata	Methanomassiliicoccales	Methanomassiliicoccaceae	Group10	Group10 sp.	-0.511673	0.157496
adefbfe0e3bd00f17bc7fb86d482b981	Archaea	Euryarchaeota	Thermoplasmata	Methanomassiliicoccales	Methanomassiliicoccaceae	Group10	Group10 sp.	-0.937321	-0.225542
ea8cfc9ed94cc964101ce4f9428f6489	Archaea	Euryarchaeota	Thermoplasmata	Methanomassiliicoccales	Methanomassiliicoccaceae	Group10	Group10 sp.	-1.01104	-0.56174
0569e9d040d165a342b595086b6b45fe	Archaea	Euryarchaeota	Thermoplasmata	Methanomassiliicoccales	Methanomassiliicoccaceae	Group10	Group10 sp.	-0.974182	-0.54743
198781764f7e8e6a41369644477e1d65	Archaea	Euryarchaeota	Thermoplasmata	Methanomassiliicoccales	Methanomassiliicoccaceae	Group10	Group10 sp.	-0.622254	0.00551321
18e8e3511305ac88295b8c67ebdad10e	Archaea	Euryarchaeota	Thermoplasmata	Methanomassiliicoccales	Methanomassiliicoccaceae	Group10	Group10 sp.	-0.948029	-0.491468
308e69a8d4b134d48e945adcbc02db8a	Archaea	Euryarchaeota	Thermoplasmata	Methanomassiliicoccales	Methanomassiliicoccaceae	Group10	Group10 sp.	-1.07406	-0.657291
03cbb8caa6dfb0a033735ec48fb2e190	Archaea	Euryarchaeota	Thermoplasmata	Methanomassiliicoccales	Methanomassiliicoccaceae	Group10	Group10 sp.	-1.05377	-0.679605
eda390ef81efad66b4d8d38a6bf00f1a	Archaea	Euryarchaeota	Thermoplasmata	Methanomassiliicoccales	Methanomassiliicoccaceae	Group10	Group10 sp.	-0.911168	-0.518661
6673a31beb32293096736f0bd5906b2d	Archaea	Euryarchaeota	Thermoplasmata	Methanomassiliicoccales	Methanomassiliicoccaceae	Group10	Group10 sp.	-0.974182	-0.639059
88bdf40d2c374ac79d45366799656095	Archaea	Euryarchaeota	Thermoplasmata	Methanomassiliicoccales	Methanomassiliicoccaceae	Group10	Group10 sp.	-0.911168	-0.500429
35b608e0f53da87e744e4089034f7507	Archaea	Euryarchaeota	Thermoplasmata	Methanomassiliicoccales	Methanomassiliicoccaceae	Group10	Group10 sp.	-0.874308	-0.500429
80054aa328e75fdf6483e0b214b4732a	Archaea	Euryarchaeota	Thermoplasmata	Methanomassiliicoccales	Methanomassiliicoccaceae	Group10	Group10 sp.	-0.659115	-0.124892
7ceac2d96c63ea0993b466f278bb3ea3	Archaea	Euryarchaeota	Thermoplasmata	Methanomassiliicoccales	Methanomassiliicoccaceae	Group10	Group10 sp.	-0.754148	-0.375153
1468febceea5a03a4e3f32f302b522a6	Archaea	Euryarchaeota	Thermoplasmata	Methanomassiliicoccales	Methanomassiliicoccaceae	Group10	Group10 sp.	-0.990756	-0.777688
f2051ffbd301bd38469da2a264ba278c	Archaea	Euryarchaeota	Thermoplasmata	Methanomassiliicoccales	Methanomassiliicoccaceae	Group3b	Group3b sp.	-1.00033	-0.393385
575745344e6f0078c0a3fd0494515f42	Archaea	Euryarchaeota	Thermoplasmata	Methanomassiliicoccales	Methanomassiliicoccaceae	Group3b	Group3b sp.	-0.911168	-0.557966
b4daa8037eb7b6de85399b1af75f2689	Archaea	Euryarchaeota	Thermoplasmata	Methanomassiliicoccales	Methanomassiliicoccaceae	Group8	Group8 sp. WGK1	-0.974182	-0.549961
d1dcb9ec912944cae886ea6fe6da52f3	Archaea	Euryarchaeota	Thermoplasmata	Methanomassiliicoccales	Methanomassiliicoccaceae	Group8	Group8 sp. WGK1	-0.974182	-0.639059
0f7c3474728c1b2c3c85d891f9bf6064	Archaea	Euryarchaeota	Thermoplasmata	Methanomassiliicoccales	Methanomassiliicoccaceae	Group8	Group8 sp. WGK1	-0.948029	-0.578445
5ff435b309ad96adb986b66754781dc0	Archaea	Euryarchaeota	Thermoplasmata	Methanomassiliicoccales	Methanomassiliicoccaceae	Group8	Group8 sp. WGK1	-0.67456	-0.397022
d87b716f56db9b22e6c91f6a9a2495e2	Archaea	Euryarchaeota	Thermoplasmata	Methanomassiliicoccales	Methanomassiliicoccaceae	Group8	Group8 sp. WGK1	-0.948029	-0.74892
9665d2e84927dfe3676f519b30ad3d8d	Archaea	Euryarchaeota	Thermoplasmata	Methanomassiliicoccales	Methanomassiliicoccaceae	Group8	Group8 sp. WGK1	-0.664982	-0.575093
361f332c3a2ec46c7715dbffbc59b5d3	Archaea	Euryarchaeota	Thermoplasmata	Methanomassiliicoccales	Methanomassiliicoccaceae	Group9	Group9 sp. ISO4-G1	-1.01104	-0.478115
face201d0fdfe0935b67e9dbf366b8d4	Archaea	Euryarchaeota	Thermoplasmata	Methanomassiliicoccales	Methanomassiliicoccaceae	Group9	Group9 sp. ISO4-G1	-1.0372	-0.708373
3a14a6f46be09596e24effe8933600ef	Archaea	Euryarchaeota	Thermoplasmata	Methanomassiliicoccales	Methanomassiliicoccaceae	Group9	Group9 sp. ISO4-G1	-0.837447	-0.390568
c729fa0b10c2626178b5ae824e5a27fb	Archaea	Euryarchaeota	Thermoplasmata	Methanomassiliicoccales	Methanomassiliicoccaceae	Group9	Group9 sp. ISO4-G1	-1.01104	-0.74892
8ba252934f0ad782cfed1f3a85ffa85d	Archaea	Euryarchaeota	Thermoplasmata	Methanomassiliicoccales	Methanomassiliicoccaceae	Group9	Group9 sp. ISO4-G1	-0.911168	-0.610291
a832d004f7722938d03d20fb109b7cca	Archaea	Euryarchaeota	Thermoplasmata	Methanomassiliicoccales	Methanomassiliicoccaceae	Group9	Group9 sp. ISO4-G1	-1.0372	-0.667827
1680e754bdfa3daf6da31d5988e1ee8f	Archaea	Euryarchaeota	Thermoplasmata	Methanomassiliicoccales	Methanomassiliicoccaceae	Group9	Group9 sp. ISO4-G1	-0.974182	-0.578445
44a9ab97ee6ac4a17e00576c393e0ab6	Archaea	Euryarchaeota	Thermoplasmata	Methanomassiliicoccales	Methanomassiliicoccaceae	Group9	Group9 sp. CH1270	-0.697407	-0.415254
ba88e6e7bdae1a7caa025943880faecf	Archaea	Euryarchaeota	Thermoplasmata	Methanomassiliicoccales	Methanomassiliicoccaceae	Group9	Group9 sp. DCM1	-0.960168	-0.657291
027b1dc44b631cd98589b8c047988c28	Archaea	Euryarchaeota	Thermoplasmata	Methanomassiliicoccales	Methanomassiliicoccaceae	Group9	Group9 sp. ISO4-G1	-0.948029	-0.726606
266d20442b0de574f4092000fbd11478	Archaea	Euryarchaeota	Thermoplasmata	Methanomassiliicoccales	Methanomassiliicoccaceae	Group9	NA	-0.377425	-0.206977
93010b75aca10428ce22ee5eaa0fe481	Archaea	Euryarchaeota	Thermoplasmata	Methanomassiliicoccales	Methanomassiliicoccaceae	Group9	Group9 sp. ISO4-G1	-0.488515	-0.466337
5f06cc6d7070453db0e35e801238b8b7	Archaea	Euryarchaeota	Thermoplasmata	Methanomassiliicoccales	Methanomassiliicoccaceae	Group9	NA	-0.0566514	-0.150087
3c6f75131eda85ffd8e49faadd8059d6	Archaea	Euryarchaeota	Methanobacteria	Methanobacteriales	Methanobacteriaceae	Methanobacterium	Methanobacterium alkaliphilum	3.14364	2.53722
696dbc2f2ed5c38898d6fb670bc1f7b5	Archaea	Euryarchaeota	Methanobacteria	Methanobacteriales	Methanobacteriaceae	Methanobacterium	Methanobacterium alkaliphilum	2.78291	1.97507
6efa9e5345fb90fbabcf37ad83eef435	Archaea	Euryarchaeota	Methanobacteria	Methanobacteriales	Methanobacteriaceae	Methanobacterium	NA	1.97921	1.49687
aba054103bb2174a100223afb242651d	Archaea	Euryarchaeota	Methanobacteria	Methanobacteriales	Methanobacteriaceae	Methanobacterium	NA	0.995205	0.321315
bb8849696d1b8f8f0cc71d640c67b020	Archaea	Euryarchaeota	Methanobacteria	Methanobacteriales	Methanobacteriaceae	Methanobacterium	Methanobacterium alkaliphilum	2.61034	1.65359
8540465e0cd4cb9a940a68fd8f26b0de	Archaea	Euryarchaeota	Methanobacteria	Methanobacteriales	Methanobacteriaceae	Methanobacterium	Methanobacterium alkaliphilum	3.41251	2.90266
795bd0b5715da9141549285033553c41	Archaea	Euryarchaeota	Methanobacteria	Methanobacteriales	Methanobacteriaceae	Methanobacterium	Methanobacterium alkaliphilum	-0.646739	-0.54743
a4318b31c3d129802e8e508421f3c9ac	Archaea	Euryarchaeota	Methanobacteria	Methanobacteriales	Methanobacteriaceae	Methanobrevibacter	Methanobrevibacter boviskoreani clade	0.706104	-0.598512
abd6846b8dd1b9f0637380e0c369601f	Archaea	Euryarchaeota	Methanobacteria	Methanobacteriales	Methanobacteriaceae	Methanobrevibacter	Methanobrevibacter boviskoreani clade	0.80477	-0.679605
5dd9d6367723c9811c4fe0d6c1bffb85	Archaea	Euryarchaeota	Methanobacteria	Methanobacteriales	Methanobacteriaceae	Methanobrevibacter	NA	2.05979	1.21621
0e348defe031d1833c97e64b7db5df3f	Archaea	Euryarchaeota	Methanobacteria	Methanobacteriales	Methanobacteriaceae	Methanobrevibacter	Methanobrevibacter gottschalkii clade	3.64819	2.60783
5a205db87cff1c1836bc772365d96985	Archaea	Euryarchaeota	Methanobacteria	Methanobacteriales	Methanobacteriaceae	Methanobrevibacter	Methanobrevibacter boviskoreani clade	0.333372	-0.529197
f9f9be274b7e4536d97bf39aeaef1660	Archaea	Euryarchaeota	Methanobacteria	Methanobacteriales	Methanobacteriaceae	Methanobrevibacter	Methanobrevibacter boviskoreani clade	0.0185871	-0.737142
e44bb744f52186e09d97c454b9ca2fa7	Archaea	Euryarchaeota	Methanobacteria	Methanobacteriales	Methanobacteriaceae	Methanobrevibacter	Methanobrevibacter boviskoreani clade	0.309258	-0.686059
f105a2c73c653749be2fe51fb2f0c11c	Archaea	Euryarchaeota	Methanobacteria	Methanobacteriales	Methanobacteriaceae	Methanobrevibacter	Methanobrevibacter boviskoreani clade	0.567345	-0.390568
d2bf751ceb9cb3d7a64dc627d04525dd	Archaea	Euryarchaeota	Methanobacteria	Methanobacteriales	Methanobacteriaceae	Methanobrevibacter	Methanobrevibacter gottschalkii clade	0.978649	0.128728
12ee52c0f5d3814ef329121b01a60ba1	Archaea	Euryarchaeota	Methanobacteria	Methanobacteriales	Methanobacteriaceae	Methanobrevibacter	Methanobrevibacter gottschalkii clade	0.811665	-0.454476
6ce6122fe471bcc973b2442c7cd004ee	Archaea	Euryarchaeota	Methanobacteria	Methanobacteriales	Methanobacteriaceae	Methanobrevibacter	Methanobrevibacter gottschalkii clade	4.84096	4.14081
a10629ffc8f4c5c5b6ac39691eff9135	Archaea	Euryarchaeota	Methanobacteria	Methanobacteriales	Methanobacteriaceae	Methanobrevibacter	Methanobrevibacter boviskoreani clade	0.680864	-0.540976
1adca64175f72dc0f06735321ae14659	Archaea	Euryarchaeota	Methanobacteria	Methanobacteriales	Methanobacteriaceae	Methanobrevibacter	Methanobrevibacter boviskoreani clade	0.270618	-0.865235
1c2f32887c1ff42e8ad5ac98d442b81d	Archaea	Euryarchaeota	Methanobacteria	Methanobacteriales	Methanobacteriaceae	Methanobrevibacter	Methanobrevibacter ruminantium clade	3.38715	2.41997
02bc18c1d41cba0d2f5c48f2b83af64a	Archaea	Euryarchaeota	Methanobacteria	Methanobacteriales	Methanobacteriaceae	Methanobrevibacter	Methanobrevibacter gottschalkii clade	3.96697	3.11526
2afa32c29c52ceecd4d135b53f046f49	Archaea	Euryarchaeota	Methanobacteria	Methanobacteriales	Methanobacteriaceae	Methanobrevibacter	Methanobrevibacter gottschalkii clade	4.11134	3.33315
3efd38d36791b08e6d32c40dc4b51ca9	Archaea	Euryarchaeota	Methanobacteria	Methanobacteriales	Methanobacteriaceae	Methanobrevibacter	Methanobrevibacter boviskoreani clade	-0.0852794	-0.777688
accb95c815415490e0e8eae4104ee172	Archaea	Euryarchaeota	Methanobacteria	Methanobacteriales	Methanobacteriaceae	Methanobrevibacter	NA	3.00281	1.86235
e1c0afe9c3abd1ccb4e13089dd6e2e12	Archaea	Euryarchaeota	Methanobacteria	Methanobacteriales	Methanobacteriaceae	Methanobrevibacter	NA	1.67564	0.175795
5d3818476483bbdb10c52c47883bd9ae	Archaea	Euryarchaeota	Methanobacteria	Methanobacteriales	Methanobacteriaceae	Methanobrevibacter	NA	1.82225	1.09329
5dcb1c4584389f9df59efda4bc392d65	Archaea	Euryarchaeota	Methanobacteria	Methanobacteriales	Methanobacteriaceae	Methanobrevibacter	Methanobrevibacter gottschalkii clade	-0.927743	-0.334606
70c608dc82d4f4e4060c08966aab72e2	Archaea	Euryarchaeota	Methanobacteria	Methanobacteriales	Methanobacteriaceae	Methanobrevibacter	Methanobrevibacter boviskoreani clade	0.243336	-0.436464
befe9967aef941badfb86dd83fe2628c	Archaea	Euryarchaeota	Methanobacteria	Methanobacteriales	Methanobacteriaceae	Methanobrevibacter	Methanobrevibacter gottschalkii clade	3.01639	2.29823
a9863db72390fef31e1ef7d02b209e50	Archaea	Euryarchaeota	Methanobacteria	Methanobacteriales	Methanobacteriaceae	Methanobrevibacter	NA	0.906596	0.216534
f175d93a05e1bb5236d9ef2ed38efe4c	Archaea	Euryarchaeota	Methanobacteria	Methanobacteriales	Methanobacteriaceae	Methanobrevibacter	NA	-0.937321	-0.529197
8a2551f9a850f1346212bf8b995fbc85	Archaea	Euryarchaeota	Methanobacteria	Methanobacteriales	Methanobacteriaceae	Methanobrevibacter	Methanobrevibacter boviskoreani clade	-0.313055	-0.887549
0b1b5eff9df51b720b0f2e127e66949e	Archaea	Euryarchaeota	Methanobacteria	Methanobacteriales	Methanobacteriaceae	Methanobrevibacter	Methanobrevibacter gottschalkii clade	1.45114	0.650085
069448e3a1508937d8b8e2f83392558c	Archaea	Euryarchaeota	Methanobacteria	Methanobacteriales	Methanobacteriaceae	Methanobrevibacter	Methanobrevibacter boviskoreani clade	0.153836	-0.557966
5efd150b3ea965ed26f5349fb0a9c10b	Archaea	Euryarchaeota	Methanobacteria	Methanobacteriales	Methanobacteriaceae	Methanobrevibacter	Methanobrevibacter ruminantium clade	0.588741	0.0719292
61d3d4735859a0a437aa559684169902	Archaea	Euryarchaeota	Methanobacteria	Methanobacteriales	Methanobacteriaceae	Methanobrevibacter	NA	2.2121	1.57421
c8e033665a8bba462e90623ed7244c19	Archaea	Euryarchaeota	Methanobacteria	Methanobacteriales	Methanobacteriaceae	Methanobrevibacter	Methanobrevibacter smithii	4.87757	4.23325
a0b7ae1772dc46ecac98f973620301e0	Archaea	Euryarchaeota	Methanobacteria	Methanobacteriales	Methanobacteriaceae	Methanobrevibacter	Methanobrevibacter gottschalkii clade	2.74725	2.27481
adf6944922bc880040d68a570c8201b5	Archaea	Euryarchaeota	Methanobacteria	Methanobacteriales	Methanobacteriaceae	Methanobrevibacter	NA	4.1609	3.24197
d38262b3098c17a356070eda5725ca64	Archaea	Euryarchaeota	Methanobacteria	Methanobacteriales	Methanobacteriaceae	Methanobrevibacter	NA	1.36962	0.689197
3d85e1030c736195e855c4c85ec8edf2	Archaea	Euryarchaeota	Methanobacteria	Methanobacteriales	Methanobacteriaceae	Methanobrevibacter	Methanobrevibacter gottschalkii clade	3.50965	2.93216
916c7711c7b7ec1349f0a8f234fe0b76	Archaea	Euryarchaeota	Methanobacteria	Methanobacteriales	Methanobacteriaceae	Methanobrevibacter	Methanobrevibacter boviskoreani clade	0.196564	-0.529197
91a820df7f9c4c924171307344ce0127	Archaea	Euryarchaeota	Methanobacteria	Methanobacteriales	Methanobacteriaceae	Methanobrevibacter	NA	1.69734	1.1033
2e7f5b2f96cf05f050c09bceac3625cb	Archaea	Euryarchaeota	Methanobacteria	Methanobacteriales	Methanobacteriaceae	Methanobrevibacter	Methanobrevibacter ruminantium clade	1.86223	1.10572
482282483c5bcc3ab6c260b9340b28a1	Archaea	Euryarchaeota	Methanobacteria	Methanobacteriales	Methanobacteriaceae	Methanobrevibacter	NA	1.62719	1.04622
63d70a233cefe847f3e58a2effb11ce4	Archaea	Euryarchaeota	Methanobacteria	Methanobacteriales	Methanobacteriaceae	Methanobrevibacter	NA	-1.0372	-0.762273
ba4a2669bd2205d2756ed316f61873d1	Archaea	Euryarchaeota	Methanobacteria	Methanobacteriales	Methanobacteriaceae	Methanobrevibacter	Methanobrevibacter gottschalkii clade	0.0827506	-0.529198
970028f8e2391d75ad1e24a5c30a0ee0	Archaea	Euryarchaeota	Methanobacteria	Methanobacteriales	Methanobacteriaceae	Methanobrevibacter	NA	-0.622254	-0.369091
35e6b1174daf3979b5cb2980200f637f	Archaea	Euryarchaeota	Methanobacteria	Methanobacteriales	Methanobacteriaceae	Methanobrevibacter	NA	-0.180718	-0.350022
f9583fd6155f438cb1b72ff7f960ec5f	Archaea	Euryarchaeota	Methanomicrobia	Methanosarcinales	Methanosarcinaceae	Methanolobus	NA	-1.13707	-0.299776
cb445b5822b92cc972082c2b3d7646f7	Archaea	Euryarchaeota	Methanomicrobia	Methanosarcinales	Methanosarcinaceae	Methanolobus	Methanolobus taylorii	-0.764856	-0.134073
be2394d3d0e8f625615cdb193e0d3ca9	Archaea	Euryarchaeota	Methanomicrobia	Methanosarcinales	Methanosarcinaceae	Methanolobus	NA	-1.01104	-0.598512
9ed0c440e489368ee2d6701b7522aa3f	Archaea	Euryarchaeota	Methanomicrobia	Methanosarcinales	Methanosarcinaceae	Methanolobus	Methanolobus taylorii	-0.911168	-0.737142
3eb619812b5e0311a6f1249894aebfa9	Archaea	Euryarchaeota	Methanobacteria	Methanobacteriales	Methanobacteriaceae	Methanosphaera	Methanosphaera sp. ISO3-F5	2.34994	1.57073
e61c03f41bdc9fac7e45580dc69d7392	Archaea	Euryarchaeota	Methanobacteria	Methanobacteriales	Methanobacteriaceae	Methanosphaera	NA	0.91528	0.282772
c9c41068469a6c29b07b96855f58a946	Archaea	Euryarchaeota	Methanobacteria	Methanobacteriales	Methanobacteriaceae	Methanosphaera	NA	-1.00033	-0.737142
aa6144a09892c833dd87ae217be04c3c	Archaea	Euryarchaeota	Methanobacteria	Methanobacteriales	Methanobacteriaceae	Methanosphaera	NA	-0.827869	-0.616744
2b224a8165c11c10f47e803263b657bc	Archaea	Euryarchaeota	Methanobacteria	Methanobacteriales	Methanobacteriaceae	Methanosphaera	NA	-0.645101	-0.431115
20a648d99649458fcff01b083699638a	Archaea	Euryarchaeota	Thermoplasmata	Methanomassiliicoccales	Methanomassiliicoccaceae	NA	NA	-1.07406	-0.537899
2d4926601158af2a159f053eb1860770	Archaea	Euryarchaeota	Methanobacteria	Methanobacteriales	Methanobacteriaceae	NA	NA	1.39864	0.63688
58c24afea499a2c6db731ee9345ddc8e	Archaea	Euryarchaeota	Thermoplasmata	Methanomassiliicoccales	Methanomassiliicoccaceae	NA	NA	-0.911168	-0.27707
c07b13777f9d26d78efa7b1806ca849f	Archaea	Euryarchaeota	Thermoplasmata	Methanomassiliicoccales	Methanomassiliicoccaceae	NA	NA	-1.01104	-0.667827
fae087a45ef99c672b902ccdb569db4c	Archaea	Euryarchaeota	Methanomicrobia	Methanomicrobiales	Methanomicrobiaceae	NA	NA	1.0878	0.119984
f8e8a5aa6a9acb36d04b9832b2afd117	Archaea	Euryarchaeota	Methanobacteria	Methanobacteriales	Methanobacteriaceae	NA	NA	0.840142	0.0383636
1b4048bb254f4e7bd7cdb539c78f6c74	Archaea	Euryarchaeota	Thermoplasmata	Methanomassiliicoccales	Methanomassiliicoccaceae	NA	NA	-0.937321	-0.518661
028ade4f71e9d0ea28a9fe88f80459df	Archaea	Euryarchaeota	Thermoplasmata	Methanomassiliicoccales	Methanomassiliicoccaceae	NA	NA	-0.948029	-0.478115
9985bd76bb86ae5f1cccf4e3d8a1c2a3	Archaea	Euryarchaeota	Thermoplasmata	Methanomassiliicoccales	Methanomassiliicoccaceae	NA	NA	-0.974182	-0.598512
5ea3b082cb76f12a498cda55bc41188a	Archaea	Euryarchaeota	Thermoplasmata	Methanomassiliicoccales	Methanomassiliicoccaceae	NA	NA	-0.974182	-0.610291
d6bfbf6743b77c905cf66e31d07f852d	Archaea	Euryarchaeota	Thermoplasmata	Methanomassiliicoccales	Methanomassiliicoccaceae	NA	NA	-1.0372	-0.762273
0c4f98fbb3da5589e5a84ee6c11b29a4	Archaea	NA	NA	NA	NA	NA	NA	-1.13707	-0.679605
8680b46836e220ff908cd0b5ec645ece	Archaea	Euryarchaeota	Thermoplasmata	Methanomassiliicoccales	Methanomassiliicoccaceae	NA	NA	-0.608241	-0.150779
f35cf3be42979439ffdb4bed0b2572f1	Archaea	Euryarchaeota	Thermoplasmata	Methanomassiliicoccales	Methanomassiliicoccaceae	NA	NA	-0.874308	-0.598512
989435f7fd4dc7a8126f8492dc524a67	Archaea	Euryarchaeota	Methanomicrobia	Methanomicrobiales	Methanomicrobiaceae	NA	NA	-0.681557	-0.517419
4ffe2de62ec4e7d74609c903526cec43	Archaea	Euryarchaeota	Thermoplasmata	Methanomassiliicoccales	Methanomassiliicoccaceae	NA	NA	-0.685268	-0.422153
4a1ad324b67a21898c613bf96c960885	Archaea	Euryarchaeota	Thermoplasmata	Methanomassiliicoccales	Methanomassiliicoccaceae	NA	NA	-0.638829	-0.537899
c72f02f8f505e6103ba96c2d49a2c87e	Archaea	Euryarchaeota	Thermoplasmata	Methanomassiliicoccales	Methanomassiliicoccaceae	NA	NA	-1.00033	-0.696595
5f29733920cf86eb9f2129801d92d0db	Archaea	Euryarchaeota	Thermoplasmata	Methanomassiliicoccales	Methanomassiliicoccaceae	NA	NA	-0.948029	-0.726606
b061dd33a8696bec20356b107b92bc42	Archaea	Euryarchaeota	NA	NA	NA	NA	NA	-0.645101	-0.639059
