# Supplementary material for: Programming rumen microbiome development in calves with the anti-methanogenic compound 3-NOP
Source: Anim Microbiome. 2024 Oct 25;6:60. doi: 10.1186/s42523-024-00343-2 (PMC11515290; doi:10.1186/s42523-024-00343-2)
Supplement: Supplementary file 9 — Supplementary Material 9 [file 42523_2024_343_MOESM9_ESM.xlsx]

## Sheet: Week 10
									Mean clr values
ASV	Kingdom	Phylum	Class	Order	Family	Genus	Species	NA.	Control	3-NOP
1c2d1bfbe0fcd90c1e41b6a9521386d7	Eukaryota	SAR	Alveolata	Ciliophora	Trichostomatia	Isotricha	Isotricha_prostoma	AM158454.1.1640	0.28857	-1.62315
f2c196c44c676ae2b6acad654b31e63a	Eukaryota	SAR	Alveolata	Ciliophora	Trichostomatia	Isotricha	Isotricha_prostoma	NA	0.658392	-1.55384
d61c48a17a964b6f75862c10af770bab	Eukaryota	SAR	Alveolata	Ciliophora	Trichostomatia	Isotricha	Isotricha_prostoma	NA	1.01621	-1.51329
9107b4936c11b01588161b1b0d70b104	Eukaryota	SAR	Alveolata	Ciliophora	Trichostomatia	Isotricha	Isotricha_prostoma	NA	1.52642	-1.33412
95c7e8a619d8ab4e77ce1bf9db156177	Eukaryota	SAR	Alveolata	Ciliophora	Trichostomatia	Polyplastron	NA	NA	-0.341491	-1.37466
e0390ffeaca91ea8461aa43907ca8138	Eukaryota	SAR	Alveolata	Ciliophora	Trichostomatia	Entodinium	NA	NA	-0.446022	-1.55384
a2fe89752f7adde27109c64709baf644	Eukaryota	SAR	Alveolata	Ciliophora	Trichostomatia	Ophryoscolex	uncultured_rumen_protozoa	NA	-0.445151	-1.34589
bbf56c4c54b637c0a2a1c19541da25a9	Eukaryota	SAR	Alveolata	Ciliophora	Trichostomatia	NA	NA	NA	-1.29035	0.699167
a47b5b202842ab955184e6cf20a85eed	Eukaryota	SAR	Alveolata	Ciliophora	Trichostomatia	NA	NA	NA	-0.608433	-1.55384
574a898df10bae1a64fed4d260a60065	Eukaryota	SAR	Alveolata	Ciliophora	Trichostomatia	Isotricha	NA	NA	1.28525	-0.573693

## Sheet: Week 15
									Mean clr values
ASV	Kingdom	Phylum	Class	Order	Family	Genus	Species	NA.	Control	3-NOP
890caf4831f423f84c55beaeee7efd6c	Eukaryota	SAR	Alveolata	Ciliophora	Trichostomatia	Eremoplastron	NA	NA	-1.17749	1.02089
37ee9fba0e5d42651abed9a17320f075	Eukaryota	SAR	Alveolata	Ciliophora	Trichostomatia	Polyplastron	NA	NA	0.450073	-1.16412
acf9ed5db40321b5fc00f983e010b7e0	Eukaryota	SAR	Alveolata	Ciliophora	Trichostomatia	Polyplastron	NA	NA	1.89352	0.263652
43dcb097dffaf9d9baab31708135936d	Eukaryota	SAR	Alveolata	Ciliophora	Trichostomatia	Entodinium	uncultured_Canadian_Arcott_wether_rumen_protozoa	DQ832561.1.1364	-0.729552	2.27417
5424497dd6929e10833acfb387ae73a4	Eukaryota	SAR	Alveolata	Ciliophora	Trichostomatia	Dasytricha	uncultured_rumen_protozoa	NA	-0.830918	-0.170158
cfefbbbdd59203599424b7ad6872ab76	Eukaryota	SAR	Alveolata	Ciliophora	Trichostomatia	Isotricha	NA	NA	0.00213271	-1.16412
c36750312f70093afa9a17b3aed22a2d	Eukaryota	SAR	Alveolata	Ciliophora	Trichostomatia	Isotricha	Isotricha_prostoma	NA	0.0193809	-1.02549
0a514b83f4c6fc964d13ec5fec48e55f	Eukaryota	SAR	Alveolata	Ciliophora	Trichostomatia	Entodinium	uncultured_Canadian_Arcott_wether_rumen_protozoa	DQ832561.1.1364	-0.729552	0.716005
a0c9736ffa6333adae671b0351126335	Eukaryota	SAR	Alveolata	Ciliophora	Trichostomatia	Polyplastron	NA	NA	3.29257	1.4932
2d90c3543961623010e78833c0ae032b	Eukaryota	SAR	Alveolata	Ciliophora	Trichostomatia	Entodinium	NA	NA	-1.00421	0.366957
915998f5b43cee01464daec21706194f	Eukaryota	SAR	Alveolata	Ciliophora	Trichostomatia	Eremoplastron	NA	NA	-0.729552	1.01744
4fb27ccb359e57e162d156cde91d2dca	Eukaryota	SAR	Alveolata	Ciliophora	Trichostomatia	Dasytricha	NA	NA	-0.0069592	1.01456
8c55f4f65e6937647d0eb72543bc9d5b	Eukaryota	SAR	Alveolata	Ciliophora	Trichostomatia	Eremoplastron	NA	NA	-0.775133	1.06827
98b91c1d3184faa354c7a540fb5d5ac9	Eukaryota	SAR	Alveolata	Ciliophora	Trichostomatia	Isotricha	NA	NA	0.0315785	-1.16412
c55c685fb8c0296c208e2dea615d301a	Eukaryota	SAR	Alveolata	Ciliophora	Trichostomatia	Polyplastron	NA	NA	0.615038	-0.805769
38ef77787c6c4aed8c9873d94a9fca50	Eukaryota	SAR	Alveolata	Ciliophora	Trichostomatia	Eremoplastron	NA	NA	-1.00421	0.454755
f2c196c44c676ae2b6acad654b31e63a	Eukaryota	SAR	Alveolata	Ciliophora	Trichostomatia	Isotricha	Isotricha_prostoma	NA	0.710436	-1.02549
9107b4936c11b01588161b1b0d70b104	Eukaryota	SAR	Alveolata	Ciliophora	Trichostomatia	Isotricha	Isotricha_prostoma	NA	1.14503	-0.944399
3a127363225303d664b90206035334b0	Eukaryota	SAR	Alveolata	Ciliophora	Trichostomatia	NA	NA	NA	1.02046	-0.66714
0f75b0a75d032ca2736f09f8884b9abf	Eukaryota	SAR	Alveolata	Ciliophora	Trichostomatia	Isotricha	Isotricha_prostoma	NA	-1.00421	-0.66714

## Sheet: Week 22
									Mean clr values
ASV	Kingdom	Phylum	Class	Order	Family	Genus	Species	NA.	Control	3-NOP
a4c4cf8d7b63183fef54745b4d5ec1d0	Eukaryota	SAR	Alveolata	Ciliophora	Trichostomatia	NA	NA	NA	-1.7414	-0.448688
2ed21ba11b05c161af78f6d6919e1299	Eukaryota	SAR	Alveolata	Ciliophora	Trichostomatia	NA	NA	NA	-1.7414	-0.394789
b3b1f3b34274ad33da145cb206a80bf1	Eukaryota	SAR	Alveolata	Ciliophora	Trichostomatia	NA	NA	NA	-1.58045	1.3233
25fc50cbdee2f53190b8fe50efdd5682	Eukaryota	SAR	Alveolata	Ciliophora	Trichostomatia	NA	NA	NA	-1.60277	-0.405376
82b445ad3037feab1f03e0637c0bce51	Eukaryota	SAR	Alveolata	Ciliophora	Trichostomatia	Ophryoscolex	NA	NA	-1.53345	0.960412
0943f85d4e040f3c06b9c86cde74e659	Eukaryota	SAR	Alveolata	Ciliophora	Trichostomatia	Ophryoscolex	NA	NA	-1.7414	0.0189687
82b97b4972bf1c11d3d9682b85f882f5	Eukaryota	SAR	Alveolata	Ciliophora	Trichostomatia	Ophryoscolex	NA	NA	-0.654701	2.39086
28ebd288b883baa2c1eb28682086e1d8	Eukaryota	SAR	Alveolata	Ciliophora	Trichostomatia	Entodinium	uncultured_rumen_protozoa	NA	2.24628	0.943549
375b99c5d2bb30819e8b0d937fa10ea1	Eukaryota	SAR	Alveolata	Ciliophora	Trichostomatia	NA	NA	NA	-1.28496	-0.566785
2fe2f4a627070bc0dfad13c99d025e35	Eukaryota	SAR	Alveolata	Ciliophora	Trichostomatia	Entodinium	NA	NA	3.008	1.7729
8c55f4f65e6937647d0eb72543bc9d5b	Eukaryota	SAR	Alveolata	Ciliophora	Trichostomatia	Eremoplastron	NA	NA	-1.47059	-0.0252623
3ddfc64cdae7d5bbcbd19cfcc234536b	Eukaryota	SAR	Alveolata	Ciliophora	Trichostomatia	Eudiplodinium	uncultured_rumen_protozoa	HM212071.1.1534	-1.41181	-0.299909
ef263749d4336561ef4dc6ed05800298	Eukaryota	SAR	Alveolata	Ciliophora	Trichostomatia	Dasytricha	uncultured_rumen_protozoa	AF502925.1.1371	4.27969	3.07954
4ffac5627e9a58a77ed6ccf062a2ebaa	Eukaryota	SAR	Alveolata	Ciliophora	Trichostomatia	Ophryoscolex	NA	NA	-1.7414	-0.665806
b82c59536370d38f8d804cfaa3ce479a	Eukaryota	SAR	Alveolata	Ciliophora	Trichostomatia	NA	NA	NA	0.954598	2.4993
af06c3e2789883b37baa83dc76c7e873	Eukaryota	SAR	Alveolata	Ciliophora	Trichostomatia	Entodinium	NA	NA	1.65346	0.650364
a0c1e1b6ed4647f13a3fba81981d7581	Eukaryota	SAR	Alveolata	Ciliophora	Trichostomatia	Eudiplodinium	uncultured_rumen_protozoa	NA	2.50318	4.15546
c20d36b9ff8f82c4c14c45f380ccd673	Eukaryota	SAR	Alveolata	Ciliophora	Trichostomatia	Eudiplodinium	uncultured_rumen_protozoa	NA	-1.2221	-0.218769
589dc7aa31bb782d02e88d7271bbaf71	Eukaryota	SAR	Alveolata	Ciliophora	Trichostomatia	Entodinium	NA	NA	2.43237	0.961105
09ad737e1df223eadbaa535ea28d353b	Eukaryota	SAR	Alveolata	Ciliophora	Trichostomatia	NA	NA	NA	0.313594	-0.547709
38ef77787c6c4aed8c9873d94a9fca50	Eukaryota	SAR	Alveolata	Ciliophora	Trichostomatia	Eremoplastron	NA	NA	-1.2221	-0.291744
79a63225ba9a6870a7366a8e00d49adf	Eukaryota	SAR	Alveolata	Ciliophora	Trichostomatia	NA	NA	NA	-0.405253	0.474378
86be0043994e7576504aa92e4951dd1c	Eukaryota	SAR	Alveolata	Ciliophora	Trichostomatia	Polyplastron	NA	NA	-0.115613	-0.943794
465de7878308c7dd7c63661e0b2ed98f	Eukaryota	SAR	Alveolata	Ciliophora	Trichostomatia	Metadinium	NA	NA	3.07542	1.55625
e257b77d4dd16b6fddcdfd7b8f9c9aa2	Eukaryota	SAR	Alveolata	Ciliophora	Trichostomatia	NA	NA	NA	-1.35428	-0.786849
a2e0740e530451cdfd190ea237202b6b	Eukaryota	SAR	Alveolata	Ciliophora	Trichostomatia	Dasytricha	NA	NA	1.07839	0.0632428
0ec04d1e913e1c0603443d8f46790c13	Eukaryota	SAR	Alveolata	Ciliophora	Trichostomatia	Dasytricha	NA	NA	0.191873	-0.515832
96800ad839ff9d45e387cc2c8a53711d	Eukaryota	SAR	Alveolata	Ciliophora	Trichostomatia	Isotricha	Isotricha_intestinalis	AM158441.1.1639	0.138377	-0.614853
76fe8d711c62c17eb9e9578a2883388a	Eukaryota	SAR	Alveolata	Ciliophora	Trichostomatia	NA	NA	NA	3.22368	4.61099
e54609cfd76ceeadad59b310ae28f75d	Eukaryota	SAR	Alveolata	Ciliophora	Trichostomatia	Eudiplodinium	uncultured_rumen_protozoa	NA	3.31845	4.51635
93bfc48104dec52b6ab7dc7d42420a1f	Eukaryota	SAR	Alveolata	Ciliophora	Trichostomatia	NA	NA	NA	-0.933064	-0.102922
cb120c09810fe42110af20c09e9058ed	Eukaryota	SAR	Alveolata	Ciliophora	Trichostomatia	NA	NA	NA	0.273755	-0.844773
cd48f098bf6d84892002577b8129d1f5	Eukaryota	SAR	Alveolata	Ciliophora	Trichostomatia	NA	NA	NA	-0.30515	-0.943794
d134774cf56d01390672a31aca0e089c	Eukaryota	SAR	Alveolata	Ciliophora	Trichostomatia	NA	NA	NA	1.29924	-0.566785
0823b92d90265f5003bdf1394cad1e6a	Eukaryota	SAR	Alveolata	Ciliophora	Trichostomatia	Metadinium	Metadinium_medium	NA	4.90248	3.2814
e99abbfda1a4b84a2511298411308578	Eukaryota	SAR	Alveolata	Ciliophora	Trichostomatia	Metadinium	uncultured_rumen_protozoa	NA	0.815602	2.06708
3831ddf629b0df41e2da1ab5ddec8fea	Eukaryota	SAR	Alveolata	Ciliophora	Trichostomatia	Dasytricha	NA	NA	0.60725	-0.300964
6c0410070fe1be1e08235be36b002cda	Eukaryota	SAR	Alveolata	Ciliophora	Trichostomatia	Entodinium	NA	NA	-1.28496	-0.803675
c3edbed6f1f8f1aaf42bd7cfd7c73458	Eukaryota	SAR	Alveolata	Ciliophora	Trichostomatia	NA	NA	NA	1.70172	2.88794
ca59b235744ce5cda6f3c31cc579221a	Eukaryota	SAR	Alveolata	Ciliophora	Trichostomatia	NA	NA	NA	0.379704	-0.588807
8c0f6b53b019d8eb7726dc0599c5ae87	Eukaryota	SAR	Alveolata	Ciliophora	Trichostomatia	Entodinium	NA	NA	0.426673	-0.368743
6809f94a45303b2af3ae463b648c2ec2	Eukaryota	SAR	Alveolata	Ciliophora	Trichostomatia	Entodinium	NA	NA	-1.09401	-0.573755
37ee9fba0e5d42651abed9a17320f075	Eukaryota	SAR	Alveolata	Ciliophora	Trichostomatia	Polyplastron	NA	NA	0.711509	0.0247666
0ac3be45cb4e59086b61b0224b05eae4	Eukaryota	SAR	Alveolata	Ciliophora	Trichostomatia	Isotricha	NA	NA	-0.0813001	-1.10074
ea6ae35e0468c4ac68d0e622be90a8f8	Eukaryota	SAR	Alveolata	Ciliophora	Trichostomatia	Polyplastron	uncultured_rumen_protozoa	NA	1.78312	0.947358
6e896c218f7dbdc1823113d83c9a0533	Eukaryota	SAR	Alveolata	Ciliophora	Trichostomatia	Metadinium	Metadinium_medium	NA	2.92859	1.6287
c716ec0762343d4feda03be7a1babf73	Eukaryota	SAR	Alveolata	Ciliophora	Trichostomatia	Entodinium	NA	NA	-0.947375	-0.343836
e2abe858a6975ab13ce889ad80bcf14e	Eukaryota	SAR	Alveolata	Ciliophora	Trichostomatia	NA	NA	NA	0.372266	-0.291744
882c1ef3ef506ce7465dc6da64c2f4b6	Eukaryota	SAR	Alveolata	Ciliophora	Trichostomatia	NA	NA	NA	2.04069	1.17997
fa08f098859231792a948b9398aa6070	Eukaryota	SAR	Alveolata	Ciliophora	Trichostomatia	Entodinium	NA	NA	1.73519	0.801883
6677d695f5dc754b79229d4c8f96f7ed	Eukaryota	SAR	Alveolata	Ciliophora	Trichostomatia	NA	NA	NA	1.30587	2.50945
c447a6bb559ee1cd3958c528bbb121ca	Eukaryota	SAR	Alveolata	Ciliophora	Trichostomatia	Entodinium	NA	NA	0.516694	-0.435887
ea054d3d2dc71852ebc506ed8496c4e5	Eukaryota	SAR	Alveolata	Ciliophora	Trichostomatia	NA	NA	NA	-1.18845	-0.515832
a88fcbf1ae44dec8b8a297312dab69be	Eukaryota	SAR	Alveolata	Ciliophora	Trichostomatia	NA	NA	NA	1.89382	0.210968
fb9bdadd4db121d22cf067e733d2de35	Eukaryota	SAR	Alveolata	Ciliophora	Trichostomatia	Entodinium	NA	NA	-1.39482	-0.803675
77bf3b04e9c2a8c6de6469f3b2dc2677	Eukaryota	SAR	Alveolata	Ciliophora	Trichostomatia	Entodinium	NA	NA	-1.23388	-0.822751
4b4f1b47d63659a5f741f19369b67c4c	Eukaryota	SAR	Alveolata	Ciliophora	Trichostomatia	NA	NA	NA	0.802281	0.136218
422a6549dfdbcdb8489102bd34ee9d95	Eukaryota	SAR	Alveolata	Ciliophora	Trichostomatia	Metadinium	NA	NA	-0.19502	1.0163
e5505f7ac2feb86ff8aaa8bd934f74af	Eukaryota	SAR	Alveolata	Ciliophora	Trichostomatia	NA	NA	NA	0.979161	-0.0824963
fbe93e70c89c8ad23d7a70c8abd868e4	Eukaryota	SAR	Alveolata	Ciliophora	NA	NA	NA	NA	-1.20387	-0.704654
705f46788a90836542b93b41db57e141	Eukaryota	SAR	Alveolata	Ciliophora	Trichostomatia	Polyplastron	NA	NA	0.11954	-0.844773
3fa3dcaf34a06589ab55465ce1f5d222	Eukaryota	SAR	Alveolata	Ciliophora	Trichostomatia	Ophryoscolex	NA	NA	-1.47749	-0.745752
531a065dc4e5b63ceab41eb7d34875da	Eukaryota	SAR	Alveolata	Ciliophora	Trichostomatia	Entodinium	NA	NA	-1.25619	-0.786849
40dbb2e5dc1e535dfe1004829ece3a20	Eukaryota	SAR	Alveolata	Ciliophora	Trichostomatia	Eudiplodinium	NA	NA	-0.0642393	1.19297
bbf56c4c54b637c0a2a1c19541da25a9	Eukaryota	SAR	Alveolata	Ciliophora	Trichostomatia	NA	NA	NA	0.345151	-0.844773
860f3e7a378c308ba11fd82cdcd1d48d	Eukaryota	SAR	Alveolata	Ciliophora	Trichostomatia	Charonina	Charonina_ventriculi	KJ870174.1.1537	-1.47749	-0.870819
72ddb23680ed971abf2cadd37ffb7aa4	Eukaryota	SAR	Alveolata	Ciliophora	Trichostomatia	Metadinium	Metadinium_medium	NA	4.87754	3.83711
ae44d49771bb6a8454cd0caca7b7c045	Eukaryota	SAR	Alveolata	Ciliophora	Trichostomatia	NA	NA	NA	-1.02469	-0.327646
f5e20cc26bf734f8669ce62239f2daa0	Eukaryota	SAR	Alveolata	Ciliophora	Trichostomatia	Isotricha	NA	NA	-1.40128	-0.902696
4fb27ccb359e57e162d156cde91d2dca	Eukaryota	SAR	Alveolata	Ciliophora	Trichostomatia	Dasytricha	NA	NA	0.323007	-0.442857
e49efc6c723fb51de5582755e01c8c11	Eukaryota	SAR	Alveolata	Ciliophora	Trichostomatia	NA	NA	NA	1.51599	2.46976
38cd217d42f84292f7e1adc5d9d0f461	Eukaryota	SAR	Alveolata	Ciliophora	Trichostomatia	NA	NA	NA	-0.0439877	-0.902696
38dc37ab3662327390d0033df255e698	Eukaryota	SAR	Alveolata	Ciliophora	Trichostomatia	NA	NA	NA	0.294793	-0.332841
47cf00cc3fc0ab299166a7859df0f263	Eukaryota	SAR	Alveolata	Ciliophora	Trichostomatia	NA	NA	NA	0.622421	-0.56014
c21aaa94a799c20b3eaacb4fcbec719d	Eukaryota	SAR	Alveolata	Ciliophora	Trichostomatia	Eremoplastron	NA	NA	-1.47749	-1.00172
1bbbfe8ab76e5ab0048c3fc1b8c84e1a	Eukaryota	SAR	Alveolata	Ciliophora	Trichostomatia	NA	NA	NA	3.05662	2.56115
f3de7dbfee727b3a54e70a51c46e7e53	Eukaryota	SAR	Alveolata	Ciliophora	Trichostomatia	Entodinium	uncultured_Canadian_Arcott_wether_rumen_protozoa	DQ832566.1.1368	-1.02106	-0.588807
9c82f2f74dd4e697e7ebd1e08d4b39de	Eukaryota	SAR	Alveolata	Ciliophora	Trichostomatia	NA	NA	NA	4.16309	2.67749
dd535ecbf8994e405eade38ce386bb62	Eukaryota	SAR	Alveolata	Ciliophora	Trichostomatia	NA	NA	NA	-1.39482	-0.803675
a0c9736ffa6333adae671b0351126335	Eukaryota	SAR	Alveolata	Ciliophora	Trichostomatia	Polyplastron	NA	NA	3.42447	2.87255
84ca8a07b2fe154bdae975eb11b3703d	Eukaryota	SAR	Alveolata	Ciliophora	Trichostomatia	Metadinium	Metadinium_minorum	JN116224.1.1364	-1.20387	-0.745752
292254c12e15151a87a44005b9325c68	Eukaryota	SAR	Alveolata	Ciliophora	Trichostomatia	Entodinium	NA	NA	-1.24442	-0.803675
9a0f161595518a45c32b1650ef8dc56d	Eukaryota	SAR	Alveolata	Ciliophora	Trichostomatia	Charonina	Charonina_ventriculi	NA	-1.43229	-0.902696
7e043c58371720258cb772aeeffeeb96	Eukaryota	SAR	Alveolata	Ciliophora	Trichostomatia	Metadinium	Metadinium_medium	NA	-0.454315	0.215481
31b22b54eb9efad0fae0db62659ae4ae	Eukaryota	SAR	Alveolata	Ciliophora	Trichostomatia	Polyplastron	uncultured_rumen_protozoa	HQ162086.1.1536	1.27694	0.76155
d74d3b068a62afb8b812c6371b19e42d	Eukaryota	SAR	Alveolata	Ciliophora	Trichostomatia	Dasytricha	uncultured_rumen_protozoa	NA	-0.493757	-0.943794
f6d7e99cdac8608f0e9fbe26d87b9398	Eukaryota	SAR	Alveolata	Ciliophora	Trichostomatia	NA	NA	NA	-0.687391	-1.10074
98d9e9a0907b561277e268e924da0859	Eukaryota	SAR	Alveolata	Ciliophora	Trichostomatia	Entodinium	uncultured_rumen_protozoa	NA	0.376885	-0.250646
9ff0c9d1e1dff473adce70ef1c56d7b9	Eukaryota	SAR	Alveolata	Ciliophora	Trichostomatia	Eremoplastron	NA	NA	-0.935312	-0.248432
644b841d64e58cc843d804e7fa91a50b	Eukaryota	SAR	Alveolata	Ciliophora	Trichostomatia	NA	NA	NA	2.21247	2.89989
3352947179c285f619f62bf9ef4e6acc	Eukaryota	SAR	Alveolata	Ciliophora	Trichostomatia	Diplodinium	NA	NA	0.864278	-0.241287
0935785f6b5c87545673609c19b2deb1	Eukaryota	SAR	Alveolata	Ciliophora	Trichostomatia	Polyplastron	NA	NA	0.200162	-0.437254
429dab868c18716765a137c52c22cdd3	Eukaryota	SAR	Alveolata	Ciliophora	Trichostomatia	NA	NA	NA	0.142843	-0.844773
5424497dd6929e10833acfb387ae73a4	Eukaryota	SAR	Alveolata	Ciliophora	Trichostomatia	Dasytricha	uncultured_rumen_protozoa	NA	-0.0337217	-0.489786
915998f5b43cee01464daec21706194f	Eukaryota	SAR	Alveolata	Ciliophora	Trichostomatia	Eremoplastron	NA	NA	-0.602988	0.165209
42bdab90e357a1ca4a845849245fdbf7	Eukaryota	SAR	Alveolata	Ciliophora	Trichostomatia	Isotricha	NA	NA	-1.26265	-0.844773
71c34771d284c4b5d75b3e6fa3af72a8	Eukaryota	SAR	Alveolata	Ciliophora	Trichostomatia	Entodinium	NA	NA	-0.0311314	0.713875
a2fc325a3405fcdf4121dee0f4f802ce	Eukaryota	SAR	Alveolata	Ciliophora	Trichostomatia	Eremoplastron	NA	NA	-1.43229	-1.00172
f5473aad1510bfed5d9fcd1a15668b94	Eukaryota	SAR	Alveolata	Ciliophora	Trichostomatia	Entodinium	uncultured_protist	AB992194.1.1493	-1.23388	-0.943794
a0bf7e0fbc65456b318d4e2e51d32ca8	Eukaryota	SAR	Alveolata	Ciliophora	Trichostomatia	Entodinium	NA	NA	0.992812	0.348416

## Sheet: Week 35
									Mean clr values
ASV	Kingdom	Phylum	Class	Order	Family	Genus	Species	NA.	Control	3-NOP
19f0d8a22f8ab8e5a6ff7907ab3baabf	Eukaryota	SAR	Alveolata	Ciliophora	Trichostomatia	Ophryoscolex	NA	NA	-0.504209	1.79531
fd3fbca996b05a5298603d0c1c837b50	Eukaryota	SAR	Alveolata	Ciliophora	Trichostomatia	Ophryoscolex	NA	NA	-0.905697	0.4169
82b445ad3037feab1f03e0637c0bce51	Eukaryota	SAR	Alveolata	Ciliophora	Trichostomatia	Ophryoscolex	NA	NA	0.598873	3.16451
98b91c1d3184faa354c7a540fb5d5ac9	Eukaryota	SAR	Alveolata	Ciliophora	Trichostomatia	Isotricha	NA	NA	0.338719	-1.15189
0943f85d4e040f3c06b9c86cde74e659	Eukaryota	SAR	Alveolata	Ciliophora	Trichostomatia	Ophryoscolex	NA	NA	-0.587892	1.42902
8c55f4f65e6937647d0eb72543bc9d5b	Eukaryota	SAR	Alveolata	Ciliophora	Trichostomatia	Eremoplastron	NA	NA	-1.0561	0.357359
25fc50cbdee2f53190b8fe50efdd5682	Eukaryota	SAR	Alveolata	Ciliophora	Trichostomatia	NA	NA	NA	-1.26405	-0.341557
0ac3be45cb4e59086b61b0224b05eae4	Eukaryota	SAR	Alveolata	Ciliophora	Trichostomatia	Isotricha	NA	NA	0.152961	-0.723508
0a514b83f4c6fc964d13ec5fec48e55f	Eukaryota	SAR	Alveolata	Ciliophora	Trichostomatia	Entodinium	uncultured_Canadian_Arcott_wether_rumen_protozoa	DQ832561.1.1364	0.944879	0.356138
2ed21ba11b05c161af78f6d6919e1299	Eukaryota	SAR	Alveolata	Ciliophora	Trichostomatia	NA	NA	NA	-0.747001	0.357624
82b97b4972bf1c11d3d9682b85f882f5	Eukaryota	SAR	Alveolata	Ciliophora	Trichostomatia	Ophryoscolex	NA	NA	2.94926	4.81358
2489d0d9979426fc5fc223bdf266ab56	Eukaryota	SAR	Alveolata	Ciliophora	Trichostomatia	NA	NA	NA	-0.509616	-1.30592
c7f584c4f8bc365fc1ece86e731e1187	Eukaryota	SAR	Alveolata	Ciliophora	Trichostomatia	NA	NA	NA	-1.26405	-0.468551
a0c1e1b6ed4647f13a3fba81981d7581	Eukaryota	SAR	Alveolata	Ciliophora	Trichostomatia	Eudiplodinium	uncultured_rumen_protozoa	NA	1.85984	2.98024
cfefbbbdd59203599424b7ad6872ab76	Eukaryota	SAR	Alveolata	Ciliophora	Trichostomatia	Isotricha	NA	NA	-0.475291	-1.30592
8de9af3140fc97373ee3a24aa6d35971	Eukaryota	SAR	Alveolata	Ciliophora	Trichostomatia	NA	NA	NA	0.611551	-0.798775
e2abe858a6975ab13ce889ad80bcf14e	Eukaryota	SAR	Alveolata	Ciliophora	Trichostomatia	NA	NA	NA	1.1085	1.30206
0823b92d90265f5003bdf1394cad1e6a	Eukaryota	SAR	Alveolata	Ciliophora	Trichostomatia	Metadinium	Metadinium_medium	NA	2.02333	1.45809
a2fe89752f7adde27109c64709baf644	Eukaryota	SAR	Alveolata	Ciliophora	Trichostomatia	Ophryoscolex	uncultured_rumen_protozoa	NA	-0.319904	-0.696965
6e896c218f7dbdc1823113d83c9a0533	Eukaryota	SAR	Alveolata	Ciliophora	Trichostomatia	Metadinium	Metadinium_medium	NA	0.635282	-0.17072
20c1889f0104981671cbbb52cbedf41c	Eukaryota	SAR	Alveolata	Ciliophora	Trichostomatia	NA	NA	NA	1.26064	0.700667
0ec04d1e913e1c0603443d8f46790c13	Eukaryota	SAR	Alveolata	Ciliophora	Trichostomatia	Dasytricha	NA	NA	1.18909	1.44618
8310adb15174e44f49e3b3ed981f3b92	Eukaryota	SAR	Alveolata	Ciliophora	Trichostomatia	NA	NA	NA	-0.296265	-1.30592
f15f1ce67babdc534b874c95f9d412c7	Eukaryota	SAR	Alveolata	Ciliophora	Trichostomatia	Isotricha	NA	NA	-0.472041	-0.278538
40dbb2e5dc1e535dfe1004829ece3a20	Eukaryota	SAR	Alveolata	Ciliophora	Trichostomatia	Eudiplodinium	NA	NA	-0.102819	0.708567
e28f601be972699e863d43eb9d826876	Eukaryota	SAR	Alveolata	Ciliophora	Trichostomatia	Metadinium	Metadinium_minorum	JN116224.1.1364	0.166542	-0.589734
58b7010e2ae0b8e355525551adfb0ebe	Eukaryota	SAR	Alveolata	Ciliophora	Trichostomatia	NA	NA	NA	1.07978	0.286364
465de7878308c7dd7c63661e0b2ed98f	Eukaryota	SAR	Alveolata	Ciliophora	Trichostomatia	Metadinium	NA	NA	0.58747	0.31871
38dc37ab3662327390d0033df255e698	Eukaryota	SAR	Alveolata	Ciliophora	Trichostomatia	NA	NA	NA	1.48336	1.50427
c4653a57f37e9a7c1d28d014f1408a16	Eukaryota	SAR	Alveolata	Ciliophora	Trichostomatia	NA	NA	NA	0.492831	-0.237798
14e4beca3eb1c85ce79b52b579c73b89	Eukaryota	SAR	Alveolata	Ciliophora	Trichostomatia	Metadinium	Metadinium_minorum	JN116224.1.1364	3.13618	1.93144
8d133dcd401696f168a747933c71890b	Eukaryota	SAR	Alveolata	Ciliophora	Trichostomatia	Isotricha	NA	NA	-0.366334	-0.1755
f877fc728937c0ffb195a1960a54e2ad	Eukaryota	SAR	Alveolata	Ciliophora	Trichostomatia	Metadinium	NA	NA	-0.481805	-0.753723
6232fc70dd12ef9764cff57b99bbf9c8	Eukaryota	SAR	Alveolata	Ciliophora	Trichostomatia	NA	NA	NA	-0.675439	-1.22891
cd48f098bf6d84892002577b8129d1f5	Eukaryota	SAR	Alveolata	Ciliophora	Trichostomatia	NA	NA	NA	0.636875	0.494412
a2e0740e530451cdfd190ea237202b6b	Eukaryota	SAR	Alveolata	Ciliophora	Trichostomatia	Dasytricha	NA	NA	2.27385	2.30052
7e979c982f57277a84c121a4a31eb9be	Eukaryota	SAR	Alveolata	Ciliophora	Trichostomatia	Isotricha	NA	NA	-0.584255	0.0649112
dfbe03dbfc860914f3f6fa647bc0d92e	Eukaryota	SAR	Alveolata	Ciliophora	NA	NA	NA	NA	-0.816315	-0.984772
8c0f6b53b019d8eb7726dc0599c5ae87	Eukaryota	SAR	Alveolata	Ciliophora	Trichostomatia	Entodinium	NA	NA	-0.249265	0.606317
36bf6ff74ba1aaaa737c632d33677c73	Eukaryota	SAR	Alveolata	Ciliophora	Trichostomatia	Isotricha	Isotricha_intestinalis	AM158441.1.1639	0.162658	0.983203
efad372189445eb0267ca7bf2cdb98d9	Eukaryota	SAR	Alveolata	Ciliophora	Trichostomatia	NA	NA	NA	-0.0467271	-0.691544
4fb27ccb359e57e162d156cde91d2dca	Eukaryota	SAR	Alveolata	Ciliophora	Trichostomatia	Dasytricha	NA	NA	1.53175	1.28648
4b4f1b47d63659a5f741f19369b67c4c	Eukaryota	SAR	Alveolata	Ciliophora	Trichostomatia	NA	NA	NA	1.93216	1.78941
55ed766eb46c1744eb4b3811306c605c	Eukaryota	SAR	Alveolata	Ciliophora	Trichostomatia	Ophryoscolex	NA	NA	1.1973	1.49515
b6e820463ea2ed42b7347af5dd1ff239	Eukaryota	SAR	Alveolata	Ciliophora	Trichostomatia	NA	NA	NA	0.013235	-0.296052
72ddb23680ed971abf2cadd37ffb7aa4	Eukaryota	SAR	Alveolata	Ciliophora	Trichostomatia	Metadinium	Metadinium_medium	NA	2.04518	1.89345
8676cea3dc1785ce367204f5a64019a6	Eukaryota	SAR	Alveolata	Ciliophora	Trichostomatia	Isotricha	NA	NA	0.710253	0.793707
a206864055ad30b0c63519cd3b9a0149	Eukaryota	SAR	Alveolata	Ciliophora	Trichostomatia	NA	NA	NA	-0.917475	-0.821846
805f744a70a12b9a283f117407a39b1f	Eukaryota	SAR	Alveolata	Ciliophora	Trichostomatia	Isotricha	NA	NA	-0.675439	-0.0686767
3fa3dcaf34a06589ab55465ce1f5d222	Eukaryota	SAR	Alveolata	Ciliophora	Trichostomatia	Ophryoscolex	NA	NA	-0.0805481	-0.973065
ef263749d4336561ef4dc6ed05800298	Eukaryota	SAR	Alveolata	Ciliophora	Trichostomatia	Dasytricha	uncultured_rumen_protozoa	AF502925.1.1371	4.81432	4.45698
f45516c8de9dbe67fcb4f7d9c18c34ea	Eukaryota	SAR	Alveolata	Ciliophora	Trichostomatia	NA	NA	NA	-0.714743	-1.02982
f2c196c44c676ae2b6acad654b31e63a	Eukaryota	SAR	Alveolata	Ciliophora	Trichostomatia	Isotricha	Isotricha_prostoma	NA	-0.0354129	-0.76681
eac0564d39e671cd47f34036bb77e6cd	Eukaryota	SAR	Alveolata	Ciliophora	Trichostomatia	Ophryoscolex	uncultured_rumen_protozoa	NA	-0.836382	-0.952808
44f8453868e543336dad19725b46a091	Eukaryota	SAR	Alveolata	Ciliophora	Trichostomatia	Polyplastron	uncultured_rumen_protozoa	HQ162086.1.1536	2.06315	2.04969
3831ddf629b0df41e2da1ab5ddec8fea	Eukaryota	SAR	Alveolata	Ciliophora	Trichostomatia	Dasytricha	NA	NA	1.84348	1.6644
7b8a4d3e8f7eb59c6e95a6172b750ece	Eukaryota	SAR	Alveolata	Ciliophora	Trichostomatia	Diplodinium	uncultured_rumen_protozoa	NA	3.56845	3.48616
55faf6c4e47e804b59dd33b619128a63	Eukaryota	SAR	Alveolata	Ciliophora	Trichostomatia	Ophryoscolex	NA	NA	0.231237	0.131337
ca59b235744ce5cda6f3c31cc579221a	Eukaryota	SAR	Alveolata	Ciliophora	Trichostomatia	NA	NA	NA	-0.422866	-0.691544
9107b4936c11b01588161b1b0d70b104	Eukaryota	SAR	Alveolata	Ciliophora	Trichostomatia	Isotricha	Isotricha_prostoma	NA	-0.0165185	-0.73528
2c27214de9736d963b3b5eba1187e427	Eukaryota	SAR	Alveolata	Ciliophora	Trichostomatia	Polyplastron	uncultured_rumen_protozoa	HQ162086.1.1536	0.810623	0.908709
b65342c923f5b0ead246d6ebda2eb85b	Eukaryota	SAR	Alveolata	Ciliophora	Trichostomatia	Isotricha	NA	NA	0.0749124	-0.16273
31f875b16276ed1346164b95262d08b3	Eukaryota	SAR	Alveolata	Ciliophora	Trichostomatia	Ophryoscolex	uncultured_rumen_protozoa	NA	-1.15419	-0.830739
c4c0edfddadd2996c1f6a98afbfe9f18	Eukaryota	SAR	Alveolata	Ciliophora	Trichostomatia	NA	NA	NA	-0.559123	-0.134806
a0c9736ffa6333adae671b0351126335	Eukaryota	SAR	Alveolata	Ciliophora	Trichostomatia	Polyplastron	NA	NA	2.77758	2.91779
e99abbfda1a4b84a2511298411308578	Eukaryota	SAR	Alveolata	Ciliophora	Trichostomatia	Metadinium	uncultured_rumen_protozoa	NA	0.267898	1.15663
7e09ca4f35671c2650ae53b6e9074e67	Eukaryota	SAR	Alveolata	Ciliophora	Trichostomatia	Isotricha	NA	NA	-0.356528	-0.0323632
7b086df838fbc2fa497a660ae4c0c220	Eukaryota	SAR	Alveolata	Ciliophora	Trichostomatia	Ophryoscolex	uncultured_rumen_protozoa	NA	2.90595	3.30681
4f865f775e7848208278809d762a18bf	Eukaryota	SAR	Alveolata	Ciliophora	NA	NA	NA	NA	-0.996634	-1.30592
a8f0cbfe95f93f3bfceb69fb010ae758	Eukaryota	SAR	Alveolata	Ciliophora	Trichostomatia	Eremoplastron	NA	NA	-0.245182	-0.0169317
1bbbfe8ab76e5ab0048c3fc1b8c84e1a	Eukaryota	SAR	Alveolata	Ciliophora	Trichostomatia	NA	NA	NA	3.72123	3.57545
af06c3e2789883b37baa83dc76c7e873	Eukaryota	SAR	Alveolata	Ciliophora	Trichostomatia	Entodinium	NA	NA	2.40375	2.20937
915998f5b43cee01464daec21706194f	Eukaryota	SAR	Alveolata	Ciliophora	Trichostomatia	Eremoplastron	NA	NA	0.143763	0.675632
cee049da73395ac01e6f07f2c67c6297	Eukaryota	SAR	Alveolata	Ciliophora	Trichostomatia	Isotricha	Isotricha_intestinalis	AM158441.1.1639	-0.0147736	0.397378
29d8288bf29c2cdea514c7206fc60e22	Eukaryota	SAR	Alveolata	Ciliophora	Trichostomatia	Dasytricha	Dasytricha_ruminantium	U27814.1.1626	0.239671	-0.319984
662936eceecee8dcf6b6fc1b85d5d49d	Eukaryota	SAR	Alveolata	Ciliophora	Trichostomatia	NA	NA	NA	-0.908514	-1.18386
5d8f4cd3fb74af3848f40ac53dda67e4	Eukaryota	SAR	Alveolata	Ciliophora	Trichostomatia	Entodinium	NA	NA	1.34674	1.88404
a47b5b202842ab955184e6cf20a85eed	Eukaryota	SAR	Alveolata	Ciliophora	Trichostomatia	NA	NA	NA	-0.500037	-1.00503
caaca7713a32622a658ef007523c38fb	Eukaryota	SAR	Alveolata	Ciliophora	Trichostomatia	NA	NA	NA	-0.923929	-1.30592
f3255dbca87e7363c4e5e77fb6b56123	Eukaryota	SAR	Alveolata	Ciliophora	Trichostomatia	Polyplastron	NA	NA	-0.510573	-0.369367
138aa86bf413ba0d725c67f30617545d	Eukaryota	SAR	Alveolata	Ciliophora	Trichostomatia	Entodinium	NA	NA	-1.10311	-0.756853
2ae9509dc51af8187a6f880ff09b66a5	Eukaryota	SAR	Alveolata	Ciliophora	Trichostomatia	NA	NA	NA	-0.530355	-0.172192
2fe2f4a627070bc0dfad13c99d025e35	Eukaryota	SAR	Alveolata	Ciliophora	Trichostomatia	Entodinium	NA	NA	3.65883	3.52281
37ee9fba0e5d42651abed9a17320f075	Eukaryota	SAR	Alveolata	Ciliophora	Trichostomatia	Polyplastron	NA	NA	-0.0369379	-0.185279
c23c3a7826fd9e63aefe79cc92221c14	Eukaryota	SAR	Alveolata	Ciliophora	Trichostomatia	NA	NA	NA	-0.751653	-1.06179
c716ec0762343d4feda03be7a1babf73	Eukaryota	SAR	Alveolata	Ciliophora	Trichostomatia	Entodinium	NA	NA	-0.496263	-0.0728791
04291777e9627f4aba33a28918bba7b4	Eukaryota	SAR	Alveolata	Ciliophora	Trichostomatia	Diplodinium	uncultured_rumen_protozoa	NA	1.8655	1.55835
695a9b22563bb326067dee16d8bba77a	Eukaryota	SAR	Alveolata	Ciliophora	Trichostomatia	Ophryoscolex	uncultured_rumen_protozoa	NA	-1.19473	-0.712865
a4768d32eae050ea0f2aa55e2bb316f1	Eukaryota	SAR	Alveolata	Ciliophora	Trichostomatia	Metadinium	Metadinium_minorum	JN116224.1.1364	1.80456	0.937546
96800ad839ff9d45e387cc2c8a53711d	Eukaryota	SAR	Alveolata	Ciliophora	Trichostomatia	Isotricha	Isotricha_intestinalis	AM158441.1.1639	-0.172003	-0.1231
d03d33cc0fe31163f3248b1d14ef476b	Eukaryota	SAR	Alveolata	Ciliophora	Trichostomatia	Entodinium	NA	NA	-1.08487	-1.22891
acf9ed5db40321b5fc00f983e010b7e0	Eukaryota	SAR	Alveolata	Ciliophora	Trichostomatia	Polyplastron	NA	NA	0.532243	0.235743
39d314311b15b2539c3573db07613c45	Eukaryota	SAR	Alveolata	Ciliophora	Trichostomatia	Entodinium	uncultured_protist	AB992206.1.1497	-1.15419	-0.736595
d74d3b068a62afb8b812c6371b19e42d	Eukaryota	SAR	Alveolata	Ciliophora	Trichostomatia	Dasytricha	uncultured_rumen_protozoa	NA	0.75541	0.416332
0aa22f2fa23ec66e6bc240293fc8f896	Eukaryota	SAR	Alveolata	Ciliophora	Trichostomatia	Entodinium	uncultured_protist	AB992206.1.1497	-0.306551	-0.22178
92b156421d75f16ff8519a7a9ddd9455	Eukaryota	SAR	Alveolata	Ciliophora	Trichostomatia	Isotricha	NA	NA	-0.934465	-1.10684
0170182d4e167772cfc8cc12ef76274c	Eukaryota	SAR	Alveolata	Ciliophora	Trichostomatia	NA	NA	NA	-0.79961	-1.07488
55d5a517a3b21da893f2988226200aa8	Eukaryota	SAR	Alveolata	Ciliophora	Trichostomatia	Metadinium	Metadinium_minorum	JN116224.1.1364	4.68798	3.97373
e6ced5471eedcedd4d928e9781b9d9ae	Eukaryota	SAR	Alveolata	Ciliophora	Trichostomatia	Isotricha	NA	NA	0.172298	0.544426
9ff0c9d1e1dff473adce70ef1c56d7b9	Eukaryota	SAR	Alveolata	Ciliophora	Trichostomatia	Eremoplastron	NA	NA	-0.579887	0.0748681
d8775dfa2a4b85131ff0a58a39548fc3	Eukaryota	SAR	Alveolata	Ciliophora	Trichostomatia	NA	NA	NA	-0.705699	-1.07488
1631d2e55a5684445406ba203e3ff0f9	Eukaryota	SAR	Alveolata	Ciliophora	Trichostomatia	Ophryoscolex	uncultured_rumen_protozoa	AF502926.1.1370	-0.612578	-0.676707

## Sheet: Week 55
									Mean clr values
ASV	Kingdom	Phylum	Class	Order	Family	Genus	Species	NA.	Control	3-NOP
441e91bd6aa4d782fe7baebf70b8c00b	Eukaryota	SAR	Alveolata	Ciliophora	Trichostomatia	NA	NA	NA	-0.898016	0.627556
c3edbed6f1f8f1aaf42bd7cfd7c73458	Eukaryota	SAR	Alveolata	Ciliophora	Trichostomatia	NA	NA	NA	0.810276	2.26939
98b91c1d3184faa354c7a540fb5d5ac9	Eukaryota	SAR	Alveolata	Ciliophora	Trichostomatia	Isotricha	NA	NA	-0.211245	-1.66564
6677d695f5dc754b79229d4c8f96f7ed	Eukaryota	SAR	Alveolata	Ciliophora	Trichostomatia	NA	NA	NA	0.313613	1.84942
7babc47b691bd19732ccc338cebacba7	Eukaryota	SAR	Alveolata	Ciliophora	Trichostomatia	Eremoplastron	uncultured_rumen_protozoa	NA	0.509794	2.74113
1c2d1bfbe0fcd90c1e41b6a9521386d7	Eukaryota	SAR	Alveolata	Ciliophora	Trichostomatia	Isotricha	Isotricha_prostoma	AM158454.1.1640	-0.769148	-2.00168
8236c9ac2a2a661aa29dde190fdde55f	Eukaryota	SAR	Alveolata	Ciliophora	Trichostomatia	NA	NA	NA	-0.951451	-1.66564
a0c1e1b6ed4647f13a3fba81981d7581	Eukaryota	SAR	Alveolata	Ciliophora	Trichostomatia	Eudiplodinium	uncultured_rumen_protozoa	NA	1.90128	3.449
d61c48a17a964b6f75862c10af770bab	Eukaryota	SAR	Alveolata	Ciliophora	Trichostomatia	Isotricha	Isotricha_prostoma	NA	-0.41084	-1.78885
38ef77787c6c4aed8c9873d94a9fca50	Eukaryota	SAR	Alveolata	Ciliophora	Trichostomatia	Eremoplastron	NA	NA	-1.1512	-0.128223
e54609cfd76ceeadad59b310ae28f75d	Eukaryota	SAR	Alveolata	Ciliophora	Trichostomatia	Eudiplodinium	uncultured_rumen_protozoa	NA	1.98007	3.52564
e99abbfda1a4b84a2511298411308578	Eukaryota	SAR	Alveolata	Ciliophora	Trichostomatia	Metadinium	uncultured_rumen_protozoa	NA	0.407568	1.67164
2b777c5b45cfd548d9e5d95cbcb25191	Eukaryota	SAR	Alveolata	Ciliophora	Trichostomatia	Isotricha	Isotricha_intestinalis	AM158441.1.1639	-0.845305	-1.75319
d719a269f43adba2eae209c7253de29a	Eukaryota	SAR	Alveolata	Ciliophora	Trichostomatia	Entodinium	uncultured_rumen_protozoa	HQ162064.1.1538	-0.504313	0.619662
bab38a59c07d95d023abb4a27e300f6a	Eukaryota	SAR	Alveolata	Ciliophora	Trichostomatia	Entodinium	NA	NA	-0.939312	-1.60968
9107b4936c11b01588161b1b0d70b104	Eukaryota	SAR	Alveolata	Ciliophora	Trichostomatia	Isotricha	Isotricha_prostoma	NA	0.704404	-1.24369
70a0636d8587e6261ccda36d0c500ddf	Eukaryota	SAR	Alveolata	Ciliophora	Trichostomatia	NA	NA	NA	-0.630281	-1.47593
01cf3465dee7454a7719d528c805c198	Eukaryota	SAR	Alveolata	Ciliophora	Trichostomatia	Isotricha	NA	NA	-0.408686	-1.48283
0e61665b1dfa16b01ac7dd0e2772e56b	Eukaryota	SAR	Alveolata	Ciliophora	Trichostomatia	Isotricha	Isotricha_intestinalis	AM158441.1.1639	0.505854	-0.683244
c9d01599eba75a86182b9a13e34754c8	Eukaryota	SAR	Alveolata	Ciliophora	Trichostomatia	Isotricha	NA	NA	-0.893787	-1.63279
eb968b55f1cb7c0b50ae7039a3720821	Eukaryota	SAR	Alveolata	Ciliophora	Trichostomatia	Isotricha	Isotricha_prostoma	NA	-0.883797	-1.93236
f2c196c44c676ae2b6acad654b31e63a	Eukaryota	SAR	Alveolata	Ciliophora	Trichostomatia	Isotricha	Isotricha_prostoma	NA	-0.0628893	-1.38683
f16eb2c914ead2318c1f77ab6e3d1871	Eukaryota	SAR	Alveolata	Ciliophora	Trichostomatia	Isotricha	Isotricha_intestinalis	AM158441.1.1639	-0.558434	-1.37942
5302897ef469b10fa970db8247a09a0f	Eukaryota	SAR	Alveolata	Ciliophora	Trichostomatia	Entodinium	NA	NA	-0.662537	-1.46499
b1633f190c30f60ea674b0636f6f19eb	Eukaryota	SAR	Alveolata	Ciliophora	Trichostomatia	Eremoplastron	NA	NA	-0.965465	0.61255
fe11be8f063e8f53091c7e125ef24c65	Eukaryota	SAR	Alveolata	Ciliophora	Trichostomatia	Isotricha	Isotricha_intestinalis	AM158441.1.1639	-0.545684	-1.48646
3d3f8c50e0da12560fc28de44a735639	Eukaryota	SAR	Alveolata	Ciliophora	Trichostomatia	Eremoplastron	NA	NA	-0.658567	-1.56347
695a9b22563bb326067dee16d8bba77a	Eukaryota	SAR	Alveolata	Ciliophora	Trichostomatia	Ophryoscolex	uncultured_rumen_protozoa	NA	-0.888438	-1.62791
d50c80449e85dd4e3c6c0bcdf9cd942e	Eukaryota	SAR	Alveolata	Ciliophora	Trichostomatia	NA	NA	NA	-1.03639	0.547587
7b8a4d3e8f7eb59c6e95a6172b750ece	Eukaryota	SAR	Alveolata	Ciliophora	Trichostomatia	Diplodinium	uncultured_rumen_protozoa	NA	2.92086	3.60299
40dbb2e5dc1e535dfe1004829ece3a20	Eukaryota	SAR	Alveolata	Ciliophora	Trichostomatia	Eudiplodinium	NA	NA	-0.285889	0.979809
abf5d93adc6015086a2292c86500e23e	Eukaryota	SAR	Alveolata	Ciliophora	Trichostomatia	Entodinium	uncultured_protist	NA	-1.3281	-0.643494
4a192bdfa0e5a981f3c347051a3026cd	Eukaryota	SAR	Alveolata	Ciliophora	Trichostomatia	Isotricha	Isotricha_prostoma	NA	-0.87886	-1.47593
76fe8d711c62c17eb9e9578a2883388a	Eukaryota	SAR	Alveolata	Ciliophora	Trichostomatia	NA	NA	NA	2.42558	3.53535
1b9a1349d1d88a2ab7e05786d9771f5f	Eukaryota	SAR	Alveolata	Ciliophora	Trichostomatia	Metadinium	Metadinium_medium	NA	2.32968	3.25225
b65c00120f4f54f2b74ffcc3f1624364	Eukaryota	SAR	Alveolata	Ciliophora	Trichostomatia	Entodinium	NA	NA	-0.460229	-1.04335
915998f5b43cee01464daec21706194f	Eukaryota	SAR	Alveolata	Ciliophora	Trichostomatia	Eremoplastron	NA	NA	-0.336763	0.250616
f06baf644d207f9f48e1a1f482db9331	Eukaryota	SAR	Alveolata	Ciliophora	Trichostomatia	Metadinium	Metadinium_medium	NA	0.751485	1.66057
8c55f4f65e6937647d0eb72543bc9d5b	Eukaryota	SAR	Alveolata	Ciliophora	Trichostomatia	Eremoplastron	NA	NA	-0.537819	0.175799
e49efc6c723fb51de5582755e01c8c11	Eukaryota	SAR	Alveolata	Ciliophora	Trichostomatia	NA	NA	NA	0.75285	1.71282
0ac3be45cb4e59086b61b0224b05eae4	Eukaryota	SAR	Alveolata	Ciliophora	Trichostomatia	Isotricha	NA	NA	0.108485	-0.955575
08e2816de9a57a253983865356299546	Eukaryota	SAR	Alveolata	Ciliophora	Trichostomatia	Isotricha	Isotricha_intestinalis	AM158441.1.1639	-1.03475	-1.70619
92271ebaf5c9ff2ab869db068261c8af	Eukaryota	SAR	Alveolata	Ciliophora	Trichostomatia	Dasytricha	NA	NA	-0.464833	-1.10957
c36750312f70093afa9a17b3aed22a2d	Eukaryota	SAR	Alveolata	Ciliophora	Trichostomatia	Isotricha	Isotricha_prostoma	NA	-0.780492	-1.35429
ae11641c4f1580cf318ddcb3beee11c4	Eukaryota	SAR	Alveolata	Ciliophora	Trichostomatia	Isotricha	NA	NA	-1.13091	-1.70311
ae0703fbfb568fcf180ade4a21562b32	Eukaryota	SAR	Alveolata	Ciliophora	Trichostomatia	Entodinium	uncultured_rumen_protozoa	HQ162064.1.1538	-1.2345	-0.567646
cee049da73395ac01e6f07f2c67c6297	Eukaryota	SAR	Alveolata	Ciliophora	Trichostomatia	Isotricha	Isotricha_intestinalis	AM158441.1.1639	0.058297	-0.695257
c716ec0762343d4feda03be7a1babf73	Eukaryota	SAR	Alveolata	Ciliophora	Trichostomatia	Entodinium	NA	NA	-0.784335	-0.195549
a8f0cbfe95f93f3bfceb69fb010ae758	Eukaryota	SAR	Alveolata	Ciliophora	Trichostomatia	Eremoplastron	NA	NA	-0.933445	-0.422366
65e5e492e1ed2ac9b3da95c3d1b328ff	Eukaryota	SAR	Alveolata	Ciliophora	Trichostomatia	Entodinium	uncultured_protist	NA	-1.0119	-0.354568
d74d3b068a62afb8b812c6371b19e42d	Eukaryota	SAR	Alveolata	Ciliophora	Trichostomatia	Dasytricha	uncultured_rumen_protozoa	NA	0.539595	-0.199856
890caf4831f423f84c55beaeee7efd6c	Eukaryota	SAR	Alveolata	Ciliophora	Trichostomatia	Eremoplastron	NA	NA	0.378285	0.913494
8d3dc88c9f6def7c4dfed7312db43268	Eukaryota	SAR	Alveolata	Ciliophora	Trichostomatia	NA	NA	NA	-1.09149	-1.95468
c7f584c4f8bc365fc1ece86e731e1187	Eukaryota	SAR	Alveolata	Ciliophora	Trichostomatia	NA	NA	NA	-1.33768	-0.939974
2280d685aa6c88a59f2d0265e05e8ee6	Eukaryota	SAR	Alveolata	Ciliophora	Trichostomatia	Isotricha	Isotricha_intestinalis	AM158441.1.1639	-0.727189	-1.25133
63b8eb8bbfc6b3c790e4932431fbc6e9	Eukaryota	SAR	Alveolata	Ciliophora	Trichostomatia	Metadinium	Metadinium_medium	NA	0.96323	1.50555
2f4a111e29164bc294b8170218a1db7d	Eukaryota	SAR	Alveolata	Ciliophora	Trichostomatia	Isotricha	NA	NA	-0.188576	-0.784355
ef263749d4336561ef4dc6ed05800298	Eukaryota	SAR	Alveolata	Ciliophora	Trichostomatia	Dasytricha	uncultured_rumen_protozoa	AF502925.1.1371	4.73972	4.41756
39d314311b15b2539c3573db07613c45	Eukaryota	SAR	Alveolata	Ciliophora	Trichostomatia	Entodinium	uncultured_protist	AB992206.1.1497	-1.34839	-0.888154
429dab868c18716765a137c52c22cdd3	Eukaryota	SAR	Alveolata	Ciliophora	Trichostomatia	NA	NA	NA	0.433268	1.2421
68ebe78b9b14205c96b85beb2a3129e2	Eukaryota	SAR	Alveolata	Ciliophora	Trichostomatia	Metadinium	Metadinium_medium	NA	-1.22823	-1.55578
96800ad839ff9d45e387cc2c8a53711d	Eukaryota	SAR	Alveolata	Ciliophora	Trichostomatia	Isotricha	Isotricha_intestinalis	AM158441.1.1639	0.409172	-0.32637
9c82f2f74dd4e697e7ebd1e08d4b39de	Eukaryota	SAR	Alveolata	Ciliophora	Trichostomatia	NA	NA	NA	4.66277	4.17908
7336ca9cc6762a5e4869bbb16687d55a	Eukaryota	SAR	Alveolata	Ciliophora	Trichostomatia	NA	NA	NA	-0.971737	-1.30159
8bf34282fa36a527cb0086d1e3482312	Eukaryota	SAR	Alveolata	Ciliophora	Trichostomatia	Entodinium	NA	NA	0.533057	0.0925959
